# Supplementary material for: Phenological drivers of ungulate migration in South America: characterizing the movement and seasonal habitat use of guanacos
Source: Mov Ecol. 2022 Aug 13;10:34. doi: 10.1186/s40462-022-00332-7 (PMC9375948; doi:10.1186/s40462-022-00332-7)
Supplement: Supplementary file 2 — Additional file 2. Net squared displacement raw data corresponding to 5 guanaco migratory periods, 3 summers (2019-2021) and 2 winters (2019-2020). [file 40462_2022_332_MOESM2_ESM.xlsx]

## Sheet: Jan2019_Feb2020
	sp	id	sex	CaptureDate	Date	altitude	nsd_ele
G01_2019-02-02	guanaco	G01	Male	2019-02-02	2019-02-02	1229.75	0
G01_2019-02-03	guanaco	G01	Male	2019-02-02	2019-02-03	1218.52	11.23
G01_2019-02-04	guanaco	G01	Male	2019-02-02	2019-02-04	1235.64	5.89
G01_2019-02-05	guanaco	G01	Male	2019-02-02	2019-02-05	1238.24	8.49
G01_2019-02-06	guanaco	G01	Male	2019-02-02	2019-02-06	1225.93	3.82
G01_2019-02-07	guanaco	G01	Male	2019-02-02	2019-02-07	1226.58	3.17
G01_2019-02-08	guanaco	G01	Male	2019-02-02	2019-02-08	1236.07	6.32
G01_2019-02-09	guanaco	G01	Male	2019-02-02	2019-02-09	1224.21	5.54
G01_2019-02-10	guanaco	G01	Male	2019-02-02	2019-02-10	1250.31	20.56
G01_2019-02-11	guanaco	G01	Male	2019-02-02	2019-02-11	1212.15	17.6
G01_2019-02-12	guanaco	G01	Male	2019-02-02	2019-02-12	1219.54	10.21
G01_2019-02-13	guanaco	G01	Male	2019-02-02	2019-02-13	1220.28	9.47
G01_2019-02-14	guanaco	G01	Male	2019-02-02	2019-02-14	1218.42	11.33
G01_2019-02-15	guanaco	G01	Male	2019-02-02	2019-02-15	1225.11	4.64
G01_2019-02-16	guanaco	G01	Male	2019-02-02	2019-02-16	1233.55	3.8
G01_2019-02-17	guanaco	G01	Male	2019-02-02	2019-02-17	1227.95	1.8
G01_2019-02-18	guanaco	G01	Male	2019-02-02	2019-02-18	1233.29	3.54
G01_2019-02-19	guanaco	G01	Male	2019-02-02	2019-02-19	1203.52	26.23
G01_2019-02-20	guanaco	G01	Male	2019-02-02	2019-02-20	917.77	311.98
G01_2019-02-21	guanaco	G01	Male	2019-02-02	2019-02-21	1203.29	26.46
G01_2019-02-22	guanaco	G01	Male	2019-02-02	2019-02-22	1228.15	1.6
G01_2019-02-23	guanaco	G01	Male	2019-02-02	2019-02-23	1220.43	9.32
G01_2019-02-24	guanaco	G01	Male	2019-02-02	2019-02-24	982.29	247.46
G01_2019-02-25	guanaco	G01	Male	2019-02-02	2019-02-25	862.91	366.84
G01_2019-02-26	guanaco	G01	Male	2019-02-02	2019-02-26	815.8	413.95
G01_2019-02-27	guanaco	G01	Male	2019-02-02	2019-02-27	1219.91	9.84
G01_2019-02-28	guanaco	G01	Male	2019-02-02	2019-02-28	1232.32	2.57
G01_2019-03-01	guanaco	G01	Male	2019-02-02	2019-03-01	1228.83	0.92
G01_2019-03-02	guanaco	G01	Male	2019-02-02	2019-03-02	1225.39	4.36
G01_2019-03-03	guanaco	G01	Male	2019-02-02	2019-03-03	1229.81	0.06
G01_2019-03-04	guanaco	G01	Male	2019-02-02	2019-03-04	1214.77	14.98
G01_2019-03-05	guanaco	G01	Male	2019-02-02	2019-03-05	1240.96	11.21
G01_2019-03-06	guanaco	G01	Male	2019-02-02	2019-03-06	1222.93	6.82
G01_2019-03-07	guanaco	G01	Male	2019-02-02	2019-03-07	1233	3.25
G01_2019-03-08	guanaco	G01	Male	2019-02-02	2019-03-08	1073.65	156.1
G01_2019-03-09	guanaco	G01	Male	2019-02-02	2019-03-09	1198.93	30.82
G01_2019-03-10	guanaco	G01	Male	2019-02-02	2019-03-10	1253.27	23.52
G01_2019-03-11	guanaco	G01	Male	2019-02-02	2019-03-11	1262.18	32.43
G01_2019-03-12	guanaco	G01	Male	2019-02-02	2019-03-12	1257.11	27.36
G01_2019-03-13	guanaco	G01	Male	2019-02-02	2019-03-13	1260.94	31.19
G01_2019-03-14	guanaco	G01	Male	2019-02-02	2019-03-14	1288.65	58.9
G01_2019-03-15	guanaco	G01	Male	2019-02-02	2019-03-15	1285.1	55.35
G01_2019-03-16	guanaco	G01	Male	2019-02-02	2019-03-16	1226.99	2.76
G01_2019-03-17	guanaco	G01	Male	2019-02-02	2019-03-17	1221.73	8.02
G01_2019-03-18	guanaco	G01	Male	2019-02-02	2019-03-18	1214.21	15.54
G01_2019-03-19	guanaco	G01	Male	2019-02-02	2019-03-19	1218.33	11.42
G01_2019-03-20	guanaco	G01	Male	2019-02-02	2019-03-20	1206.54	23.21
G01_2019-03-21	guanaco	G01	Male	2019-02-02	2019-03-21	1219.56	10.19
G01_2019-03-22	guanaco	G01	Male	2019-02-02	2019-03-22	1230.43	0.68
G01_2019-03-23	guanaco	G01	Male	2019-02-02	2019-03-23	1222.71	7.04
G01_2019-03-24	guanaco	G01	Male	2019-02-02	2019-03-24	1219.78	9.97
G01_2019-03-25	guanaco	G01	Male	2019-02-02	2019-03-25	1226.63	3.12
G01_2019-03-26	guanaco	G01	Male	2019-02-02	2019-03-26	1221.85	7.9
G01_2019-03-27	guanaco	G01	Male	2019-02-02	2019-03-27	1214.07	15.68
G01_2019-03-28	guanaco	G01	Male	2019-02-02	2019-03-28	1223.54	6.21
G01_2019-03-29	guanaco	G01	Male	2019-02-02	2019-03-29	1212.18	17.57
G01_2019-03-30	guanaco	G01	Male	2019-02-02	2019-03-30	1230.56	0.81
G01_2019-03-31	guanaco	G01	Male	2019-02-02	2019-03-31	1216.1	13.65
G01_2019-04-01	guanaco	G01	Male	2019-02-02	2019-04-01	1216.55	13.2
G01_2019-04-02	guanaco	G01	Male	2019-02-02	2019-04-02	1227.68	2.07
G01_2019-04-03	guanaco	G01	Male	2019-02-02	2019-04-03	1226.75	3
G01_2019-04-04	guanaco	G01	Male	2019-02-02	2019-04-04	1221.66	8.09
G01_2019-04-05	guanaco	G01	Male	2019-02-02	2019-04-05	1224.43	5.32
G01_2019-04-06	guanaco	G01	Male	2019-02-02	2019-04-06	1220.42	9.33
G01_2019-04-07	guanaco	G01	Male	2019-02-02	2019-04-07	1235.93	6.18
G01_2019-04-08	guanaco	G01	Male	2019-02-02	2019-04-08	1234.55	4.8
G01_2019-04-09	guanaco	G01	Male	2019-02-02	2019-04-09	935.99	293.76
G01_2019-04-10	guanaco	G01	Male	2019-02-02	2019-04-10	874.27	355.48
G01_2019-04-11	guanaco	G01	Male	2019-02-02	2019-04-11	902.73	327.02
G01_2019-04-12	guanaco	G01	Male	2019-02-02	2019-04-12	938.42	291.33
G01_2019-04-13	guanaco	G01	Male	2019-02-02	2019-04-13	806.25	423.5
G01_2019-04-14	guanaco	G01	Male	2019-02-02	2019-04-14	685.32	544.43
G01_2019-04-15	guanaco	G01	Male	2019-02-02	2019-04-15	731.02	498.73
G01_2019-04-16	guanaco	G01	Male	2019-02-02	2019-04-16	832.72	397.03
G01_2019-04-17	guanaco	G01	Male	2019-02-02	2019-04-17	877.9	351.85
G01_2019-04-18	guanaco	G01	Male	2019-02-02	2019-04-18	886.66	343.09
G01_2019-04-19	guanaco	G01	Male	2019-02-02	2019-04-19	1148.92	80.83
G01_2019-04-20	guanaco	G01	Male	2019-02-02	2019-04-20	1237.61	7.86
G01_2019-04-21	guanaco	G01	Male	2019-02-02	2019-04-21	1233.16	3.41
G01_2019-04-22	guanaco	G01	Male	2019-02-02	2019-04-22	1218.29	11.46
G01_2019-04-23	guanaco	G01	Male	2019-02-02	2019-04-23	1233.69	3.94
G01_2019-04-24	guanaco	G01	Male	2019-02-02	2019-04-24	1243.38	13.63
G01_2019-04-25	guanaco	G01	Male	2019-02-02	2019-04-25	1202.7	27.05
G01_2019-04-26	guanaco	G01	Male	2019-02-02	2019-04-26	1211.23	18.52
G01_2019-04-27	guanaco	G01	Male	2019-02-02	2019-04-27	1230.67	0.92
G01_2019-04-28	guanaco	G01	Male	2019-02-02	2019-04-28	1235.04	5.29
G01_2019-04-29	guanaco	G01	Male	2019-02-02	2019-04-29	705.78	523.97
G01_2019-04-30	guanaco	G01	Male	2019-02-02	2019-04-30	804.98	424.77
G01_2019-05-01	guanaco	G01	Male	2019-02-02	2019-05-01	859.4	370.35
G01_2019-05-02	guanaco	G01	Male	2019-02-02	2019-05-02	752.86	476.89
G01_2019-05-03	guanaco	G01	Male	2019-02-02	2019-05-03	815.67	414.08
G01_2019-05-04	guanaco	G01	Male	2019-02-02	2019-05-04	904.63	325.12
G01_2019-05-05	guanaco	G01	Male	2019-02-02	2019-05-05	941.59	288.16
G01_2019-05-06	guanaco	G01	Male	2019-02-02	2019-05-06	925.58	304.17
G01_2019-05-07	guanaco	G01	Male	2019-02-02	2019-05-07	883.75	346
G01_2019-05-08	guanaco	G01	Male	2019-02-02	2019-05-08	912.36	317.39
G01_2019-05-09	guanaco	G01	Male	2019-02-02	2019-05-09	1007.97	221.78
G01_2019-05-10	guanaco	G01	Male	2019-02-02	2019-05-10	982.64	247.11
G01_2019-05-11	guanaco	G01	Male	2019-02-02	2019-05-11	1057.06	172.69
G01_2019-05-12	guanaco	G01	Male	2019-02-02	2019-05-12	844.29	385.46
G01_2019-05-13	guanaco	G01	Male	2019-02-02	2019-05-13	731.97	497.78
G01_2019-05-14	guanaco	G01	Male	2019-02-02	2019-05-14	542.6	687.15
G01_2019-05-15	guanaco	G01	Male	2019-02-02	2019-05-15	649.02	580.73
G01_2019-05-16	guanaco	G01	Male	2019-02-02	2019-05-16	725.21	504.54
G01_2019-05-17	guanaco	G01	Male	2019-02-02	2019-05-17	715.5	514.25
G01_2019-05-18	guanaco	G01	Male	2019-02-02	2019-05-18	700.42	529.33
G01_2019-05-19	guanaco	G01	Male	2019-02-02	2019-05-19	626.8	602.95
G01_2019-05-20	guanaco	G01	Male	2019-02-02	2019-05-20	667.18	562.57
G01_2019-05-21	guanaco	G01	Male	2019-02-02	2019-05-21	669.35	560.4
G01_2019-05-22	guanaco	G01	Male	2019-02-02	2019-05-22	695.5	534.25
G01_2019-05-23	guanaco	G01	Male	2019-02-02	2019-05-23	651.8	577.95
G01_2019-05-24	guanaco	G01	Male	2019-02-02	2019-05-24	821.74	408.01
G01_2019-05-25	guanaco	G01	Male	2019-02-02	2019-05-25	735.61	494.14
G01_2019-05-26	guanaco	G01	Male	2019-02-02	2019-05-26	741.36	488.39
G01_2019-05-27	guanaco	G01	Male	2019-02-02	2019-05-27	735.23	494.52
G01_2019-05-28	guanaco	G01	Male	2019-02-02	2019-05-28	665.87	563.88
G01_2019-05-29	guanaco	G01	Male	2019-02-02	2019-05-29	706.43	523.32
G01_2019-05-30	guanaco	G01	Male	2019-02-02	2019-05-30	721.72	508.03
G01_2019-05-31	guanaco	G01	Male	2019-02-02	2019-05-31	793.36	436.39
G01_2019-06-01	guanaco	G01	Male	2019-02-02	2019-06-01	820.17	409.58
G01_2019-06-02	guanaco	G01	Male	2019-02-02	2019-06-02	880.05	349.7
G01_2019-06-03	guanaco	G01	Male	2019-02-02	2019-06-03	967.86	261.89
G01_2019-06-04	guanaco	G01	Male	2019-02-02	2019-06-04	975.95	253.8
G01_2019-06-05	guanaco	G01	Male	2019-02-02	2019-06-05	843.15	386.6
G01_2019-06-06	guanaco	G01	Male	2019-02-02	2019-06-06	853.51	376.24
G01_2019-06-07	guanaco	G01	Male	2019-02-02	2019-06-07	788.66	441.09
G01_2019-06-08	guanaco	G01	Male	2019-02-02	2019-06-08	819.72	410.03
G01_2019-06-09	guanaco	G01	Male	2019-02-02	2019-06-09	587.79	641.96
G01_2019-06-10	guanaco	G01	Male	2019-02-02	2019-06-10	576.02	653.73
G01_2019-06-11	guanaco	G01	Male	2019-02-02	2019-06-11	649.31	580.44
G01_2019-06-12	guanaco	G01	Male	2019-02-02	2019-06-12	764.41	465.34
G01_2019-06-13	guanaco	G01	Male	2019-02-02	2019-06-13	742.82	486.93
G01_2019-06-14	guanaco	G01	Male	2019-02-02	2019-06-14	631.53	598.22
G01_2019-06-15	guanaco	G01	Male	2019-02-02	2019-06-15	546.5	683.25
G01_2019-06-16	guanaco	G01	Male	2019-02-02	2019-06-16	574.16	655.59
G01_2019-06-17	guanaco	G01	Male	2019-02-02	2019-06-17	580.58	649.17
G01_2019-06-18	guanaco	G01	Male	2019-02-02	2019-06-18	554.7	675.05
G01_2019-06-19	guanaco	G01	Male	2019-02-02	2019-06-19	598.54	631.21
G01_2019-06-20	guanaco	G01	Male	2019-02-02	2019-06-20	601.18	628.57
G01_2019-06-21	guanaco	G01	Male	2019-02-02	2019-06-21	602.39	627.36
G01_2019-06-22	guanaco	G01	Male	2019-02-02	2019-06-22	641.39	588.36
G01_2019-06-23	guanaco	G01	Male	2019-02-02	2019-06-23	846.88	382.87
G01_2019-06-24	guanaco	G01	Male	2019-02-02	2019-06-24	857.39	372.36
G01_2019-06-25	guanaco	G01	Male	2019-02-02	2019-06-25	624.31	605.44
G01_2019-06-26	guanaco	G01	Male	2019-02-02	2019-06-26	668.69	561.06
G01_2019-06-27	guanaco	G01	Male	2019-02-02	2019-06-27	605.61	624.14
G01_2019-06-28	guanaco	G01	Male	2019-02-02	2019-06-28	589.55	640.2
G01_2019-06-29	guanaco	G01	Male	2019-02-02	2019-06-29	568.04	661.71
G01_2019-06-30	guanaco	G01	Male	2019-02-02	2019-06-30	572.44	657.31
G01_2019-07-01	guanaco	G01	Male	2019-02-02	2019-07-01	687.36	542.39
G01_2019-07-02	guanaco	G01	Male	2019-02-02	2019-07-02	684.68	545.07
G01_2019-07-03	guanaco	G01	Male	2019-02-02	2019-07-03	726	503.75
G01_2019-07-04	guanaco	G01	Male	2019-02-02	2019-07-04	798.42	431.33
G01_2019-07-05	guanaco	G01	Male	2019-02-02	2019-07-05	746.24	483.51
G01_2019-07-06	guanaco	G01	Male	2019-02-02	2019-07-06	753.71	476.04
G01_2019-07-07	guanaco	G01	Male	2019-02-02	2019-07-07	850.39	379.36
G01_2019-07-08	guanaco	G01	Male	2019-02-02	2019-07-08	888.5	341.25
G01_2019-07-09	guanaco	G01	Male	2019-02-02	2019-07-09	828.12	401.63
G01_2019-07-10	guanaco	G01	Male	2019-02-02	2019-07-10	850.52	379.23
G01_2019-07-11	guanaco	G01	Male	2019-02-02	2019-07-11	854.17	375.58
G01_2019-07-12	guanaco	G01	Male	2019-02-02	2019-07-12	956.8	272.95
G01_2019-07-13	guanaco	G01	Male	2019-02-02	2019-07-13	1018.27	211.48
G01_2019-07-14	guanaco	G01	Male	2019-02-02	2019-07-14	852.25	377.5
G01_2019-07-15	guanaco	G01	Male	2019-02-02	2019-07-15	805.08	424.67
G01_2019-07-16	guanaco	G01	Male	2019-02-02	2019-07-16	801.24	428.51
G01_2019-07-17	guanaco	G01	Male	2019-02-02	2019-07-17	875	354.75
G01_2019-07-18	guanaco	G01	Male	2019-02-02	2019-07-18	673.78	555.97
G01_2019-07-19	guanaco	G01	Male	2019-02-02	2019-07-19	581.36	648.39
G01_2019-07-20	guanaco	G01	Male	2019-02-02	2019-07-20	549.79	679.96
G01_2019-07-21	guanaco	G01	Male	2019-02-02	2019-07-21	541.01	688.74
G01_2019-07-22	guanaco	G01	Male	2019-02-02	2019-07-22	538.47	691.28
G01_2019-07-23	guanaco	G01	Male	2019-02-02	2019-07-23	537.83	691.92
G01_2019-07-24	guanaco	G01	Male	2019-02-02	2019-07-24	548.5	681.25
G01_2019-07-25	guanaco	G01	Male	2019-02-02	2019-07-25	715.79	513.96
G01_2019-07-26	guanaco	G01	Male	2019-02-02	2019-07-26	721.92	507.83
G01_2019-07-27	guanaco	G01	Male	2019-02-02	2019-07-27	749.91	479.84
G01_2019-07-28	guanaco	G01	Male	2019-02-02	2019-07-28	731.03	498.72
G01_2019-07-29	guanaco	G01	Male	2019-02-02	2019-07-29	864.02	365.73
G01_2019-07-30	guanaco	G01	Male	2019-02-02	2019-07-30	864.97	364.78
G01_2019-07-31	guanaco	G01	Male	2019-02-02	2019-07-31	898.23	331.52
G01_2019-08-01	guanaco	G01	Male	2019-02-02	2019-08-01	857.62	372.13
G01_2019-08-02	guanaco	G01	Male	2019-02-02	2019-08-02	702.98	526.77
G01_2019-08-03	guanaco	G01	Male	2019-02-02	2019-08-03	883.82	345.93
G01_2019-08-04	guanaco	G01	Male	2019-02-02	2019-08-04	849.67	380.08
G01_2019-08-05	guanaco	G01	Male	2019-02-02	2019-08-05	790.15	439.6
G01_2019-08-06	guanaco	G01	Male	2019-02-02	2019-08-06	551.83	677.92
G01_2019-08-07	guanaco	G01	Male	2019-02-02	2019-08-07	550.26	679.49
G01_2019-08-08	guanaco	G01	Male	2019-02-02	2019-08-08	544.82	684.93
G01_2019-08-09	guanaco	G01	Male	2019-02-02	2019-08-09	588.57	641.18
G01_2019-08-10	guanaco	G01	Male	2019-02-02	2019-08-10	613.04	616.71
G01_2019-08-11	guanaco	G01	Male	2019-02-02	2019-08-11	809.15	420.6
G01_2019-08-12	guanaco	G01	Male	2019-02-02	2019-08-12	846.24	383.51
G01_2019-08-13	guanaco	G01	Male	2019-02-02	2019-08-13	855.04	374.71
G01_2019-08-14	guanaco	G01	Male	2019-02-02	2019-08-14	801.44	428.31
G01_2019-08-15	guanaco	G01	Male	2019-02-02	2019-08-15	808.48	421.27
G01_2019-08-16	guanaco	G01	Male	2019-02-02	2019-08-16	954.59	275.16
G01_2019-08-17	guanaco	G01	Male	2019-02-02	2019-08-17	832.13	397.62
G01_2019-08-18	guanaco	G01	Male	2019-02-02	2019-08-18	808.96	420.79
G01_2019-08-19	guanaco	G01	Male	2019-02-02	2019-08-19	920.78	308.97
G01_2019-08-20	guanaco	G01	Male	2019-02-02	2019-08-20	815.45	414.3
G01_2019-08-21	guanaco	G01	Male	2019-02-02	2019-08-21	806.64	423.11
G01_2019-08-22	guanaco	G01	Male	2019-02-02	2019-08-22	815.67	414.08
G01_2019-08-23	guanaco	G01	Male	2019-02-02	2019-08-23	859.33	370.42
G01_2019-08-24	guanaco	G01	Male	2019-02-02	2019-08-24	863.97	365.78
G01_2019-08-25	guanaco	G01	Male	2019-02-02	2019-08-25	864.5	365.25
G01_2019-08-26	guanaco	G01	Male	2019-02-02	2019-08-26	704.74	525.01
G01_2019-08-27	guanaco	G01	Male	2019-02-02	2019-08-27	711.52	518.23
G01_2019-08-28	guanaco	G01	Male	2019-02-02	2019-08-28	754.87	474.88
G01_2019-08-29	guanaco	G01	Male	2019-02-02	2019-08-29	839.76	389.99
G01_2019-08-30	guanaco	G01	Male	2019-02-02	2019-08-30	704.99	524.76
G01_2019-08-31	guanaco	G01	Male	2019-02-02	2019-08-31	619.97	609.78
G01_2019-09-01	guanaco	G01	Male	2019-02-02	2019-09-01	625.74	604.01
G01_2019-09-02	guanaco	G01	Male	2019-02-02	2019-09-02	579.48	650.27
G01_2019-09-03	guanaco	G01	Male	2019-02-02	2019-09-03	614.67	615.08
G01_2019-09-04	guanaco	G01	Male	2019-02-02	2019-09-04	798.07	431.68
G01_2019-09-05	guanaco	G01	Male	2019-02-02	2019-09-05	766.27	463.48
G01_2019-09-06	guanaco	G01	Male	2019-02-02	2019-09-06	768.23	461.52
G01_2019-09-07	guanaco	G01	Male	2019-02-02	2019-09-07	886.82	342.93
G01_2019-09-08	guanaco	G01	Male	2019-02-02	2019-09-08	910.14	319.61
G01_2019-09-09	guanaco	G01	Male	2019-02-02	2019-09-09	728.12	501.63
G01_2019-09-10	guanaco	G01	Male	2019-02-02	2019-09-10	714.83	514.92
G01_2019-09-11	guanaco	G01	Male	2019-02-02	2019-09-11	655.72	574.03
G01_2019-09-12	guanaco	G01	Male	2019-02-02	2019-09-12	780.18	449.57
G01_2019-09-13	guanaco	G01	Male	2019-02-02	2019-09-13	830.92	398.83
G01_2019-09-14	guanaco	G01	Male	2019-02-02	2019-09-14	858.04	371.71
G01_2019-09-15	guanaco	G01	Male	2019-02-02	2019-09-15	726.06	503.69
G01_2019-09-16	guanaco	G01	Male	2019-02-02	2019-09-16	584.7	645.05
G01_2019-09-17	guanaco	G01	Male	2019-02-02	2019-09-17	553.99	675.76
G01_2019-09-18	guanaco	G01	Male	2019-02-02	2019-09-18	703.2	526.55
G01_2019-09-19	guanaco	G01	Male	2019-02-02	2019-09-19	709.77	519.98
G01_2019-09-20	guanaco	G01	Male	2019-02-02	2019-09-20	734.05	495.7
G01_2019-09-21	guanaco	G01	Male	2019-02-02	2019-09-21	871.64	358.11
G01_2019-09-22	guanaco	G01	Male	2019-02-02	2019-09-22	853.17	376.58
G01_2019-09-23	guanaco	G01	Male	2019-02-02	2019-09-23	1043.7	186.05
G01_2019-09-24	guanaco	G01	Male	2019-02-02	2019-09-24	1217.9	11.85
G01_2019-09-25	guanaco	G01	Male	2019-02-02	2019-09-25	1228.23	1.52
G01_2019-09-26	guanaco	G01	Male	2019-02-02	2019-09-26	1220.01	9.74
G01_2019-09-27	guanaco	G01	Male	2019-02-02	2019-09-27	1242.86	13.11
G01_2019-09-28	guanaco	G01	Male	2019-02-02	2019-09-28	1262.15	32.4
G01_2019-09-29	guanaco	G01	Male	2019-02-02	2019-09-29	1225.01	4.74
G01_2019-09-30	guanaco	G01	Male	2019-02-02	2019-09-30	1225.58	4.17
G01_2019-10-01	guanaco	G01	Male	2019-02-02	2019-10-01	1229.51	0.24
G01_2019-10-02	guanaco	G01	Male	2019-02-02	2019-10-02	1222.79	6.96
G01_2019-10-03	guanaco	G01	Male	2019-02-02	2019-10-03	1233.5	3.75
G01_2019-10-04	guanaco	G01	Male	2019-02-02	2019-10-04	1228.08	1.67
G01_2019-10-05	guanaco	G01	Male	2019-02-02	2019-10-05	1233.38	3.63
G01_2019-10-06	guanaco	G01	Male	2019-02-02	2019-10-06	1238.67	8.92
G01_2019-10-07	guanaco	G01	Male	2019-02-02	2019-10-07	1221.38	8.37
G01_2019-10-08	guanaco	G01	Male	2019-02-02	2019-10-08	1227.08	2.67
G01_2019-10-09	guanaco	G01	Male	2019-02-02	2019-10-09	1205.37	24.38
G01_2019-10-10	guanaco	G01	Male	2019-02-02	2019-10-10	1219.33	10.42
G01_2019-10-11	guanaco	G01	Male	2019-02-02	2019-10-11	1226.67	3.08
G01_2019-10-12	guanaco	G01	Male	2019-02-02	2019-10-12	1221.71	8.04
G01_2019-10-13	guanaco	G01	Male	2019-02-02	2019-10-13	1227.04	2.71
G01_2019-10-14	guanaco	G01	Male	2019-02-02	2019-10-14	1227.89	1.86
G01_2019-10-15	guanaco	G01	Male	2019-02-02	2019-10-15	1222.94	6.81
G01_2019-10-16	guanaco	G01	Male	2019-02-02	2019-10-16	1229.3	0.45
G01_2019-10-17	guanaco	G01	Male	2019-02-02	2019-10-17	1224.82	4.93
G01_2019-10-18	guanaco	G01	Male	2019-02-02	2019-10-18	1225.87	3.88
G01_2019-10-19	guanaco	G01	Male	2019-02-02	2019-10-19	1243.34	13.59
G01_2019-10-20	guanaco	G01	Male	2019-02-02	2019-10-20	1225.46	4.29
G01_2019-10-21	guanaco	G01	Male	2019-02-02	2019-10-21	1228.71	1.04
G01_2019-10-22	guanaco	G01	Male	2019-02-02	2019-10-22	1219.92	9.83
G01_2019-10-23	guanaco	G01	Male	2019-02-02	2019-10-23	1235.44	5.69
G01_2019-10-24	guanaco	G01	Male	2019-02-02	2019-10-24	1226.38	3.37
G01_2019-10-25	guanaco	G01	Male	2019-02-02	2019-10-25	1228.04	1.71
G01_2019-10-26	guanaco	G01	Male	2019-02-02	2019-10-26	1222.61	7.14
G01_2019-10-27	guanaco	G01	Male	2019-02-02	2019-10-27	1236.74	6.99
G01_2019-10-28	guanaco	G01	Male	2019-02-02	2019-10-28	1235.57	5.82
G01_2019-10-29	guanaco	G01	Male	2019-02-02	2019-10-29	1231.67	1.92
G01_2019-10-30	guanaco	G01	Male	2019-02-02	2019-10-30	1224.91	4.84
G01_2019-10-31	guanaco	G01	Male	2019-02-02	2019-10-31	1225.89	3.86
G01_2019-11-01	guanaco	G01	Male	2019-02-02	2019-11-01	1229.68	0.07
G01_2019-11-02	guanaco	G01	Male	2019-02-02	2019-11-02	1217.85	11.9
G01_2019-11-03	guanaco	G01	Male	2019-02-02	2019-11-03	1231.52	1.77
G01_2019-11-04	guanaco	G01	Male	2019-02-02	2019-11-04	1232.91	3.16
G01_2019-11-05	guanaco	G01	Male	2019-02-02	2019-11-05	1243.67	13.92
G01_2019-11-06	guanaco	G01	Male	2019-02-02	2019-11-06	1128.32	101.43
G01_2019-11-07	guanaco	G01	Male	2019-02-02	2019-11-07	1219.11	10.64
G01_2019-11-08	guanaco	G01	Male	2019-02-02	2019-11-08	1227.27	2.48
G01_2019-11-09	guanaco	G01	Male	2019-02-02	2019-11-09	1223.47	6.28
G01_2019-11-10	guanaco	G01	Male	2019-02-02	2019-11-10	1230.94	1.19
G01_2019-11-11	guanaco	G01	Male	2019-02-02	2019-11-11	1222.54	7.21
G01_2019-11-12	guanaco	G01	Male	2019-02-02	2019-11-12	1236.74	6.99
G01_2019-11-13	guanaco	G01	Male	2019-02-02	2019-11-13	1202.25	27.5
G01_2019-11-14	guanaco	G01	Male	2019-02-02	2019-11-14	1223.28	6.47
G01_2019-11-15	guanaco	G01	Male	2019-02-02	2019-11-15	1264.69	34.94
G01_2019-11-16	guanaco	G01	Male	2019-02-02	2019-11-16	1217.95	11.8
G01_2019-11-17	guanaco	G01	Male	2019-02-02	2019-11-17	1229.83	0.08
G01_2019-11-18	guanaco	G01	Male	2019-02-02	2019-11-18	1223.86	5.89
G01_2019-11-19	guanaco	G01	Male	2019-02-02	2019-11-19	1219.84	9.91
G01_2019-11-20	guanaco	G01	Male	2019-02-02	2019-11-20	1235.37	5.62
G01_2019-11-21	guanaco	G01	Male	2019-02-02	2019-11-21	1225.63	4.12
G01_2019-11-22	guanaco	G01	Male	2019-02-02	2019-11-22	1223.57	6.18
G01_2019-11-23	guanaco	G01	Male	2019-02-02	2019-11-23	1221.73	8.02
G01_2019-11-24	guanaco	G01	Male	2019-02-02	2019-11-24	1218.35	11.4
G01_2019-11-25	guanaco	G01	Male	2019-02-02	2019-11-25	1224.54	5.21
G01_2019-11-26	guanaco	G01	Male	2019-02-02	2019-11-26	1224.47	5.28
G01_2019-11-27	guanaco	G01	Male	2019-02-02	2019-11-27	1213.88	15.87
G01_2019-11-28	guanaco	G01	Male	2019-02-02	2019-11-28	1225.17	4.58
G01_2019-11-29	guanaco	G01	Male	2019-02-02	2019-11-29	1225.87	3.88
G01_2019-11-30	guanaco	G01	Male	2019-02-02	2019-11-30	1222.29	7.46
G01_2019-12-01	guanaco	G01	Male	2019-02-02	2019-12-01	1238.55	8.8
G01_2019-12-02	guanaco	G01	Male	2019-02-02	2019-12-02	1225.82	3.93
G01_2019-12-03	guanaco	G01	Male	2019-02-02	2019-12-03	1223.82	5.93
G01_2019-12-04	guanaco	G01	Male	2019-02-02	2019-12-04	1215.74	14.01
G01_2019-12-05	guanaco	G01	Male	2019-02-02	2019-12-05	1227.71	2.04
G01_2019-12-06	guanaco	G01	Male	2019-02-02	2019-12-06	1230.86	1.11
G01_2019-12-07	guanaco	G01	Male	2019-02-02	2019-12-07	1230.11	0.36
G01_2019-12-08	guanaco	G01	Male	2019-02-02	2019-12-08	1234.92	5.17
G01_2019-12-09	guanaco	G01	Male	2019-02-02	2019-12-09	1221.96	7.79
G01_2019-12-10	guanaco	G01	Male	2019-02-02	2019-12-10	1227.49	2.26
G01_2019-12-11	guanaco	G01	Male	2019-02-02	2019-12-11	1237.14	7.39
G01_2019-12-12	guanaco	G01	Male	2019-02-02	2019-12-12	1214.68	15.07
G01_2019-12-13	guanaco	G01	Male	2019-02-02	2019-12-13	1223.45	6.3
G01_2019-12-14	guanaco	G01	Male	2019-02-02	2019-12-14	1229.57	0.18
G01_2019-12-15	guanaco	G01	Male	2019-02-02	2019-12-15	1237.67	7.92
G01_2019-12-16	guanaco	G01	Male	2019-02-02	2019-12-16	1225.68	4.07
G01_2019-12-17	guanaco	G01	Male	2019-02-02	2019-12-17	1233.18	3.43
G01_2019-12-18	guanaco	G01	Male	2019-02-02	2019-12-18	1217.31	12.44
G01_2019-12-19	guanaco	G01	Male	2019-02-02	2019-12-19	1225.66	4.09
G01_2019-12-20	guanaco	G01	Male	2019-02-02	2019-12-20	1228.39	1.36
G01_2019-12-21	guanaco	G01	Male	2019-02-02	2019-12-21	1221.79	7.96
G01_2019-12-22	guanaco	G01	Male	2019-02-02	2019-12-22	1223.8	5.95
G01_2019-12-23	guanaco	G01	Male	2019-02-02	2019-12-23	1230.3	0.55
G01_2019-12-24	guanaco	G01	Male	2019-02-02	2019-12-24	1231.88	2.13
G01_2019-12-25	guanaco	G01	Male	2019-02-02	2019-12-25	1237.9	8.15
G01_2019-12-26	guanaco	G01	Male	2019-02-02	2019-12-26	1216.49	13.26
G01_2019-12-27	guanaco	G01	Male	2019-02-02	2019-12-27	1223.72	6.03
G01_2019-12-28	guanaco	G01	Male	2019-02-02	2019-12-28	1238.63	8.88
G01_2019-12-29	guanaco	G01	Male	2019-02-02	2019-12-29	1225.47	4.28
G01_2019-12-30	guanaco	G01	Male	2019-02-02	2019-12-30	1243.72	13.97
G01_2019-12-31	guanaco	G01	Male	2019-02-02	2019-12-31	1232.42	2.67
G01_2020-01-01	guanaco	G01	Male	2019-02-02	2020-01-01	1222.63	7.12
G01_2020-01-02	guanaco	G01	Male	2019-02-02	2020-01-02	1242.15	12.4
G01_2020-01-03	guanaco	G01	Male	2019-02-02	2020-01-03	1227.27	2.48
G01_2020-01-04	guanaco	G01	Male	2019-02-02	2020-01-04	1230.61	0.86
G01_2020-01-05	guanaco	G01	Male	2019-02-02	2020-01-05	1223.07	6.68
G01_2020-01-06	guanaco	G01	Male	2019-02-02	2020-01-06	1223.73	6.02
G01_2020-01-07	guanaco	G01	Male	2019-02-02	2020-01-07	1224.9	4.85
G01_2020-01-08	guanaco	G01	Male	2019-02-02	2020-01-08	1239.08	9.33
G01_2020-01-09	guanaco	G01	Male	2019-02-02	2020-01-09	1228.69	1.06
G01_2020-01-10	guanaco	G01	Male	2019-02-02	2020-01-10	1224.38	5.37
G01_2020-01-11	guanaco	G01	Male	2019-02-02	2020-01-11	1222.59	7.16
G01_2020-01-12	guanaco	G01	Male	2019-02-02	2020-01-12	1223.79	5.96
G01_2020-01-13	guanaco	G01	Male	2019-02-02	2020-01-13	1228.19	1.56
G01_2020-01-14	guanaco	G01	Male	2019-02-02	2020-01-14	1222.72	7.03
G01_2020-01-15	guanaco	G01	Male	2019-02-02	2020-01-15	1225	4.75
G01_2020-01-16	guanaco	G01	Male	2019-02-02	2020-01-16	1226.51	3.24
G01_2020-01-17	guanaco	G01	Male	2019-02-02	2020-01-17	1227.21	2.54
G01_2020-01-18	guanaco	G01	Male	2019-02-02	2020-01-18	1226.81	2.94
G01_2020-01-19	guanaco	G01	Male	2019-02-02	2020-01-19	1222.89	6.86
G01_2020-01-20	guanaco	G01	Male	2019-02-02	2020-01-20	1238.79	9.04
G01_2020-01-21	guanaco	G01	Male	2019-02-02	2020-01-21	1229.82	0.07
G01_2020-01-22	guanaco	G01	Male	2019-02-02	2020-01-22	1231.81	2.06
G01_2020-01-23	guanaco	G01	Male	2019-02-02	2020-01-23	1230.2	0.45
G01_2020-01-24	guanaco	G01	Male	2019-02-02	2020-01-24	1203.38	26.37
G01_2020-01-25	guanaco	G01	Male	2019-02-02	2020-01-25	1227.48	2.27
G01_2020-01-26	guanaco	G01	Male	2019-02-02	2020-01-26	1218.83	10.92
G01_2020-01-27	guanaco	G01	Male	2019-02-02	2020-01-27	1224.02	5.73
G01_2020-01-28	guanaco	G01	Male	2019-02-02	2020-01-28	1210.33	19.42
G01_2020-01-29	guanaco	G01	Male	2019-02-02	2020-01-29	1226.98	2.77
G01_2020-01-30	guanaco	G01	Male	2019-02-02	2020-01-30	1228.42	1.33
G01_2020-01-31	guanaco	G01	Male	2019-02-02	2020-01-31	1228.12	1.63
G01_2020-02-01	guanaco	G01	Male	2019-02-02	2020-02-01	1208.88	20.87
G01_2020-02-02	guanaco	G01	Male	2019-02-02	2020-02-02	1201.88	27.87
G01_2020-02-03	guanaco	G01	Male	2019-02-02	2020-02-03	1224.34	5.41
G01_2020-02-04	guanaco	G01	Male	2019-02-02	2020-02-04	1227.91	1.84
G01_2020-02-05	guanaco	G01	Male	2019-02-02	2020-02-05	1290.75	61
G01_2020-02-06	guanaco	G01	Male	2019-02-02	2020-02-06	1227.44	2.31
G01_2020-02-07	guanaco	G01	Male	2019-02-02	2020-02-07	1250.71	20.96
G01_2020-02-08	guanaco	G01	Male	2019-02-02	2020-02-08	1213.43	16.32
G01_2020-02-09	guanaco	G01	Male	2019-02-02	2020-02-09	1216.89	12.86
G01_2020-02-10	guanaco	G01	Male	2019-02-02	2020-02-10	1222.23	7.52
G01_2020-02-11	guanaco	G01	Male	2019-02-02	2020-02-11	1235.77	6.02
G01_2020-02-12	guanaco	G01	Male	2019-02-02	2020-02-12	1226.43	3.32
G01_2020-02-13	guanaco	G01	Male	2019-02-02	2020-02-13	1227.08	2.67
G01_2020-02-14	guanaco	G01	Male	2019-02-02	2020-02-14	1226.53	3.22
G01_2020-02-15	guanaco	G01	Male	2019-02-02	2020-02-15	1236.11	6.36
G02_2019-03-02	guanaco	G02	Female	2019-03-02	2019-03-02	911.75	0
G02_2019-03-03	guanaco	G02	Female	2019-03-02	2019-03-03	822.28	89.47
G02_2019-03-04	guanaco	G02	Female	2019-03-02	2019-03-04	789.95	121.8
G02_2019-03-05	guanaco	G02	Female	2019-03-02	2019-03-05	758.57	153.18
G02_2019-03-06	guanaco	G02	Female	2019-03-02	2019-03-06	782.51	129.24
G02_2019-03-07	guanaco	G02	Female	2019-03-02	2019-03-07	774.02	137.73
G02_2019-03-08	guanaco	G02	Female	2019-03-02	2019-03-08	773.82	137.93
G02_2019-03-09	guanaco	G02	Female	2019-03-02	2019-03-09	774.49	137.26
G02_2019-03-10	guanaco	G02	Female	2019-03-02	2019-03-10	763.84	147.91
G02_2019-03-11	guanaco	G02	Female	2019-03-02	2019-03-11	784.97	126.78
G02_2019-03-12	guanaco	G02	Female	2019-03-02	2019-03-12	777.02	134.73
G02_2019-03-13	guanaco	G02	Female	2019-03-02	2019-03-13	787.26	124.49
G02_2019-03-14	guanaco	G02	Female	2019-03-02	2019-03-14	605.31	306.44
G02_2019-03-15	guanaco	G02	Female	2019-03-02	2019-03-15	781.71	130.04
G02_2019-03-16	guanaco	G02	Female	2019-03-02	2019-03-16	888.57	23.18
G02_2019-03-17	guanaco	G02	Female	2019-03-02	2019-03-17	600.91	310.84
G02_2019-03-18	guanaco	G02	Female	2019-03-02	2019-03-18	597.21	314.54
G02_2019-03-19	guanaco	G02	Female	2019-03-02	2019-03-19	576.23	335.52
G02_2019-03-20	guanaco	G02	Female	2019-03-02	2019-03-20	567.03	344.72
G02_2019-03-21	guanaco	G02	Female	2019-03-02	2019-03-21	571.17	340.58
G02_2019-03-22	guanaco	G02	Female	2019-03-02	2019-03-22	572.35	339.4
G02_2019-03-23	guanaco	G02	Female	2019-03-02	2019-03-23	563.59	348.16
G02_2019-03-24	guanaco	G02	Female	2019-03-02	2019-03-24	561.6	350.15
G02_2019-03-25	guanaco	G02	Female	2019-03-02	2019-03-25	544.28	367.47
G02_2019-03-26	guanaco	G02	Female	2019-03-02	2019-03-26	542.81	368.94
G02_2019-03-27	guanaco	G02	Female	2019-03-02	2019-03-27	551.16	360.59
G02_2019-03-28	guanaco	G02	Female	2019-03-02	2019-03-28	571.83	339.92
G02_2019-03-29	guanaco	G02	Female	2019-03-02	2019-03-29	710.94	200.81
G02_2019-03-30	guanaco	G02	Female	2019-03-02	2019-03-30	565.65	346.1
G02_2019-03-31	guanaco	G02	Female	2019-03-02	2019-03-31	567.37	344.38
G02_2019-04-01	guanaco	G02	Female	2019-03-02	2019-04-01	577.16	334.59
G02_2019-04-02	guanaco	G02	Female	2019-03-02	2019-04-02	594.23	317.52
G02_2019-04-03	guanaco	G02	Female	2019-03-02	2019-04-03	598.73	313.02
G02_2019-04-04	guanaco	G02	Female	2019-03-02	2019-04-04	576.53	335.22
G02_2019-04-05	guanaco	G02	Female	2019-03-02	2019-04-05	680.28	231.47
G02_2019-04-06	guanaco	G02	Female	2019-03-02	2019-04-06	761.34	150.41
G02_2019-04-07	guanaco	G02	Female	2019-03-02	2019-04-07	751.06	160.69
G02_2019-04-08	guanaco	G02	Female	2019-03-02	2019-04-08	936.16	24.41
G02_2019-04-09	guanaco	G02	Female	2019-03-02	2019-04-09	942.75	31
G02_2019-04-10	guanaco	G02	Female	2019-03-02	2019-04-10	971.77	60.02
G02_2019-04-11	guanaco	G02	Female	2019-03-02	2019-04-11	908.32	3.43
G02_2019-04-12	guanaco	G02	Female	2019-03-02	2019-04-12	773.65	138.1
G02_2019-04-13	guanaco	G02	Female	2019-03-02	2019-04-13	784.58	127.17
G02_2019-04-14	guanaco	G02	Female	2019-03-02	2019-04-14	570.87	340.88
G02_2019-04-15	guanaco	G02	Female	2019-03-02	2019-04-15	550.73	361.02
G02_2019-04-16	guanaco	G02	Female	2019-03-02	2019-04-16	582.59	329.16
G02_2019-04-17	guanaco	G02	Female	2019-03-02	2019-04-17	581.91	329.84
G02_2019-04-18	guanaco	G02	Female	2019-03-02	2019-04-18	544.26	367.49
G02_2019-04-19	guanaco	G02	Female	2019-03-02	2019-04-19	537.02	374.73
G02_2019-04-20	guanaco	G02	Female	2019-03-02	2019-04-20	570.57	341.18
G02_2019-04-21	guanaco	G02	Female	2019-03-02	2019-04-21	562.94	348.81
G02_2019-04-22	guanaco	G02	Female	2019-03-02	2019-04-22	572.53	339.22
G02_2019-04-23	guanaco	G02	Female	2019-03-02	2019-04-23	591.27	320.48
G02_2019-04-24	guanaco	G02	Female	2019-03-02	2019-04-24	689.48	222.27
G02_2019-04-25	guanaco	G02	Female	2019-03-02	2019-04-25	691.22	220.53
G02_2019-04-26	guanaco	G02	Female	2019-03-02	2019-04-26	779.85	131.9
G02_2019-04-27	guanaco	G02	Female	2019-03-02	2019-04-27	777.07	134.68
G02_2019-04-28	guanaco	G02	Female	2019-03-02	2019-04-28	583.94	327.81
G02_2019-04-29	guanaco	G02	Female	2019-03-02	2019-04-29	573.86	337.89
G02_2019-04-30	guanaco	G02	Female	2019-03-02	2019-04-30	536.66	375.09
G02_2019-05-01	guanaco	G02	Female	2019-03-02	2019-05-01	566.36	345.39
G02_2019-05-02	guanaco	G02	Female	2019-03-02	2019-05-02	533.57	378.18
G02_2019-05-03	guanaco	G02	Female	2019-03-02	2019-05-03	543.78	367.97
G02_2019-05-04	guanaco	G02	Female	2019-03-02	2019-05-04	560.86	350.89
G02_2019-05-05	guanaco	G02	Female	2019-03-02	2019-05-05	565.1	346.65
G02_2019-05-06	guanaco	G02	Female	2019-03-02	2019-05-06	550.5	361.25
G02_2019-05-07	guanaco	G02	Female	2019-03-02	2019-05-07	548.99	362.76
G02_2019-05-08	guanaco	G02	Female	2019-03-02	2019-05-08	556.58	355.17
G02_2019-05-09	guanaco	G02	Female	2019-03-02	2019-05-09	493.27	418.48
G02_2019-05-10	guanaco	G02	Female	2019-03-02	2019-05-10	570.19	341.56
G02_2019-05-11	guanaco	G02	Female	2019-03-02	2019-05-11	589.3	322.45
G02_2019-05-12	guanaco	G02	Female	2019-03-02	2019-05-12	577.5	334.25
G02_2019-05-13	guanaco	G02	Female	2019-03-02	2019-05-13	495.72	416.03
G02_2019-05-14	guanaco	G02	Female	2019-03-02	2019-05-14	530.12	381.63
G02_2019-05-15	guanaco	G02	Female	2019-03-02	2019-05-15	536.34	375.41
G02_2019-05-16	guanaco	G02	Female	2019-03-02	2019-05-16	558.97	352.78
G02_2019-05-17	guanaco	G02	Female	2019-03-02	2019-05-17	558.06	353.69
G02_2019-05-18	guanaco	G02	Female	2019-03-02	2019-05-18	546.37	365.38
G02_2019-05-19	guanaco	G02	Female	2019-03-02	2019-05-19	669.65	242.1
G02_2019-05-20	guanaco	G02	Female	2019-03-02	2019-05-20	659.6	252.15
G02_2019-05-21	guanaco	G02	Female	2019-03-02	2019-05-21	650.8	260.95
G02_2019-05-22	guanaco	G02	Female	2019-03-02	2019-05-22	655.68	256.07
G02_2019-05-23	guanaco	G02	Female	2019-03-02	2019-05-23	669.6	242.15
G02_2019-05-24	guanaco	G02	Female	2019-03-02	2019-05-24	768.75	143
G02_2019-05-25	guanaco	G02	Female	2019-03-02	2019-05-25	646.17	265.58
G02_2019-05-26	guanaco	G02	Female	2019-03-02	2019-05-26	651.21	260.54
G02_2019-05-27	guanaco	G02	Female	2019-03-02	2019-05-27	600.54	311.21
G02_2019-05-28	guanaco	G02	Female	2019-03-02	2019-05-28	598.3	313.45
G02_2019-05-29	guanaco	G02	Female	2019-03-02	2019-05-29	589.35	322.4
G02_2019-05-30	guanaco	G02	Female	2019-03-02	2019-05-30	591.12	320.63
G02_2019-05-31	guanaco	G02	Female	2019-03-02	2019-05-31	566.02	345.73
G02_2019-06-01	guanaco	G02	Female	2019-03-02	2019-06-01	581.49	330.26
G02_2019-06-02	guanaco	G02	Female	2019-03-02	2019-06-02	592.88	318.87
G02_2019-06-03	guanaco	G02	Female	2019-03-02	2019-06-03	576.62	335.13
G02_2019-06-04	guanaco	G02	Female	2019-03-02	2019-06-04	594.96	316.79
G02_2019-06-05	guanaco	G02	Female	2019-03-02	2019-06-05	622.51	289.24
G02_2019-06-06	guanaco	G02	Female	2019-03-02	2019-06-06	579.73	332.02
G02_2019-06-07	guanaco	G02	Female	2019-03-02	2019-06-07	566.25	345.5
G02_2019-06-08	guanaco	G02	Female	2019-03-02	2019-06-08	531.86	379.89
G02_2019-06-09	guanaco	G02	Female	2019-03-02	2019-06-09	497.82	413.93
G02_2019-06-10	guanaco	G02	Female	2019-03-02	2019-06-10	485.12	426.63
G02_2019-06-11	guanaco	G02	Female	2019-03-02	2019-06-11	538.59	373.16
G02_2019-06-12	guanaco	G02	Female	2019-03-02	2019-06-12	586.16	325.59
G02_2019-06-13	guanaco	G02	Female	2019-03-02	2019-06-13	535.86	375.89
G02_2019-06-14	guanaco	G02	Female	2019-03-02	2019-06-14	533.66	378.09
G02_2019-06-15	guanaco	G02	Female	2019-03-02	2019-06-15	474.31	437.44
G02_2019-06-16	guanaco	G02	Female	2019-03-02	2019-06-16	510.61	401.14
G02_2019-06-17	guanaco	G02	Female	2019-03-02	2019-06-17	512.16	399.59
G02_2019-06-18	guanaco	G02	Female	2019-03-02	2019-06-18	541.25	370.5
G02_2019-06-19	guanaco	G02	Female	2019-03-02	2019-06-19	505	406.75
G02_2019-06-20	guanaco	G02	Female	2019-03-02	2019-06-20	545.31	366.44
G02_2019-06-21	guanaco	G02	Female	2019-03-02	2019-06-21	533.43	378.32
G02_2019-06-22	guanaco	G02	Female	2019-03-02	2019-06-22	530.96	380.79
G02_2019-06-23	guanaco	G02	Female	2019-03-02	2019-06-23	523.45	388.3
G02_2019-06-24	guanaco	G02	Female	2019-03-02	2019-06-24	523.63	388.12
G02_2019-06-25	guanaco	G02	Female	2019-03-02	2019-06-25	539.49	372.26
G02_2019-06-26	guanaco	G02	Female	2019-03-02	2019-06-26	537.58	374.17
G02_2019-06-27	guanaco	G02	Female	2019-03-02	2019-06-27	533.32	378.43
G02_2019-06-28	guanaco	G02	Female	2019-03-02	2019-06-28	528.56	383.19
G02_2019-06-29	guanaco	G02	Female	2019-03-02	2019-06-29	538.67	373.08
G02_2019-06-30	guanaco	G02	Female	2019-03-02	2019-06-30	682.35	229.4
G02_2019-07-01	guanaco	G02	Female	2019-03-02	2019-07-01	650.14	261.61
G02_2019-07-02	guanaco	G02	Female	2019-03-02	2019-07-02	562.91	348.84
G02_2019-07-03	guanaco	G02	Female	2019-03-02	2019-07-03	573.09	338.66
G02_2019-07-04	guanaco	G02	Female	2019-03-02	2019-07-04	586.86	324.89
G02_2019-07-05	guanaco	G02	Female	2019-03-02	2019-07-05	701.12	210.63
G02_2019-07-06	guanaco	G02	Female	2019-03-02	2019-07-06	693.65	218.1
G02_2019-07-07	guanaco	G02	Female	2019-03-02	2019-07-07	775.61	136.14
G02_2019-07-08	guanaco	G02	Female	2019-03-02	2019-07-08	776.23	135.52
G02_2019-07-09	guanaco	G02	Female	2019-03-02	2019-07-09	774.13	137.62
G02_2019-07-10	guanaco	G02	Female	2019-03-02	2019-07-10	790.73	121.02
G02_2019-07-11	guanaco	G02	Female	2019-03-02	2019-07-11	925.79	14.04
G02_2019-07-12	guanaco	G02	Female	2019-03-02	2019-07-12	766.51	145.24
G02_2019-07-13	guanaco	G02	Female	2019-03-02	2019-07-13	593.17	318.58
G02_2019-07-14	guanaco	G02	Female	2019-03-02	2019-07-14	573.48	338.27
G02_2019-07-15	guanaco	G02	Female	2019-03-02	2019-07-15	646.76	264.99
G02_2019-07-16	guanaco	G02	Female	2019-03-02	2019-07-16	595.18	316.57
G02_2019-07-17	guanaco	G02	Female	2019-03-02	2019-07-17	593.06	318.69
G02_2019-07-18	guanaco	G02	Female	2019-03-02	2019-07-18	555.27	356.48
G02_2019-07-19	guanaco	G02	Female	2019-03-02	2019-07-19	301.8	609.95
G02_2019-07-20	guanaco	G02	Female	2019-03-02	2019-07-20	304.27	607.48
G02_2019-07-21	guanaco	G02	Female	2019-03-02	2019-07-21	536.36	375.39
G02_2019-07-22	guanaco	G02	Female	2019-03-02	2019-07-22	538.81	372.94
G02_2019-07-23	guanaco	G02	Female	2019-03-02	2019-07-23	529.57	382.18
G02_2019-07-24	guanaco	G02	Female	2019-03-02	2019-07-24	534.66	377.09
G02_2019-07-25	guanaco	G02	Female	2019-03-02	2019-07-25	529.06	382.69
G02_2019-07-26	guanaco	G02	Female	2019-03-02	2019-07-26	529.48	382.27
G02_2019-07-27	guanaco	G02	Female	2019-03-02	2019-07-27	538.16	373.59
G02_2019-07-28	guanaco	G02	Female	2019-03-02	2019-07-28	540.61	371.14
G02_2019-07-29	guanaco	G02	Female	2019-03-02	2019-07-29	552.92	358.83
G02_2019-07-30	guanaco	G02	Female	2019-03-02	2019-07-30	539.49	372.26
G02_2019-07-31	guanaco	G02	Female	2019-03-02	2019-07-31	544.05	367.7
G02_2019-08-01	guanaco	G02	Female	2019-03-02	2019-08-01	537.4	374.35
G02_2019-08-02	guanaco	G02	Female	2019-03-02	2019-08-02	562.5	349.25
G02_2019-08-03	guanaco	G02	Female	2019-03-02	2019-08-03	552.58	359.17
G02_2019-08-04	guanaco	G02	Female	2019-03-02	2019-08-04	540.97	370.78
G02_2019-08-05	guanaco	G02	Female	2019-03-02	2019-08-05	540.49	371.26
G02_2019-08-06	guanaco	G02	Female	2019-03-02	2019-08-06	548.2	363.55
G02_2019-08-07	guanaco	G02	Female	2019-03-02	2019-08-07	536.29	375.46
G02_2019-08-08	guanaco	G02	Female	2019-03-02	2019-08-08	530.92	380.83
G02_2019-08-09	guanaco	G02	Female	2019-03-02	2019-08-09	526.65	385.1
G02_2019-08-10	guanaco	G02	Female	2019-03-02	2019-08-10	537.5	374.25
G02_2019-08-11	guanaco	G02	Female	2019-03-02	2019-08-11	557.91	353.84
G02_2019-08-12	guanaco	G02	Female	2019-03-02	2019-08-12	557.73	354.02
G02_2019-08-13	guanaco	G02	Female	2019-03-02	2019-08-13	556.72	355.03
G02_2019-08-14	guanaco	G02	Female	2019-03-02	2019-08-14	581.61	330.14
G02_2019-08-15	guanaco	G02	Female	2019-03-02	2019-08-15	588.36	323.39
G02_2019-08-16	guanaco	G02	Female	2019-03-02	2019-08-16	565.98	345.77
G02_2019-08-17	guanaco	G02	Female	2019-03-02	2019-08-17	565.38	346.37
G02_2019-08-18	guanaco	G02	Female	2019-03-02	2019-08-18	584.01	327.74
G02_2019-08-19	guanaco	G02	Female	2019-03-02	2019-08-19	569.45	342.3
G02_2019-08-20	guanaco	G02	Female	2019-03-02	2019-08-20	578.87	332.88
G02_2019-08-21	guanaco	G02	Female	2019-03-02	2019-08-21	567.04	344.71
G02_2019-08-22	guanaco	G02	Female	2019-03-02	2019-08-22	563.25	348.5
G02_2019-08-23	guanaco	G02	Female	2019-03-02	2019-08-23	578.3	333.45
G02_2019-08-24	guanaco	G02	Female	2019-03-02	2019-08-24	581.73	330.02
G02_2019-08-25	guanaco	G02	Female	2019-03-02	2019-08-25	618.34	293.41
G02_2019-08-26	guanaco	G02	Female	2019-03-02	2019-08-26	614.62	297.13
G02_2019-08-27	guanaco	G02	Female	2019-03-02	2019-08-27	527.44	384.31
G02_2019-08-28	guanaco	G02	Female	2019-03-02	2019-08-28	538.79	372.96
G02_2019-08-29	guanaco	G02	Female	2019-03-02	2019-08-29	533.93	377.82
G02_2019-08-30	guanaco	G02	Female	2019-03-02	2019-08-30	536.24	375.51
G02_2019-08-31	guanaco	G02	Female	2019-03-02	2019-08-31	530.53	381.22
G02_2019-09-01	guanaco	G02	Female	2019-03-02	2019-09-01	529.7	382.05
G02_2019-09-02	guanaco	G02	Female	2019-03-02	2019-09-02	530.55	381.2
G02_2019-09-03	guanaco	G02	Female	2019-03-02	2019-09-03	548.39	363.36
G02_2019-09-04	guanaco	G02	Female	2019-03-02	2019-09-04	571.88	339.87
G02_2019-09-05	guanaco	G02	Female	2019-03-02	2019-09-05	574.06	337.69
G02_2019-09-06	guanaco	G02	Female	2019-03-02	2019-09-06	664.68	247.07
G02_2019-09-07	guanaco	G02	Female	2019-03-02	2019-09-07	769.38	142.37
G02_2019-09-08	guanaco	G02	Female	2019-03-02	2019-09-08	775.98	135.77
G02_2019-09-09	guanaco	G02	Female	2019-03-02	2019-09-09	766.63	145.12
G02_2019-09-10	guanaco	G02	Female	2019-03-02	2019-09-10	770.69	141.06
G02_2019-09-11	guanaco	G02	Female	2019-03-02	2019-09-11	744.39	167.36
G02_2019-09-12	guanaco	G02	Female	2019-03-02	2019-09-12	594.58	317.17
G02_2019-09-13	guanaco	G02	Female	2019-03-02	2019-09-13	584.79	326.96
G02_2019-09-14	guanaco	G02	Female	2019-03-02	2019-09-14	639.53	272.22
G02_2019-09-15	guanaco	G02	Female	2019-03-02	2019-09-15	592.85	318.9
G02_2019-09-16	guanaco	G02	Female	2019-03-02	2019-09-16	578.37	333.38
G02_2019-09-17	guanaco	G02	Female	2019-03-02	2019-09-17	555.15	356.6
G02_2019-09-18	guanaco	G02	Female	2019-03-02	2019-09-18	553.1	358.65
G02_2019-09-19	guanaco	G02	Female	2019-03-02	2019-09-19	544.04	367.71
G02_2019-09-20	guanaco	G02	Female	2019-03-02	2019-09-20	505.62	406.13
G02_2019-09-21	guanaco	G02	Female	2019-03-02	2019-09-21	514.67	397.08
G02_2019-09-22	guanaco	G02	Female	2019-03-02	2019-09-22	533.78	377.97
G02_2019-09-23	guanaco	G02	Female	2019-03-02	2019-09-23	593.82	317.93
G02_2019-09-24	guanaco	G02	Female	2019-03-02	2019-09-24	606.58	305.17
G02_2019-09-25	guanaco	G02	Female	2019-03-02	2019-09-25	585.95	325.8
G02_2019-09-26	guanaco	G02	Female	2019-03-02	2019-09-26	620.89	290.86
G02_2019-09-27	guanaco	G02	Female	2019-03-02	2019-09-27	776.89	134.86
G02_2019-09-28	guanaco	G02	Female	2019-03-02	2019-09-28	774.37	137.38
G02_2019-09-29	guanaco	G02	Female	2019-03-02	2019-09-29	612.62	299.13
G02_2019-09-30	guanaco	G02	Female	2019-03-02	2019-09-30	611.35	300.4
G02_2019-10-01	guanaco	G02	Female	2019-03-02	2019-10-01	597.28	314.47
G02_2019-10-02	guanaco	G02	Female	2019-03-02	2019-10-02	865.12	46.63
G02_2019-10-03	guanaco	G02	Female	2019-03-02	2019-10-03	868.41	43.34
G02_2019-10-04	guanaco	G02	Female	2019-03-02	2019-10-04	792.78	118.97
G02_2019-10-05	guanaco	G02	Female	2019-03-02	2019-10-05	616.03	295.72
G02_2019-10-06	guanaco	G02	Female	2019-03-02	2019-10-06	568.02	343.73
G02_2019-10-07	guanaco	G02	Female	2019-03-02	2019-10-07	679.35	232.4
G02_2019-10-08	guanaco	G02	Female	2019-03-02	2019-10-08	1229.33	317.58
G02_2019-10-09	guanaco	G02	Female	2019-03-02	2019-10-09	1240.84	329.09
G02_2019-10-10	guanaco	G02	Female	2019-03-02	2019-10-10	1231.94	320.19
G02_2019-10-11	guanaco	G02	Female	2019-03-02	2019-10-11	1225.52	313.77
G02_2019-10-12	guanaco	G02	Female	2019-03-02	2019-10-12	1223.1	311.35
G02_2019-10-13	guanaco	G02	Female	2019-03-02	2019-10-13	1226.24	314.49
G02_2019-10-14	guanaco	G02	Female	2019-03-02	2019-10-14	1219.07	307.32
G02_2019-10-15	guanaco	G02	Female	2019-03-02	2019-10-15	1214.97	303.22
G02_2019-10-16	guanaco	G02	Female	2019-03-02	2019-10-16	1229.28	317.53
G02_2019-10-17	guanaco	G02	Female	2019-03-02	2019-10-17	1257.24	345.49
G02_2019-10-18	guanaco	G02	Female	2019-03-02	2019-10-18	1240.45	328.7
G02_2019-10-19	guanaco	G02	Female	2019-03-02	2019-10-19	1237.93	326.18
G02_2019-10-20	guanaco	G02	Female	2019-03-02	2019-10-20	1213.95	302.2
G02_2019-10-21	guanaco	G02	Female	2019-03-02	2019-10-21	1214.26	302.51
G02_2019-10-22	guanaco	G02	Female	2019-03-02	2019-10-22	1216.49	304.74
G02_2019-10-23	guanaco	G02	Female	2019-03-02	2019-10-23	1231.49	319.74
G02_2019-10-24	guanaco	G02	Female	2019-03-02	2019-10-24	1222.27	310.52
G02_2019-10-25	guanaco	G02	Female	2019-03-02	2019-10-25	1217.23	305.48
G02_2019-10-26	guanaco	G02	Female	2019-03-02	2019-10-26	1229.31	317.56
G02_2019-10-27	guanaco	G02	Female	2019-03-02	2019-10-27	1232.87	321.12
G02_2019-10-28	guanaco	G02	Female	2019-03-02	2019-10-28	1214.96	303.21
G02_2019-10-29	guanaco	G02	Female	2019-03-02	2019-10-29	1220.98	309.23
G02_2019-10-30	guanaco	G02	Female	2019-03-02	2019-10-30	1221.79	310.04
G02_2019-10-31	guanaco	G02	Female	2019-03-02	2019-10-31	1211.25	299.5
G02_2019-11-01	guanaco	G02	Female	2019-03-02	2019-11-01	1215.07	303.32
G02_2019-11-02	guanaco	G02	Female	2019-03-02	2019-11-02	1213.81	302.06
G02_2019-11-03	guanaco	G02	Female	2019-03-02	2019-11-03	1206.39	294.64
G02_2019-11-04	guanaco	G02	Female	2019-03-02	2019-11-04	1220.01	308.26
G02_2019-11-05	guanaco	G02	Female	2019-03-02	2019-11-05	1215.43	303.68
G02_2019-11-06	guanaco	G02	Female	2019-03-02	2019-11-06	1204.73	292.98
G02_2019-11-07	guanaco	G02	Female	2019-03-02	2019-11-07	1213.22	301.47
G02_2019-11-08	guanaco	G02	Female	2019-03-02	2019-11-08	1211.57	299.82
G02_2019-11-09	guanaco	G02	Female	2019-03-02	2019-11-09	1215.12	303.37
G02_2019-11-10	guanaco	G02	Female	2019-03-02	2019-11-10	1208.91	297.16
G02_2019-11-11	guanaco	G02	Female	2019-03-02	2019-11-11	1201.31	289.56
G02_2019-11-12	guanaco	G02	Female	2019-03-02	2019-11-12	1198.28	286.53
G02_2019-11-13	guanaco	G02	Female	2019-03-02	2019-11-13	1217.36	305.61
G02_2019-11-14	guanaco	G02	Female	2019-03-02	2019-11-14	1205.25	293.5
G02_2019-11-15	guanaco	G02	Female	2019-03-02	2019-11-15	1211.77	300.02
G02_2019-11-16	guanaco	G02	Female	2019-03-02	2019-11-16	1202.4	290.65
G02_2019-11-17	guanaco	G02	Female	2019-03-02	2019-11-17	1190.27	278.52
G02_2019-11-18	guanaco	G02	Female	2019-03-02	2019-11-18	1217.41	305.66
G02_2019-11-19	guanaco	G02	Female	2019-03-02	2019-11-19	1227.2	315.45
G02_2019-11-20	guanaco	G02	Female	2019-03-02	2019-11-20	1211.06	299.31
G02_2019-11-21	guanaco	G02	Female	2019-03-02	2019-11-21	1213.71	301.96
G02_2019-11-22	guanaco	G02	Female	2019-03-02	2019-11-22	1216.97	305.22
G02_2019-11-23	guanaco	G02	Female	2019-03-02	2019-11-23	1206.61	294.86
G02_2019-11-24	guanaco	G02	Female	2019-03-02	2019-11-24	1209.92	298.17
G02_2019-11-25	guanaco	G02	Female	2019-03-02	2019-11-25	1184.88	273.13
G02_2019-11-26	guanaco	G02	Female	2019-03-02	2019-11-26	1238.09	326.34
G02_2019-11-27	guanaco	G02	Female	2019-03-02	2019-11-27	1234.02	322.27
G02_2019-11-28	guanaco	G02	Female	2019-03-02	2019-11-28	1218.52	306.77
G02_2019-11-29	guanaco	G02	Female	2019-03-02	2019-11-29	1222.12	310.37
G02_2019-11-30	guanaco	G02	Female	2019-03-02	2019-11-30	1220.04	308.29
G02_2019-12-01	guanaco	G02	Female	2019-03-02	2019-12-01	1213.61	301.86
G02_2019-12-02	guanaco	G02	Female	2019-03-02	2019-12-02	1220.76	309.01
G02_2019-12-03	guanaco	G02	Female	2019-03-02	2019-12-03	1212.92	301.17
G02_2019-12-04	guanaco	G02	Female	2019-03-02	2019-12-04	1211.35	299.6
G02_2019-12-05	guanaco	G02	Female	2019-03-02	2019-12-05	1206.14	294.39
G02_2019-12-06	guanaco	G02	Female	2019-03-02	2019-12-06	1216.41	304.66
G02_2019-12-07	guanaco	G02	Female	2019-03-02	2019-12-07	1239.82	328.07
G02_2019-12-08	guanaco	G02	Female	2019-03-02	2019-12-08	1220.95	309.2
G02_2019-12-09	guanaco	G02	Female	2019-03-02	2019-12-09	1215.75	304
G02_2019-12-10	guanaco	G02	Female	2019-03-02	2019-12-10	1229.28	317.53
G02_2019-12-11	guanaco	G02	Female	2019-03-02	2019-12-11	1205.95	294.2
G02_2019-12-12	guanaco	G02	Female	2019-03-02	2019-12-12	1218.84	307.09
G02_2019-12-13	guanaco	G02	Female	2019-03-02	2019-12-13	1206.32	294.57
G02_2019-12-14	guanaco	G02	Female	2019-03-02	2019-12-14	1234.89	323.14
G02_2019-12-15	guanaco	G02	Female	2019-03-02	2019-12-15	1201.82	290.07
G02_2019-12-16	guanaco	G02	Female	2019-03-02	2019-12-16	1210.27	298.52
G02_2019-12-17	guanaco	G02	Female	2019-03-02	2019-12-17	1222.95	311.2
G02_2019-12-18	guanaco	G02	Female	2019-03-02	2019-12-18	1216.3	304.55
G02_2019-12-19	guanaco	G02	Female	2019-03-02	2019-12-19	1227.81	316.06
G02_2019-12-20	guanaco	G02	Female	2019-03-02	2019-12-20	1218.48	306.73
G02_2019-12-21	guanaco	G02	Female	2019-03-02	2019-12-21	1208.57	296.82
G02_2019-12-22	guanaco	G02	Female	2019-03-02	2019-12-22	1226.52	314.77
G02_2019-12-23	guanaco	G02	Female	2019-03-02	2019-12-23	1219.57	307.82
G02_2019-12-24	guanaco	G02	Female	2019-03-02	2019-12-24	1222.62	310.87
G02_2019-12-25	guanaco	G02	Female	2019-03-02	2019-12-25	1216.29	304.54
G02_2019-12-26	guanaco	G02	Female	2019-03-02	2019-12-26	1230.97	319.22
G02_2019-12-27	guanaco	G02	Female	2019-03-02	2019-12-27	1227.48	315.73
G02_2019-12-28	guanaco	G02	Female	2019-03-02	2019-12-28	1218.74	306.99
G02_2019-12-29	guanaco	G02	Female	2019-03-02	2019-12-29	1229.41	317.66
G02_2019-12-30	guanaco	G02	Female	2019-03-02	2019-12-30	1228.91	317.16
G02_2019-12-31	guanaco	G02	Female	2019-03-02	2019-12-31	1240.69	328.94
G02_2020-01-01	guanaco	G02	Female	2019-03-02	2020-01-01	1214.15	302.4
G02_2020-01-02	guanaco	G02	Female	2019-03-02	2020-01-02	1228.08	316.33
G02_2020-01-03	guanaco	G02	Female	2019-03-02	2020-01-03	1223.32	311.57
G02_2020-01-04	guanaco	G02	Female	2019-03-02	2020-01-04	1231.77	320.02
G02_2020-01-05	guanaco	G02	Female	2019-03-02	2020-01-05	1227.84	316.09
G02_2020-01-06	guanaco	G02	Female	2019-03-02	2020-01-06	1226.12	314.37
G02_2020-01-07	guanaco	G02	Female	2019-03-02	2020-01-07	1229.52	317.77
G02_2020-01-08	guanaco	G02	Female	2019-03-02	2020-01-08	1217.33	305.58
G02_2020-01-09	guanaco	G02	Female	2019-03-02	2020-01-09	1217.6	305.85
G02_2020-01-10	guanaco	G02	Female	2019-03-02	2020-01-10	1231.43	319.68
G02_2020-01-11	guanaco	G02	Female	2019-03-02	2020-01-11	1219.89	308.14
G02_2020-01-12	guanaco	G02	Female	2019-03-02	2020-01-12	1230.56	318.81
G02_2020-01-13	guanaco	G02	Female	2019-03-02	2020-01-13	1224.06	312.31
G02_2020-01-14	guanaco	G02	Female	2019-03-02	2020-01-14	1109.2	197.45
G02_2020-01-15	guanaco	G02	Female	2019-03-02	2020-01-15	1229.62	317.87
G02_2020-01-16	guanaco	G02	Female	2019-03-02	2020-01-16	1233.27	321.52
G02_2020-01-17	guanaco	G02	Female	2019-03-02	2020-01-17	1238.55	326.8
G02_2020-01-18	guanaco	G02	Female	2019-03-02	2020-01-18	1232.05	320.3
G02_2020-01-19	guanaco	G02	Female	2019-03-02	2020-01-19	1230.83	319.08
G02_2020-01-20	guanaco	G02	Female	2019-03-02	2020-01-20	1131.1	219.35
G02_2020-01-21	guanaco	G02	Female	2019-03-02	2020-01-21	1226.65	314.9
G02_2020-01-22	guanaco	G02	Female	2019-03-02	2020-01-22	1230.75	319
G02_2020-01-23	guanaco	G02	Female	2019-03-02	2020-01-23	1229.83	318.08
G02_2020-01-24	guanaco	G02	Female	2019-03-02	2020-01-24	1224.34	312.59
G02_2020-01-25	guanaco	G02	Female	2019-03-02	2020-01-25	1234.2	322.45
G02_2020-01-26	guanaco	G02	Female	2019-03-02	2020-01-26	1226.1	314.35
G02_2020-01-27	guanaco	G02	Female	2019-03-02	2020-01-27	1217.46	305.71
G02_2020-01-28	guanaco	G02	Female	2019-03-02	2020-01-28	1218.71	306.96
G02_2020-01-29	guanaco	G02	Female	2019-03-02	2020-01-29	1225.47	313.72
G02_2020-01-30	guanaco	G02	Female	2019-03-02	2020-01-30	1238.56	326.81
G02_2020-01-31	guanaco	G02	Female	2019-03-02	2020-01-31	1225.99	314.24
G02_2020-02-01	guanaco	G02	Female	2019-03-02	2020-02-01	1229.44	317.69
G02_2020-02-02	guanaco	G02	Female	2019-03-02	2020-02-02	1223.88	312.13
G02_2020-02-03	guanaco	G02	Female	2019-03-02	2020-02-03	1209.98	298.23
G02_2020-02-04	guanaco	G02	Female	2019-03-02	2020-02-04	1221.68	309.93
G02_2020-02-05	guanaco	G02	Female	2019-03-02	2020-02-05	1221.32	309.57
G02_2020-02-06	guanaco	G02	Female	2019-03-02	2020-02-06	1208.88	297.13
G02_2020-02-07	guanaco	G02	Female	2019-03-02	2020-02-07	1214.63	302.88
G02_2020-02-08	guanaco	G02	Female	2019-03-02	2020-02-08	1213.65	301.9
G02_2020-02-09	guanaco	G02	Female	2019-03-02	2020-02-09	1221.14	309.39
G02_2020-02-10	guanaco	G02	Female	2019-03-02	2020-02-10	1234.54	322.79
G02_2020-02-11	guanaco	G02	Female	2019-03-02	2020-02-11	1247.29	335.54
G02_2020-02-12	guanaco	G02	Female	2019-03-02	2020-02-12	1252.03	340.28
G02_2020-02-13	guanaco	G02	Female	2019-03-02	2020-02-13	1251.91	340.16
G02_2020-02-14	guanaco	G02	Female	2019-03-02	2020-02-14	1255.12	343.37
G02_2020-02-15	guanaco	G02	Female	2019-03-02	2020-02-15	1249.02	337.27
G05_2019-03-02	guanaco	G05	Male	2019-03-02	2019-03-02	794.76	0
G05_2019-03-03	guanaco	G05	Male	2019-03-02	2019-03-03	877.86	83.1
G05_2019-03-04	guanaco	G05	Male	2019-03-02	2019-03-04	792.6	2.16
G05_2019-03-05	guanaco	G05	Male	2019-03-02	2019-03-05	834.87	40.11
G05_2019-03-06	guanaco	G05	Male	2019-03-02	2019-03-06	849.55	54.79
G05_2019-03-07	guanaco	G05	Male	2019-03-02	2019-03-07	905.87	111.11
G05_2019-03-08	guanaco	G05	Male	2019-03-02	2019-03-08	822.16	27.4
G05_2019-03-09	guanaco	G05	Male	2019-03-02	2019-03-09	829.09	34.33
G05_2019-03-10	guanaco	G05	Male	2019-03-02	2019-03-10	900.37	105.61
G05_2019-03-11	guanaco	G05	Male	2019-03-02	2019-03-11	867.07	72.31
G05_2019-03-12	guanaco	G05	Male	2019-03-02	2019-03-12	839.76	45
G05_2019-03-13	guanaco	G05	Male	2019-03-02	2019-03-13	833.55	38.79
G05_2019-03-14	guanaco	G05	Male	2019-03-02	2019-03-14	877.35	82.59
G05_2019-03-15	guanaco	G05	Male	2019-03-02	2019-03-15	807.65	12.89
G05_2019-03-16	guanaco	G05	Male	2019-03-02	2019-03-16	847.89	53.13
G05_2019-03-17	guanaco	G05	Male	2019-03-02	2019-03-17	846.95	52.19
G05_2019-03-18	guanaco	G05	Male	2019-03-02	2019-03-18	752.71	42.05
G05_2019-03-19	guanaco	G05	Male	2019-03-02	2019-03-19	878.77	84.01
G05_2019-03-20	guanaco	G05	Male	2019-03-02	2019-03-20	899.51	104.75
G05_2019-03-21	guanaco	G05	Male	2019-03-02	2019-03-21	831.18	36.42
G05_2019-03-22	guanaco	G05	Male	2019-03-02	2019-03-22	875.87	81.11
G05_2019-03-23	guanaco	G05	Male	2019-03-02	2019-03-23	789.48	5.28
G05_2019-03-24	guanaco	G05	Male	2019-03-02	2019-03-24	883.46	88.7
G05_2019-03-25	guanaco	G05	Male	2019-03-02	2019-03-25	845.96	51.2
G05_2019-03-26	guanaco	G05	Male	2019-03-02	2019-03-26	844.19	49.43
G05_2019-03-27	guanaco	G05	Male	2019-03-02	2019-03-27	864.13	69.37
G05_2019-03-28	guanaco	G05	Male	2019-03-02	2019-03-28	813	18.24
G05_2019-03-29	guanaco	G05	Male	2019-03-02	2019-03-29	819.85	25.09
G05_2019-03-30	guanaco	G05	Male	2019-03-02	2019-03-30	673.05	121.71
G05_2019-03-31	guanaco	G05	Male	2019-03-02	2019-03-31	670.39	124.37
G05_2019-04-01	guanaco	G05	Male	2019-03-02	2019-04-01	793.34	1.42
G05_2019-04-02	guanaco	G05	Male	2019-03-02	2019-04-02	698.67	96.09
G05_2019-04-03	guanaco	G05	Male	2019-03-02	2019-04-03	680.85	113.91
G05_2019-04-04	guanaco	G05	Male	2019-03-02	2019-04-04	792.95	1.81
G05_2019-04-05	guanaco	G05	Male	2019-03-02	2019-04-05	835.22	40.46
G05_2019-04-06	guanaco	G05	Male	2019-03-02	2019-04-06	792.29	2.47
G05_2019-04-07	guanaco	G05	Male	2019-03-02	2019-04-07	835.12	40.36
G05_2019-04-08	guanaco	G05	Male	2019-03-02	2019-04-08	829.05	34.29
G05_2019-04-09	guanaco	G05	Male	2019-03-02	2019-04-09	879.45	84.69
G05_2019-04-10	guanaco	G05	Male	2019-03-02	2019-04-10	822.88	28.12
G05_2019-04-11	guanaco	G05	Male	2019-03-02	2019-04-11	893.38	98.62
G05_2019-04-12	guanaco	G05	Male	2019-03-02	2019-04-12	857.7	62.94
G05_2019-04-13	guanaco	G05	Male	2019-03-02	2019-04-13	703.7	91.06
G05_2019-04-14	guanaco	G05	Male	2019-03-02	2019-04-14	716.45	78.31
G05_2019-04-15	guanaco	G05	Male	2019-03-02	2019-04-15	827.29	32.53
G05_2019-04-16	guanaco	G05	Male	2019-03-02	2019-04-16	807.98	13.22
G05_2019-04-17	guanaco	G05	Male	2019-03-02	2019-04-17	776.99	17.77
G05_2019-04-18	guanaco	G05	Male	2019-03-02	2019-04-18	794.13	0.63
G05_2019-04-19	guanaco	G05	Male	2019-03-02	2019-04-19	796.7	1.94
G05_2019-04-20	guanaco	G05	Male	2019-03-02	2019-04-20	850.06	55.3
G05_2019-04-21	guanaco	G05	Male	2019-03-02	2019-04-21	896.57	101.81
G05_2019-04-22	guanaco	G05	Male	2019-03-02	2019-04-22	789.82	4.94
G05_2019-04-23	guanaco	G05	Male	2019-03-02	2019-04-23	777.62	17.14
G05_2019-04-24	guanaco	G05	Male	2019-03-02	2019-04-24	840.17	45.41
G05_2019-04-25	guanaco	G05	Male	2019-03-02	2019-04-25	846.23	51.47
G05_2019-04-26	guanaco	G05	Male	2019-03-02	2019-04-26	806.28	11.52
G05_2019-04-27	guanaco	G05	Male	2019-03-02	2019-04-27	838.19	43.43
G05_2019-04-28	guanaco	G05	Male	2019-03-02	2019-04-28	800.11	5.35
G05_2019-04-29	guanaco	G05	Male	2019-03-02	2019-04-29	723.75	71.01
G05_2019-04-30	guanaco	G05	Male	2019-03-02	2019-04-30	737.62	57.14
G05_2019-05-01	guanaco	G05	Male	2019-03-02	2019-05-01	783.19	11.57
G05_2019-05-02	guanaco	G05	Male	2019-03-02	2019-05-02	639.93	154.83
G05_2019-05-03	guanaco	G05	Male	2019-03-02	2019-05-03	645.92	148.84
G05_2019-05-04	guanaco	G05	Male	2019-03-02	2019-05-04	672.99	121.77
G05_2019-05-05	guanaco	G05	Male	2019-03-02	2019-05-05	753.95	40.81
G05_2019-05-06	guanaco	G05	Male	2019-03-02	2019-05-06	831.13	36.37
G05_2019-05-07	guanaco	G05	Male	2019-03-02	2019-05-07	816.02	21.26
G05_2019-05-08	guanaco	G05	Male	2019-03-02	2019-05-08	828.08	33.32
G05_2019-05-09	guanaco	G05	Male	2019-03-02	2019-05-09	833.78	39.02
G05_2019-05-10	guanaco	G05	Male	2019-03-02	2019-05-10	774.05	20.71
G05_2019-05-11	guanaco	G05	Male	2019-03-02	2019-05-11	844.81	50.05
G05_2019-05-12	guanaco	G05	Male	2019-03-02	2019-05-12	679.76	115
G05_2019-05-13	guanaco	G05	Male	2019-03-02	2019-05-13	677.59	117.17
G05_2019-05-14	guanaco	G05	Male	2019-03-02	2019-05-14	674.71	120.05
G05_2019-05-15	guanaco	G05	Male	2019-03-02	2019-05-15	881.29	86.53
G05_2019-05-16	guanaco	G05	Male	2019-03-02	2019-05-16	736.9	57.86
G05_2019-05-17	guanaco	G05	Male	2019-03-02	2019-05-17	852.77	58.01
G05_2019-05-18	guanaco	G05	Male	2019-03-02	2019-05-18	734.47	60.29
G05_2019-05-19	guanaco	G05	Male	2019-03-02	2019-05-19	685.84	108.92
G05_2019-05-20	guanaco	G05	Male	2019-03-02	2019-05-20	743.14	51.62
G05_2019-05-21	guanaco	G05	Male	2019-03-02	2019-05-21	774.59	20.17
G05_2019-05-22	guanaco	G05	Male	2019-03-02	2019-05-22	781.43	13.33
G05_2019-05-23	guanaco	G05	Male	2019-03-02	2019-05-23	787.31	7.45
G05_2019-05-24	guanaco	G05	Male	2019-03-02	2019-05-24	709.31	85.45
G05_2019-05-25	guanaco	G05	Male	2019-03-02	2019-05-25	710.22	84.54
G05_2019-05-26	guanaco	G05	Male	2019-03-02	2019-05-26	732.25	62.51
G05_2019-05-27	guanaco	G05	Male	2019-03-02	2019-05-27	821.56	26.8
G05_2019-05-28	guanaco	G05	Male	2019-03-02	2019-05-28	836.73	41.97
G05_2019-05-29	guanaco	G05	Male	2019-03-02	2019-05-29	871.35	76.59
G05_2019-05-30	guanaco	G05	Male	2019-03-02	2019-05-30	855.43	60.67
G05_2019-05-31	guanaco	G05	Male	2019-03-02	2019-05-31	791.44	3.32
G05_2019-06-01	guanaco	G05	Male	2019-03-02	2019-06-01	741.52	53.24
G05_2019-06-02	guanaco	G05	Male	2019-03-02	2019-06-02	754.25	40.51
G05_2019-06-03	guanaco	G05	Male	2019-03-02	2019-06-03	747.19	47.57
G05_2019-06-04	guanaco	G05	Male	2019-03-02	2019-06-04	770.36	24.4
G05_2019-06-05	guanaco	G05	Male	2019-03-02	2019-06-05	822.6	27.84
G05_2019-06-06	guanaco	G05	Male	2019-03-02	2019-06-06	810.05	15.29
G05_2019-06-07	guanaco	G05	Male	2019-03-02	2019-06-07	745.35	49.41
G05_2019-06-08	guanaco	G05	Male	2019-03-02	2019-06-08	788.69	6.07
G05_2019-06-09	guanaco	G05	Male	2019-03-02	2019-06-09	842.01	47.25
G05_2019-06-10	guanaco	G05	Male	2019-03-02	2019-06-10	638.74	156.02
G05_2019-06-11	guanaco	G05	Male	2019-03-02	2019-06-11	666.85	127.91
G05_2019-06-12	guanaco	G05	Male	2019-03-02	2019-06-12	689.63	105.13
G05_2019-06-13	guanaco	G05	Male	2019-03-02	2019-06-13	669.06	125.7
G05_2019-06-14	guanaco	G05	Male	2019-03-02	2019-06-14	674.75	120.01
G05_2019-06-15	guanaco	G05	Male	2019-03-02	2019-06-15	646.8	147.96
G05_2019-06-16	guanaco	G05	Male	2019-03-02	2019-06-16	787.56	7.2
G05_2019-06-17	guanaco	G05	Male	2019-03-02	2019-06-17	795.25	0.49
G05_2019-06-18	guanaco	G05	Male	2019-03-02	2019-06-18	824.91	30.15
G05_2019-06-19	guanaco	G05	Male	2019-03-02	2019-06-19	747.29	47.47
G05_2019-06-20	guanaco	G05	Male	2019-03-02	2019-06-20	791.54	3.22
G05_2019-06-21	guanaco	G05	Male	2019-03-02	2019-06-21	862.03	67.27
G05_2019-06-22	guanaco	G05	Male	2019-03-02	2019-06-22	850.96	56.2
G05_2019-06-23	guanaco	G05	Male	2019-03-02	2019-06-23	773.51	21.25
G05_2019-06-24	guanaco	G05	Male	2019-03-02	2019-06-24	733.23	61.53
G05_2019-06-25	guanaco	G05	Male	2019-03-02	2019-06-25	734.95	59.81
G05_2019-06-26	guanaco	G05	Male	2019-03-02	2019-06-26	724.02	70.74
G05_2019-06-27	guanaco	G05	Male	2019-03-02	2019-06-27	739.49	55.27
G05_2019-06-28	guanaco	G05	Male	2019-03-02	2019-06-28	770.79	23.97
G05_2019-06-29	guanaco	G05	Male	2019-03-02	2019-06-29	773.46	21.3
G05_2019-06-30	guanaco	G05	Male	2019-03-02	2019-06-30	782.44	12.32
G05_2019-07-01	guanaco	G05	Male	2019-03-02	2019-07-01	830	35.24
G05_2019-07-02	guanaco	G05	Male	2019-03-02	2019-07-02	720.02	74.74
G05_2019-07-03	guanaco	G05	Male	2019-03-02	2019-07-03	712.27	82.49
G05_2019-07-04	guanaco	G05	Male	2019-03-02	2019-07-04	690.18	104.58
G05_2019-07-05	guanaco	G05	Male	2019-03-02	2019-07-05	727.83	66.93
G05_2019-07-06	guanaco	G05	Male	2019-03-02	2019-07-06	736.63	58.13
G05_2019-07-07	guanaco	G05	Male	2019-03-02	2019-07-07	776.27	18.49
G05_2019-07-08	guanaco	G05	Male	2019-03-02	2019-07-08	778.93	15.83
G05_2019-07-09	guanaco	G05	Male	2019-03-02	2019-07-09	843.78	49.02
G05_2019-07-10	guanaco	G05	Male	2019-03-02	2019-07-10	793.89	0.87
G05_2019-07-11	guanaco	G05	Male	2019-03-02	2019-07-11	796.6	1.84
G05_2019-07-12	guanaco	G05	Male	2019-03-02	2019-07-12	795.67	0.91
G05_2019-07-13	guanaco	G05	Male	2019-03-02	2019-07-13	753.69	41.07
G05_2019-07-14	guanaco	G05	Male	2019-03-02	2019-07-14	833.84	39.08
G05_2019-07-15	guanaco	G05	Male	2019-03-02	2019-07-15	838.73	43.97
G05_2019-07-16	guanaco	G05	Male	2019-03-02	2019-07-16	761.44	33.32
G05_2019-07-17	guanaco	G05	Male	2019-03-02	2019-07-17	838.46	43.7
G05_2019-07-18	guanaco	G05	Male	2019-03-02	2019-07-18	671.54	123.22
G05_2019-07-19	guanaco	G05	Male	2019-03-02	2019-07-19	671.75	123.01
G05_2019-07-20	guanaco	G05	Male	2019-03-02	2019-07-20	672.01	122.75
G05_2019-07-21	guanaco	G05	Male	2019-03-02	2019-07-21	645.63	149.13
G05_2019-07-22	guanaco	G05	Male	2019-03-02	2019-07-22	670.81	123.95
G05_2019-07-23	guanaco	G05	Male	2019-03-02	2019-07-23	643.68	151.08
G05_2019-07-24	guanaco	G05	Male	2019-03-02	2019-07-24	672.88	121.88
G05_2019-07-25	guanaco	G05	Male	2019-03-02	2019-07-25	833.16	38.4
G05_2019-07-26	guanaco	G05	Male	2019-03-02	2019-07-26	694.86	99.9
G05_2019-07-27	guanaco	G05	Male	2019-03-02	2019-07-27	738.84	55.92
G05_2019-07-28	guanaco	G05	Male	2019-03-02	2019-07-28	882.44	87.68
G05_2019-07-29	guanaco	G05	Male	2019-03-02	2019-07-29	835.3	40.54
G05_2019-07-30	guanaco	G05	Male	2019-03-02	2019-07-30	777.71	17.05
G05_2019-07-31	guanaco	G05	Male	2019-03-02	2019-07-31	789.92	4.84
G05_2019-08-01	guanaco	G05	Male	2019-03-02	2019-08-01	780.2	14.56
G05_2019-08-02	guanaco	G05	Male	2019-03-02	2019-08-02	656.72	138.04
G05_2019-08-03	guanaco	G05	Male	2019-03-02	2019-08-03	777.7	17.06
G05_2019-08-04	guanaco	G05	Male	2019-03-02	2019-08-04	773.26	21.5
G05_2019-08-05	guanaco	G05	Male	2019-03-02	2019-08-05	774.74	20.02
G05_2019-08-06	guanaco	G05	Male	2019-03-02	2019-08-06	693.57	101.19
G05_2019-08-07	guanaco	G05	Male	2019-03-02	2019-08-07	685.77	108.99
G05_2019-08-08	guanaco	G05	Male	2019-03-02	2019-08-08	848.58	53.82
G05_2019-08-09	guanaco	G05	Male	2019-03-02	2019-08-09	696.91	97.85
G05_2019-08-10	guanaco	G05	Male	2019-03-02	2019-08-10	808.7	13.94
G05_2019-08-11	guanaco	G05	Male	2019-03-02	2019-08-11	863.11	68.35
G05_2019-08-12	guanaco	G05	Male	2019-03-02	2019-08-12	900.1	105.34
G05_2019-08-13	guanaco	G05	Male	2019-03-02	2019-08-13	815.98	21.22
G05_2019-08-14	guanaco	G05	Male	2019-03-02	2019-08-14	857.38	62.62
G05_2019-08-15	guanaco	G05	Male	2019-03-02	2019-08-15	815.53	20.77
G05_2019-08-16	guanaco	G05	Male	2019-03-02	2019-08-16	841.84	47.08
G05_2019-08-17	guanaco	G05	Male	2019-03-02	2019-08-17	837.76	43
G05_2019-08-18	guanaco	G05	Male	2019-03-02	2019-08-18	930.87	136.11
G05_2019-08-19	guanaco	G05	Male	2019-03-02	2019-08-19	883.62	88.86
G05_2019-08-20	guanaco	G05	Male	2019-03-02	2019-08-20	895.01	100.25
G05_2019-08-21	guanaco	G05	Male	2019-03-02	2019-08-21	752.81	41.95
G05_2019-08-22	guanaco	G05	Male	2019-03-02	2019-08-22	836.91	42.15
G05_2019-08-23	guanaco	G05	Male	2019-03-02	2019-08-23	776.41	18.35
G05_2019-08-24	guanaco	G05	Male	2019-03-02	2019-08-24	680.31	114.45
G05_2019-08-25	guanaco	G05	Male	2019-03-02	2019-08-25	844.54	49.78
G05_2019-08-26	guanaco	G05	Male	2019-03-02	2019-08-26	756.43	38.33
G05_2019-08-27	guanaco	G05	Male	2019-03-02	2019-08-27	651.39	143.37
G05_2019-08-28	guanaco	G05	Male	2019-03-02	2019-08-28	676.01	118.75
G05_2019-08-29	guanaco	G05	Male	2019-03-02	2019-08-29	595.48	199.28
G05_2019-08-30	guanaco	G05	Male	2019-03-02	2019-08-30	636.87	157.89
G05_2019-08-31	guanaco	G05	Male	2019-03-02	2019-08-31	791.51	3.25
G05_2019-09-01	guanaco	G05	Male	2019-03-02	2019-09-01	702.81	91.95
G05_2019-09-02	guanaco	G05	Male	2019-03-02	2019-09-02	710.55	84.21
G05_2019-09-03	guanaco	G05	Male	2019-03-02	2019-09-03	816.62	21.86
G05_2019-09-04	guanaco	G05	Male	2019-03-02	2019-09-04	865.69	70.93
G05_2019-09-05	guanaco	G05	Male	2019-03-02	2019-09-05	820.56	25.8
G05_2019-09-06	guanaco	G05	Male	2019-03-02	2019-09-06	803.31	8.55
G05_2019-09-07	guanaco	G05	Male	2019-03-02	2019-09-07	839.98	45.22
G05_2019-09-08	guanaco	G05	Male	2019-03-02	2019-09-08	745.5	49.26
G05_2019-09-09	guanaco	G05	Male	2019-03-02	2019-09-09	802.12	7.36
G05_2019-09-10	guanaco	G05	Male	2019-03-02	2019-09-10	885.51	90.75
G05_2019-09-11	guanaco	G05	Male	2019-03-02	2019-09-11	779.96	14.8
G05_2019-09-12	guanaco	G05	Male	2019-03-02	2019-09-12	762.14	32.62
G05_2019-09-13	guanaco	G05	Male	2019-03-02	2019-09-13	754.49	40.27
G05_2019-09-14	guanaco	G05	Male	2019-03-02	2019-09-14	711.25	83.51
G05_2019-09-15	guanaco	G05	Male	2019-03-02	2019-09-15	785.09	9.67
G05_2019-09-16	guanaco	G05	Male	2019-03-02	2019-09-16	700.75	94.01
G05_2019-09-17	guanaco	G05	Male	2019-03-02	2019-09-17	802.33	7.57
G05_2019-09-18	guanaco	G05	Male	2019-03-02	2019-09-18	818.47	23.71
G05_2019-09-19	guanaco	G05	Male	2019-03-02	2019-09-19	819.4	24.64
G05_2019-09-20	guanaco	G05	Male	2019-03-02	2019-09-20	728.3	66.46
G05_2019-09-21	guanaco	G05	Male	2019-03-02	2019-09-21	741.11	53.65
G05_2019-09-22	guanaco	G05	Male	2019-03-02	2019-09-22	764.75	30.01
G05_2019-09-23	guanaco	G05	Male	2019-03-02	2019-09-23	811.01	16.25
G05_2019-09-24	guanaco	G05	Male	2019-03-02	2019-09-24	775.51	19.25
G05_2019-09-25	guanaco	G05	Male	2019-03-02	2019-09-25	786.29	8.47
G05_2019-09-26	guanaco	G05	Male	2019-03-02	2019-09-26	848.7	53.94
G05_2019-09-27	guanaco	G05	Male	2019-03-02	2019-09-27	767.96	26.8
G05_2019-09-28	guanaco	G05	Male	2019-03-02	2019-09-28	791.89	2.87
G05_2019-09-29	guanaco	G05	Male	2019-03-02	2019-09-29	796.15	1.39
G05_2019-09-30	guanaco	G05	Male	2019-03-02	2019-09-30	801.25	6.49
G05_2019-10-01	guanaco	G05	Male	2019-03-02	2019-10-01	709.63	85.13
G05_2019-10-02	guanaco	G05	Male	2019-03-02	2019-10-02	765.51	29.25
G05_2019-10-03	guanaco	G05	Male	2019-03-02	2019-10-03	806.31	11.55
G05_2019-10-04	guanaco	G05	Male	2019-03-02	2019-10-04	790.9	3.86
G05_2019-10-05	guanaco	G05	Male	2019-03-02	2019-10-05	826.81	32.05
G05_2019-10-06	guanaco	G05	Male	2019-03-02	2019-10-06	801.46	6.7
G05_2019-10-07	guanaco	G05	Male	2019-03-02	2019-10-07	846.91	52.15
G05_2019-10-08	guanaco	G05	Male	2019-03-02	2019-10-08	829.1	34.34
G05_2019-10-09	guanaco	G05	Male	2019-03-02	2019-10-09	832.75	37.99
G05_2019-10-10	guanaco	G05	Male	2019-03-02	2019-10-10	822.71	27.95
G05_2019-10-11	guanaco	G05	Male	2019-03-02	2019-10-11	893.5	98.74
G05_2019-10-12	guanaco	G05	Male	2019-03-02	2019-10-12	806.37	11.61
G05_2019-10-13	guanaco	G05	Male	2019-03-02	2019-10-13	851.85	57.09
G05_2019-10-14	guanaco	G05	Male	2019-03-02	2019-10-14	874.57	79.81
G05_2019-10-15	guanaco	G05	Male	2019-03-02	2019-10-15	889.96	95.2
G05_2019-10-16	guanaco	G05	Male	2019-03-02	2019-10-16	686.14	108.62
G05_2019-10-17	guanaco	G05	Male	2019-03-02	2019-10-17	707.62	87.14
G05_2019-10-18	guanaco	G05	Male	2019-03-02	2019-10-18	746.73	48.03
G05_2019-10-19	guanaco	G05	Male	2019-03-02	2019-10-19	731.08	63.68
G05_2019-10-20	guanaco	G05	Male	2019-03-02	2019-10-20	763.97	30.79
G05_2019-10-21	guanaco	G05	Male	2019-03-02	2019-10-21	882.43	87.67
G05_2019-10-22	guanaco	G05	Male	2019-03-02	2019-10-22	833.74	38.98
G05_2019-10-23	guanaco	G05	Male	2019-03-02	2019-10-23	886.52	91.76
G05_2019-10-24	guanaco	G05	Male	2019-03-02	2019-10-24	883.82	89.06
G05_2019-10-25	guanaco	G05	Male	2019-03-02	2019-10-25	797.36	2.6
G05_2019-10-26	guanaco	G05	Male	2019-03-02	2019-10-26	760.58	34.18
G05_2019-10-27	guanaco	G05	Male	2019-03-02	2019-10-27	754.85	39.91
G05_2019-10-28	guanaco	G05	Male	2019-03-02	2019-10-28	758.96	35.8
G05_2019-10-29	guanaco	G05	Male	2019-03-02	2019-10-29	763.43	31.33
G05_2019-10-30	guanaco	G05	Male	2019-03-02	2019-10-30	850.28	55.52
G05_2019-10-31	guanaco	G05	Male	2019-03-02	2019-10-31	844.94	50.18
G05_2019-11-01	guanaco	G05	Male	2019-03-02	2019-11-01	803.65	8.89
G05_2019-11-02	guanaco	G05	Male	2019-03-02	2019-11-02	790.26	4.5
G05_2019-11-03	guanaco	G05	Male	2019-03-02	2019-11-03	668.52	126.24
G05_2019-11-04	guanaco	G05	Male	2019-03-02	2019-11-04	730.79	63.97
G05_2019-11-05	guanaco	G05	Male	2019-03-02	2019-11-05	725.66	69.1
G05_2019-11-06	guanaco	G05	Male	2019-03-02	2019-11-06	714.61	80.15
G05_2019-11-07	guanaco	G05	Male	2019-03-02	2019-11-07	721.89	72.87
G05_2019-11-08	guanaco	G05	Male	2019-03-02	2019-11-08	756.59	38.17
G05_2019-11-09	guanaco	G05	Male	2019-03-02	2019-11-09	762.91	31.85
G05_2019-11-10	guanaco	G05	Male	2019-03-02	2019-11-10	742.14	52.62
G05_2019-11-11	guanaco	G05	Male	2019-03-02	2019-11-11	761.66	33.1
G05_2019-11-12	guanaco	G05	Male	2019-03-02	2019-11-12	836.24	41.48
G05_2019-11-13	guanaco	G05	Male	2019-03-02	2019-11-13	519.96	274.8
G05_2019-11-14	guanaco	G05	Male	2019-03-02	2019-11-14	805.61	10.85
G05_2019-11-15	guanaco	G05	Male	2019-03-02	2019-11-15	844.47	49.71
G05_2019-11-16	guanaco	G05	Male	2019-03-02	2019-11-16	843.23	48.47
G05_2019-11-17	guanaco	G05	Male	2019-03-02	2019-11-17	772.34	22.42
G05_2019-11-18	guanaco	G05	Male	2019-03-02	2019-11-18	755.66	39.1
G05_2019-11-19	guanaco	G05	Male	2019-03-02	2019-11-19	499.5	295.26
G05_2019-11-20	guanaco	G05	Male	2019-03-02	2019-11-20	749.4	45.36
G05_2019-11-21	guanaco	G05	Male	2019-03-02	2019-11-21	847.94	53.18
G05_2019-11-22	guanaco	G05	Male	2019-03-02	2019-11-22	815.84	21.08
G05_2019-11-23	guanaco	G05	Male	2019-03-02	2019-11-23	853.19	58.43
G05_2019-11-24	guanaco	G05	Male	2019-03-02	2019-11-24	858.44	63.68
G05_2019-11-25	guanaco	G05	Male	2019-03-02	2019-11-25	835.99	41.23
G05_2019-11-26	guanaco	G05	Male	2019-03-02	2019-11-26	811.55	16.79
G05_2019-11-27	guanaco	G05	Male	2019-03-02	2019-11-27	686.92	107.84
G05_2019-11-28	guanaco	G05	Male	2019-03-02	2019-11-28	877.38	82.62
G05_2019-11-29	guanaco	G05	Male	2019-03-02	2019-11-29	787.44	7.32
G05_2019-11-30	guanaco	G05	Male	2019-03-02	2019-11-30	849.46	54.7
G05_2019-12-01	guanaco	G05	Male	2019-03-02	2019-12-01	858.05	63.29
G05_2019-12-02	guanaco	G05	Male	2019-03-02	2019-12-02	840.47	45.71
G05_2019-12-03	guanaco	G05	Male	2019-03-02	2019-12-03	799.44	4.68
G05_2019-12-04	guanaco	G05	Male	2019-03-02	2019-12-04	859.59	64.83
G05_2019-12-05	guanaco	G05	Male	2019-03-02	2019-12-05	869.59	74.83
G05_2019-12-06	guanaco	G05	Male	2019-03-02	2019-12-06	771.68	23.08
G05_2019-12-07	guanaco	G05	Male	2019-03-02	2019-12-07	785.67	9.09
G05_2019-12-08	guanaco	G05	Male	2019-03-02	2019-12-08	799.37	4.61
G05_2019-12-09	guanaco	G05	Male	2019-03-02	2019-12-09	818.02	23.26
G05_2019-12-10	guanaco	G05	Male	2019-03-02	2019-12-10	784.21	10.55
G05_2019-12-11	guanaco	G05	Male	2019-03-02	2019-12-11	794.02	0.74
G05_2019-12-12	guanaco	G05	Male	2019-03-02	2019-12-12	848.77	54.01
G05_2019-12-13	guanaco	G05	Male	2019-03-02	2019-12-13	825.28	30.52
G05_2019-12-14	guanaco	G05	Male	2019-03-02	2019-12-14	834.9	40.14
G05_2019-12-15	guanaco	G05	Male	2019-03-02	2019-12-15	785.58	9.18
G05_2019-12-16	guanaco	G05	Male	2019-03-02	2019-12-16	800.38	5.62
G05_2019-12-17	guanaco	G05	Male	2019-03-02	2019-12-17	771.98	22.78
G05_2019-12-18	guanaco	G05	Male	2019-03-02	2019-12-18	780.57	14.19
G05_2019-12-19	guanaco	G05	Male	2019-03-02	2019-12-19	810.53	15.77
G05_2019-12-20	guanaco	G05	Male	2019-03-02	2019-12-20	788.75	6.01
G05_2019-12-21	guanaco	G05	Male	2019-03-02	2019-12-21	767.29	27.47
G05_2019-12-22	guanaco	G05	Male	2019-03-02	2019-12-22	843.24	48.48
G05_2019-12-23	guanaco	G05	Male	2019-03-02	2019-12-23	842.05	47.29
G05_2019-12-24	guanaco	G05	Male	2019-03-02	2019-12-24	861.66	66.9
G05_2019-12-25	guanaco	G05	Male	2019-03-02	2019-12-25	878	83.24
G05_2019-12-26	guanaco	G05	Male	2019-03-02	2019-12-26	741.76	53
G05_2019-12-27	guanaco	G05	Male	2019-03-02	2019-12-27	869.17	74.41
G05_2019-12-28	guanaco	G05	Male	2019-03-02	2019-12-28	758.31	36.45
G05_2019-12-29	guanaco	G05	Male	2019-03-02	2019-12-29	834.67	39.91
G05_2019-12-30	guanaco	G05	Male	2019-03-02	2019-12-30	837.99	43.23
G05_2019-12-31	guanaco	G05	Male	2019-03-02	2019-12-31	828.26	33.5
G05_2020-01-01	guanaco	G05	Male	2019-03-02	2020-01-01	866.88	72.12
G05_2020-01-02	guanaco	G05	Male	2019-03-02	2020-01-02	882.22	87.46
G05_2020-01-03	guanaco	G05	Male	2019-03-02	2020-01-03	748.03	46.73
G05_2020-01-04	guanaco	G05	Male	2019-03-02	2020-01-04	779.27	15.49
G05_2020-01-05	guanaco	G05	Male	2019-03-02	2020-01-05	888.71	93.95
G05_2020-01-06	guanaco	G05	Male	2019-03-02	2020-01-06	853.62	58.86
G05_2020-01-07	guanaco	G05	Male	2019-03-02	2020-01-07	812.66	17.9
G05_2020-01-08	guanaco	G05	Male	2019-03-02	2020-01-08	762.26	32.5
G05_2020-01-09	guanaco	G05	Male	2019-03-02	2020-01-09	745.52	49.24
G05_2020-01-10	guanaco	G05	Male	2019-03-02	2020-01-10	822.18	27.42
G05_2020-01-11	guanaco	G05	Male	2019-03-02	2020-01-11	739.8	54.96
G05_2020-01-12	guanaco	G05	Male	2019-03-02	2020-01-12	850.17	55.41
G05_2020-01-13	guanaco	G05	Male	2019-03-02	2020-01-13	883.14	88.38
G05_2020-01-14	guanaco	G05	Male	2019-03-02	2020-01-14	790.99	3.77
G05_2020-01-15	guanaco	G05	Male	2019-03-02	2020-01-15	733.81	60.95
G05_2020-01-16	guanaco	G05	Male	2019-03-02	2020-01-16	732.08	62.68
G05_2020-01-17	guanaco	G05	Male	2019-03-02	2020-01-17	869.57	74.81
G05_2020-01-18	guanaco	G05	Male	2019-03-02	2020-01-18	811.68	16.92
G05_2020-01-19	guanaco	G05	Male	2019-03-02	2020-01-19	860.74	65.98
G05_2020-01-20	guanaco	G05	Male	2019-03-02	2020-01-20	817.89	23.13
G05_2020-01-21	guanaco	G05	Male	2019-03-02	2020-01-21	837.26	42.5
G05_2020-01-22	guanaco	G05	Male	2019-03-02	2020-01-22	853.87	59.11
G05_2020-01-23	guanaco	G05	Male	2019-03-02	2020-01-23	791.69	3.07
G05_2020-01-24	guanaco	G05	Male	2019-03-02	2020-01-24	749.76	45
G05_2020-01-25	guanaco	G05	Male	2019-03-02	2020-01-25	748.64	46.12
G05_2020-01-26	guanaco	G05	Male	2019-03-02	2020-01-26	782.53	12.23
G05_2020-01-27	guanaco	G05	Male	2019-03-02	2020-01-27	864.61	69.85
G05_2020-01-28	guanaco	G05	Male	2019-03-02	2020-01-28	795.68	0.92
G05_2020-01-29	guanaco	G05	Male	2019-03-02	2020-01-29	752.02	42.74
G05_2020-01-30	guanaco	G05	Male	2019-03-02	2020-01-30	848.49	53.73
G05_2020-01-31	guanaco	G05	Male	2019-03-02	2020-01-31	822.86	28.1
G05_2020-02-01	guanaco	G05	Male	2019-03-02	2020-02-01	828.5	33.74
G05_2020-02-02	guanaco	G05	Male	2019-03-02	2020-02-02	877.21	82.45
G05_2020-02-03	guanaco	G05	Male	2019-03-02	2020-02-03	849.17	54.41
G05_2020-02-04	guanaco	G05	Male	2019-03-02	2020-02-04	852.72	57.96
G05_2020-02-05	guanaco	G05	Male	2019-03-02	2020-02-05	788.12	6.64
G05_2020-02-06	guanaco	G05	Male	2019-03-02	2020-02-06	876.4	81.64
G05_2020-02-07	guanaco	G05	Male	2019-03-02	2020-02-07	820.57	25.81
G05_2020-02-08	guanaco	G05	Male	2019-03-02	2020-02-08	881.84	87.08
G05_2020-02-09	guanaco	G05	Male	2019-03-02	2020-02-09	712.2	82.56
G05_2020-02-10	guanaco	G05	Male	2019-03-02	2020-02-10	706.31	88.45
G05_2020-02-11	guanaco	G05	Male	2019-03-02	2020-02-11	711.57	83.19
G05_2020-02-12	guanaco	G05	Male	2019-03-02	2020-02-12	712.78	81.98
G05_2020-02-13	guanaco	G05	Male	2019-03-02	2020-02-13	711.89	82.87
G05_2020-02-14	guanaco	G05	Male	2019-03-02	2020-02-14	710.83	83.93
G05_2020-02-15	guanaco	G05	Male	2019-03-02	2020-02-15	704.12	90.64
G06_2019-03-30	guanaco	G06	Male	2019-03-30	2019-03-30	727.05	0
G06_2019-03-31	guanaco	G06	Male	2019-03-30	2019-03-31	654.9	72.15
G06_2019-04-01	guanaco	G06	Male	2019-03-30	2019-04-01	716.33	10.72
G06_2019-04-02	guanaco	G06	Male	2019-03-30	2019-04-02	716.62	10.43
G06_2019-04-03	guanaco	G06	Male	2019-03-30	2019-04-03	715.42	11.63
G06_2019-04-04	guanaco	G06	Male	2019-03-30	2019-04-04	718.79	8.26
G06_2019-04-05	guanaco	G06	Male	2019-03-30	2019-04-05	689.17	37.88
G06_2019-04-06	guanaco	G06	Male	2019-03-30	2019-04-06	703.36	23.69
G06_2019-04-07	guanaco	G06	Male	2019-03-30	2019-04-07	665.55	61.5
G06_2019-04-08	guanaco	G06	Male	2019-03-30	2019-04-08	685.38	41.67
G06_2019-04-09	guanaco	G06	Male	2019-03-30	2019-04-09	703.54	23.51
G06_2019-04-10	guanaco	G06	Male	2019-03-30	2019-04-10	699.53	27.52
G06_2019-04-11	guanaco	G06	Male	2019-03-30	2019-04-11	727.99	0.94
G06_2019-04-12	guanaco	G06	Male	2019-03-30	2019-04-12	669.5	57.55
G06_2019-04-13	guanaco	G06	Male	2019-03-30	2019-04-13	694.8	32.25
G06_2019-04-14	guanaco	G06	Male	2019-03-30	2019-04-14	711.22	15.83
G06_2019-04-15	guanaco	G06	Male	2019-03-30	2019-04-15	643.04	84.01
G06_2019-04-16	guanaco	G06	Male	2019-03-30	2019-04-16	707.73	19.32
G06_2019-04-17	guanaco	G06	Male	2019-03-30	2019-04-17	695.87	31.18
G06_2019-04-18	guanaco	G06	Male	2019-03-30	2019-04-18	708.65	18.4
G06_2019-04-19	guanaco	G06	Male	2019-03-30	2019-04-19	722.04	5.01
G06_2019-04-20	guanaco	G06	Male	2019-03-30	2019-04-20	723.14	3.91
G06_2019-04-21	guanaco	G06	Male	2019-03-30	2019-04-21	712.31	14.74
G06_2019-04-22	guanaco	G06	Male	2019-03-30	2019-04-22	719.46	7.59
G06_2019-04-23	guanaco	G06	Male	2019-03-30	2019-04-23	719.8	7.25
G06_2019-04-24	guanaco	G06	Male	2019-03-30	2019-04-24	723.19	3.86
G06_2019-04-25	guanaco	G06	Male	2019-03-30	2019-04-25	723.53	3.52
G06_2019-04-26	guanaco	G06	Male	2019-03-30	2019-04-26	718.86	8.19
G06_2019-04-27	guanaco	G06	Male	2019-03-30	2019-04-27	704.05	23
G06_2019-04-28	guanaco	G06	Male	2019-03-30	2019-04-28	699.05	28
G06_2019-04-29	guanaco	G06	Male	2019-03-30	2019-04-29	721.63	5.42
G06_2019-04-30	guanaco	G06	Male	2019-03-30	2019-04-30	718.62	8.43
G06_2019-05-01	guanaco	G06	Male	2019-03-30	2019-05-01	713.42	13.63
G06_2019-05-02	guanaco	G06	Male	2019-03-30	2019-05-02	692.6	34.45
G06_2019-05-03	guanaco	G06	Male	2019-03-30	2019-05-03	719.93	7.12
G06_2019-05-04	guanaco	G06	Male	2019-03-30	2019-05-04	722.54	4.51
G06_2019-05-05	guanaco	G06	Male	2019-03-30	2019-05-05	719.55	7.5
G06_2019-05-06	guanaco	G06	Male	2019-03-30	2019-05-06	698.97	28.08
G06_2019-05-07	guanaco	G06	Male	2019-03-30	2019-05-07	706.09	20.96
G06_2019-05-08	guanaco	G06	Male	2019-03-30	2019-05-08	722.59	4.46
G06_2019-05-09	guanaco	G06	Male	2019-03-30	2019-05-09	725.23	1.82
G06_2019-05-10	guanaco	G06	Male	2019-03-30	2019-05-10	719.7	7.35
G06_2019-05-11	guanaco	G06	Male	2019-03-30	2019-05-11	702.34	24.71
G06_2019-05-12	guanaco	G06	Male	2019-03-30	2019-05-12	712.55	14.5
G06_2019-05-13	guanaco	G06	Male	2019-03-30	2019-05-13	662.09	64.96
G06_2019-05-14	guanaco	G06	Male	2019-03-30	2019-05-14	722.73	4.32
G06_2019-05-15	guanaco	G06	Male	2019-03-30	2019-05-15	723.99	3.06
G06_2019-05-16	guanaco	G06	Male	2019-03-30	2019-05-16	714.92	12.13
G06_2019-05-17	guanaco	G06	Male	2019-03-30	2019-05-17	721.11	5.94
G06_2019-05-18	guanaco	G06	Male	2019-03-30	2019-05-18	637.65	89.4
G06_2019-05-19	guanaco	G06	Male	2019-03-30	2019-05-19	615.55	111.5
G06_2019-05-20	guanaco	G06	Male	2019-03-30	2019-05-20	707.47	19.58
G06_2019-05-21	guanaco	G06	Male	2019-03-30	2019-05-21	720.37	6.68
G06_2019-05-22	guanaco	G06	Male	2019-03-30	2019-05-22	713.06	13.99
G06_2019-05-23	guanaco	G06	Male	2019-03-30	2019-05-23	696.15	30.9
G06_2019-05-24	guanaco	G06	Male	2019-03-30	2019-05-24	710.27	16.78
G06_2019-05-25	guanaco	G06	Male	2019-03-30	2019-05-25	665.52	61.53
G06_2019-05-26	guanaco	G06	Male	2019-03-30	2019-05-26	722.84	4.21
G06_2019-05-27	guanaco	G06	Male	2019-03-30	2019-05-27	709.68	17.37
G06_2019-05-28	guanaco	G06	Male	2019-03-30	2019-05-28	718.12	8.93
G06_2019-05-29	guanaco	G06	Male	2019-03-30	2019-05-29	722.65	4.4
G06_2019-05-30	guanaco	G06	Male	2019-03-30	2019-05-30	697.79	29.26
G06_2019-05-31	guanaco	G06	Male	2019-03-30	2019-05-31	695.26	31.79
G06_2019-06-01	guanaco	G06	Male	2019-03-30	2019-06-01	696.97	30.08
G06_2019-06-02	guanaco	G06	Male	2019-03-30	2019-06-02	853	125.95
G06_2019-06-03	guanaco	G06	Male	2019-03-30	2019-06-03	798.61	71.56
G06_2019-06-04	guanaco	G06	Male	2019-03-30	2019-06-04	791.62	64.57
G06_2019-06-05	guanaco	G06	Male	2019-03-30	2019-06-05	756.18	29.13
G06_2019-06-06	guanaco	G06	Male	2019-03-30	2019-06-06	767.38	40.33
G06_2019-06-07	guanaco	G06	Male	2019-03-30	2019-06-07	725.31	1.74
G06_2019-06-08	guanaco	G06	Male	2019-03-30	2019-06-08	723.69	3.36
G06_2019-06-09	guanaco	G06	Male	2019-03-30	2019-06-09	678.55	48.5
G06_2019-06-10	guanaco	G06	Male	2019-03-30	2019-06-10	693.76	33.29
G06_2019-06-11	guanaco	G06	Male	2019-03-30	2019-06-11	683.75	43.3
G06_2019-06-12	guanaco	G06	Male	2019-03-30	2019-06-12	827.7	100.65
G06_2019-06-13	guanaco	G06	Male	2019-03-30	2019-06-13	828.69	101.64
G06_2019-06-14	guanaco	G06	Male	2019-03-30	2019-06-14	678.54	48.51
G06_2019-06-15	guanaco	G06	Male	2019-03-30	2019-06-15	685.54	41.51
G06_2019-06-16	guanaco	G06	Male	2019-03-30	2019-06-16	568.84	158.21
G06_2019-06-17	guanaco	G06	Male	2019-03-30	2019-06-17	686.38	40.67
G06_2019-06-18	guanaco	G06	Male	2019-03-30	2019-06-18	680.07	46.98
G06_2019-06-19	guanaco	G06	Male	2019-03-30	2019-06-19	684.57	42.48
G06_2019-06-20	guanaco	G06	Male	2019-03-30	2019-06-20	694.91	32.14
G06_2019-06-21	guanaco	G06	Male	2019-03-30	2019-06-21	685.82	41.23
G06_2019-06-22	guanaco	G06	Male	2019-03-30	2019-06-22	671.69	55.36
G06_2019-06-23	guanaco	G06	Male	2019-03-30	2019-06-23	732.13	5.08
G06_2019-06-24	guanaco	G06	Male	2019-03-30	2019-06-24	649.18	77.87
G06_2019-06-25	guanaco	G06	Male	2019-03-30	2019-06-25	577.21	149.84
G06_2019-06-26	guanaco	G06	Male	2019-03-30	2019-06-26	731.15	4.1
G06_2019-06-27	guanaco	G06	Male	2019-03-30	2019-06-27	647.85	79.2
G06_2019-06-28	guanaco	G06	Male	2019-03-30	2019-06-28	583.89	143.16
G06_2019-06-29	guanaco	G06	Male	2019-03-30	2019-06-29	577.38	149.67
G06_2019-06-30	guanaco	G06	Male	2019-03-30	2019-06-30	665.42	61.63
G06_2019-07-01	guanaco	G06	Male	2019-03-30	2019-07-01	685.65	41.4
G06_2019-07-02	guanaco	G06	Male	2019-03-30	2019-07-02	586.2	140.85
G06_2019-07-03	guanaco	G06	Male	2019-03-30	2019-07-03	585.1	141.95
G06_2019-07-04	guanaco	G06	Male	2019-03-30	2019-07-04	527.66	199.39
G06_2019-07-05	guanaco	G06	Male	2019-03-30	2019-07-05	660.95	66.1
G06_2019-07-06	guanaco	G06	Male	2019-03-30	2019-07-06	650.59	76.46
G06_2019-07-07	guanaco	G06	Male	2019-03-30	2019-07-07	662.65	64.4
G06_2019-07-08	guanaco	G06	Male	2019-03-30	2019-07-08	812.92	85.87
G06_2019-07-09	guanaco	G06	Male	2019-03-30	2019-07-09	810.57	83.52
G06_2019-07-10	guanaco	G06	Male	2019-03-30	2019-07-10	776.39	49.34
G06_2019-07-11	guanaco	G06	Male	2019-03-30	2019-07-11	741.62	14.57
G06_2019-07-12	guanaco	G06	Male	2019-03-30	2019-07-12	741.62	14.57
G06_2019-07-13	guanaco	G06	Male	2019-03-30	2019-07-13	837.9	110.85
G06_2019-07-14	guanaco	G06	Male	2019-03-30	2019-07-14	830.31	103.26
G06_2019-07-15	guanaco	G06	Male	2019-03-30	2019-07-15	818.23	91.18
G06_2019-07-16	guanaco	G06	Male	2019-03-30	2019-07-16	813.02	85.97
G06_2019-07-17	guanaco	G06	Male	2019-03-30	2019-07-17	741.7	14.65
G06_2019-07-18	guanaco	G06	Male	2019-03-30	2019-07-18	704.65	22.4
G06_2019-07-19	guanaco	G06	Male	2019-03-30	2019-07-19	643.34	83.71
G06_2019-07-20	guanaco	G06	Male	2019-03-30	2019-07-20	609.68	117.37
G06_2019-07-21	guanaco	G06	Male	2019-03-30	2019-07-21	618.27	108.78
G06_2019-07-22	guanaco	G06	Male	2019-03-30	2019-07-22	653.82	73.23
G06_2019-07-23	guanaco	G06	Male	2019-03-30	2019-07-23	728.37	1.32
G06_2019-07-24	guanaco	G06	Male	2019-03-30	2019-07-24	696.15	30.9
G06_2019-07-25	guanaco	G06	Male	2019-03-30	2019-07-25	847.54	120.49
G06_2019-07-26	guanaco	G06	Male	2019-03-30	2019-07-26	841.46	114.41
G06_2019-07-27	guanaco	G06	Male	2019-03-30	2019-07-27	745.55	18.5
G06_2019-07-28	guanaco	G06	Male	2019-03-30	2019-07-28	735.53	8.48
G06_2019-07-29	guanaco	G06	Male	2019-03-30	2019-07-29	848.01	120.96
G06_2019-07-30	guanaco	G06	Male	2019-03-30	2019-07-30	710.77	16.28
G06_2019-07-31	guanaco	G06	Male	2019-03-30	2019-07-31	714.19	12.86
G06_2019-08-01	guanaco	G06	Male	2019-03-30	2019-08-01	709.31	17.74
G06_2019-08-02	guanaco	G06	Male	2019-03-30	2019-08-02	612.63	114.42
G06_2019-08-03	guanaco	G06	Male	2019-03-30	2019-08-03	650.16	76.89
G06_2019-08-04	guanaco	G06	Male	2019-03-30	2019-08-04	744.53	17.48
G06_2019-08-05	guanaco	G06	Male	2019-03-30	2019-08-05	766.41	39.36
G06_2019-08-06	guanaco	G06	Male	2019-03-30	2019-08-06	759.79	32.74
G06_2019-08-07	guanaco	G06	Male	2019-03-30	2019-08-07	620.74	106.31
G06_2019-08-08	guanaco	G06	Male	2019-03-30	2019-08-08	729.61	2.56
G06_2019-08-09	guanaco	G06	Male	2019-03-30	2019-08-09	742.82	15.77
G06_2019-08-10	guanaco	G06	Male	2019-03-30	2019-08-10	723.65	3.4
G06_2019-08-11	guanaco	G06	Male	2019-03-30	2019-08-11	735.43	8.38
G06_2019-08-12	guanaco	G06	Male	2019-03-30	2019-08-12	762.19	35.14
G06_2019-08-13	guanaco	G06	Male	2019-03-30	2019-08-13	846.7	119.65
G06_2019-08-14	guanaco	G06	Male	2019-03-30	2019-08-14	768.84	41.79
G06_2019-08-15	guanaco	G06	Male	2019-03-30	2019-08-15	827.36	100.31
G06_2019-08-16	guanaco	G06	Male	2019-03-30	2019-08-16	874.42	147.37
G06_2019-08-17	guanaco	G06	Male	2019-03-30	2019-08-17	833.43	106.38
G06_2019-08-18	guanaco	G06	Male	2019-03-30	2019-08-18	816.89	89.84
G06_2019-08-19	guanaco	G06	Male	2019-03-30	2019-08-19	817.18	90.13
G06_2019-08-20	guanaco	G06	Male	2019-03-30	2019-08-20	730.56	3.51
G06_2019-08-21	guanaco	G06	Male	2019-03-30	2019-08-21	736.05	9
G06_2019-08-22	guanaco	G06	Male	2019-03-30	2019-08-22	751.88	24.83
G06_2019-08-23	guanaco	G06	Male	2019-03-30	2019-08-23	716.98	10.07
G06_2019-08-24	guanaco	G06	Male	2019-03-30	2019-08-24	884.05	157
G06_2019-08-25	guanaco	G06	Male	2019-03-30	2019-08-25	817.34	90.29
G06_2019-08-26	guanaco	G06	Male	2019-03-30	2019-08-26	804.21	77.16
G06_2019-08-27	guanaco	G06	Male	2019-03-30	2019-08-27	836.52	109.47
G06_2019-08-28	guanaco	G06	Male	2019-03-30	2019-08-28	826.8	99.75
G06_2019-08-29	guanaco	G06	Male	2019-03-30	2019-08-29	747.47	20.42
G06_2019-08-30	guanaco	G06	Male	2019-03-30	2019-08-30	795.5	68.45
G06_2019-08-31	guanaco	G06	Male	2019-03-30	2019-08-31	809.86	82.81
G06_2019-09-01	guanaco	G06	Male	2019-03-30	2019-09-01	664.18	62.87
G06_2019-09-02	guanaco	G06	Male	2019-03-30	2019-09-02	657.46	69.59
G06_2019-09-03	guanaco	G06	Male	2019-03-30	2019-09-03	789.16	62.11
G06_2019-09-04	guanaco	G06	Male	2019-03-30	2019-09-04	785.72	58.67
G06_2019-09-05	guanaco	G06	Male	2019-03-30	2019-09-05	868.25	141.2
G06_2019-09-06	guanaco	G06	Male	2019-03-30	2019-09-06	941.84	214.79
G06_2019-09-07	guanaco	G06	Male	2019-03-30	2019-09-07	871.49	144.44
G06_2019-09-08	guanaco	G06	Male	2019-03-30	2019-09-08	886.49	159.44
G06_2019-09-09	guanaco	G06	Male	2019-03-30	2019-09-09	798.67	71.62
G06_2019-09-10	guanaco	G06	Male	2019-03-30	2019-09-10	830.51	103.46
G06_2019-09-11	guanaco	G06	Male	2019-03-30	2019-09-11	797.59	70.54
G06_2019-09-12	guanaco	G06	Male	2019-03-30	2019-09-12	1031.93	304.88
G06_2019-09-13	guanaco	G06	Male	2019-03-30	2019-09-13	786.55	59.5
G06_2019-09-14	guanaco	G06	Male	2019-03-30	2019-09-14	798.23	71.18
G06_2019-09-15	guanaco	G06	Male	2019-03-30	2019-09-15	754.27	27.22
G06_2019-09-16	guanaco	G06	Male	2019-03-30	2019-09-16	764.85	37.8
G06_2019-09-17	guanaco	G06	Male	2019-03-30	2019-09-17	789.96	62.91
G06_2019-09-18	guanaco	G06	Male	2019-03-30	2019-09-18	831.86	104.81
G06_2019-09-19	guanaco	G06	Male	2019-03-30	2019-09-19	781.55	54.5
G06_2019-09-20	guanaco	G06	Male	2019-03-30	2019-09-20	683.29	43.76
G06_2019-09-21	guanaco	G06	Male	2019-03-30	2019-09-21	695.31	31.74
G06_2019-09-22	guanaco	G06	Male	2019-03-30	2019-09-22	699.87	27.18
G06_2019-09-23	guanaco	G06	Male	2019-03-30	2019-09-23	643.47	83.58
G06_2019-09-24	guanaco	G06	Male	2019-03-30	2019-09-24	721.42	5.63
G06_2019-09-25	guanaco	G06	Male	2019-03-30	2019-09-25	711.8	15.25
G06_2019-09-26	guanaco	G06	Male	2019-03-30	2019-09-26	713.35	13.7
G06_2019-09-27	guanaco	G06	Male	2019-03-30	2019-09-27	724.66	2.39
G06_2019-09-28	guanaco	G06	Male	2019-03-30	2019-09-28	726.59	0.46
G06_2019-09-29	guanaco	G06	Male	2019-03-30	2019-09-29	712.55	14.5
G06_2019-09-30	guanaco	G06	Male	2019-03-30	2019-09-30	583.56	143.49
G06_2019-10-01	guanaco	G06	Male	2019-03-30	2019-10-01	614.08	112.97
G06_2019-10-02	guanaco	G06	Male	2019-03-30	2019-10-02	670.06	56.99
G06_2019-10-03	guanaco	G06	Male	2019-03-30	2019-10-03	675.03	52.02
G06_2019-10-04	guanaco	G06	Male	2019-03-30	2019-10-04	720.55	6.5
G06_2019-10-05	guanaco	G06	Male	2019-03-30	2019-10-05	703.37	23.68
G06_2019-10-06	guanaco	G06	Male	2019-03-30	2019-10-06	693.34	33.71
G06_2019-10-07	guanaco	G06	Male	2019-03-30	2019-10-07	684.66	42.39
G06_2019-10-08	guanaco	G06	Male	2019-03-30	2019-10-08	715.32	11.73
G06_2019-10-09	guanaco	G06	Male	2019-03-30	2019-10-09	694.55	32.5
G06_2019-10-10	guanaco	G06	Male	2019-03-30	2019-10-10	719.82	7.23
G06_2019-10-11	guanaco	G06	Male	2019-03-30	2019-10-11	722.33	4.72
G06_2019-10-12	guanaco	G06	Male	2019-03-30	2019-10-12	768.85	41.8
G06_2019-10-13	guanaco	G06	Male	2019-03-30	2019-10-13	613.06	113.99
G06_2019-10-14	guanaco	G06	Male	2019-03-30	2019-10-14	708.13	18.92
G06_2019-10-15	guanaco	G06	Male	2019-03-30	2019-10-15	763.86	36.81
G06_2019-10-16	guanaco	G06	Male	2019-03-30	2019-10-16	931.54	204.49
G06_2019-10-17	guanaco	G06	Male	2019-03-30	2019-10-17	1056.32	329.27
G06_2019-10-18	guanaco	G06	Male	2019-03-30	2019-10-18	1261.81	534.76
G06_2019-10-19	guanaco	G06	Male	2019-03-30	2019-10-19	1112.42	385.37
G06_2019-10-20	guanaco	G06	Male	2019-03-30	2019-10-20	943.71	216.66
G06_2019-10-21	guanaco	G06	Male	2019-03-30	2019-10-21	828.88	101.83
G06_2019-10-22	guanaco	G06	Male	2019-03-30	2019-10-22	724.13	2.92
G06_2019-10-23	guanaco	G06	Male	2019-03-30	2019-10-23	717.11	9.94
G06_2019-10-24	guanaco	G06	Male	2019-03-30	2019-10-24	902.12	175.07
G06_2019-10-25	guanaco	G06	Male	2019-03-30	2019-10-25	1271.41	544.36
G06_2019-10-26	guanaco	G06	Male	2019-03-30	2019-10-26	1234.38	507.33
G06_2019-10-27	guanaco	G06	Male	2019-03-30	2019-10-27	1294.14	567.09
G06_2019-10-28	guanaco	G06	Male	2019-03-30	2019-10-28	1244.24	517.19
G06_2019-10-29	guanaco	G06	Male	2019-03-30	2019-10-29	729.71	2.66
G06_2019-10-30	guanaco	G06	Male	2019-03-30	2019-10-30	699.96	27.09
G06_2019-10-31	guanaco	G06	Male	2019-03-30	2019-10-31	731.37	4.32
G06_2019-11-01	guanaco	G06	Male	2019-03-30	2019-11-01	866.58	139.53
G06_2019-11-02	guanaco	G06	Male	2019-03-30	2019-11-02	847.51	120.46
G06_2019-11-03	guanaco	G06	Male	2019-03-30	2019-11-03	925.09	198.04
G06_2019-11-04	guanaco	G06	Male	2019-03-30	2019-11-04	1042.7	315.65
G06_2019-11-05	guanaco	G06	Male	2019-03-30	2019-11-05	697.36	29.69
G06_2019-11-06	guanaco	G06	Male	2019-03-30	2019-11-06	813.68	86.63
G06_2019-11-07	guanaco	G06	Male	2019-03-30	2019-11-07	929	201.95
G06_2019-11-08	guanaco	G06	Male	2019-03-30	2019-11-08	1145.61	418.56
G06_2019-11-09	guanaco	G06	Male	2019-03-30	2019-11-09	1296.66	569.61
G06_2019-11-10	guanaco	G06	Male	2019-03-30	2019-11-10	1244.64	517.59
G06_2019-11-11	guanaco	G06	Male	2019-03-30	2019-11-11	1251.05	524
G06_2019-11-12	guanaco	G06	Male	2019-03-30	2019-11-12	1240.71	513.66
G06_2019-11-13	guanaco	G06	Male	2019-03-30	2019-11-13	1174.81	447.76
G06_2019-11-14	guanaco	G06	Male	2019-03-30	2019-11-14	1243.01	515.96
G06_2019-11-15	guanaco	G06	Male	2019-03-30	2019-11-15	1237.71	510.66
G06_2019-11-16	guanaco	G06	Male	2019-03-30	2019-11-16	716.86	10.19
G06_2019-11-17	guanaco	G06	Male	2019-03-30	2019-11-17	716.78	10.27
G06_2019-11-18	guanaco	G06	Male	2019-03-30	2019-11-18	721.39	5.66
G06_2019-11-19	guanaco	G06	Male	2019-03-30	2019-11-19	714.69	12.36
G06_2019-11-20	guanaco	G06	Male	2019-03-30	2019-11-20	737.02	9.97
G06_2019-11-21	guanaco	G06	Male	2019-03-30	2019-11-21	714.72	12.33
G06_2019-11-22	guanaco	G06	Male	2019-03-30	2019-11-22	719.81	7.24
G06_2019-11-23	guanaco	G06	Male	2019-03-30	2019-11-23	1255.76	528.71
G06_2019-11-24	guanaco	G06	Male	2019-03-30	2019-11-24	1341.95	614.9
G06_2019-11-25	guanaco	G06	Male	2019-03-30	2019-11-25	1219.57	492.52
G06_2019-11-26	guanaco	G06	Male	2019-03-30	2019-11-26	723.68	3.37
G06_2019-11-27	guanaco	G06	Male	2019-03-30	2019-11-27	724.16	2.89
G06_2019-11-28	guanaco	G06	Male	2019-03-30	2019-11-28	715.63	11.42
G06_2019-11-29	guanaco	G06	Male	2019-03-30	2019-11-29	716.48	10.57
G06_2019-11-30	guanaco	G06	Male	2019-03-30	2019-11-30	715.35	11.7
G06_2019-12-01	guanaco	G06	Male	2019-03-30	2019-12-01	864.62	137.57
G06_2019-12-02	guanaco	G06	Male	2019-03-30	2019-12-02	718.02	9.03
G06_2019-12-03	guanaco	G06	Male	2019-03-30	2019-12-03	723.18	3.87
G06_2019-12-04	guanaco	G06	Male	2019-03-30	2019-12-04	713.68	13.37
G06_2019-12-05	guanaco	G06	Male	2019-03-30	2019-12-05	715.3	11.75
G06_2019-12-06	guanaco	G06	Male	2019-03-30	2019-12-06	719.98	7.07
G06_2019-12-07	guanaco	G06	Male	2019-03-30	2019-12-07	720.25	6.8
G06_2019-12-08	guanaco	G06	Male	2019-03-30	2019-12-08	719.37	7.68
G06_2019-12-09	guanaco	G06	Male	2019-03-30	2019-12-09	712.66	14.39
G06_2019-12-10	guanaco	G06	Male	2019-03-30	2019-12-10	726.15	0.9
G06_2019-12-11	guanaco	G06	Male	2019-03-30	2019-12-11	590.97	136.08
G06_2019-12-12	guanaco	G06	Male	2019-03-30	2019-12-12	598.51	128.54
G06_2019-12-13	guanaco	G06	Male	2019-03-30	2019-12-13	722.26	4.79
G06_2019-12-14	guanaco	G06	Male	2019-03-30	2019-12-14	840.25	113.2
G06_2019-12-15	guanaco	G06	Male	2019-03-30	2019-12-15	727.62	0.57
G06_2019-12-16	guanaco	G06	Male	2019-03-30	2019-12-16	718.8	8.25
G06_2019-12-17	guanaco	G06	Male	2019-03-30	2019-12-17	1248.47	521.42
G06_2019-12-18	guanaco	G06	Male	2019-03-30	2019-12-18	1238.16	511.11
G06_2019-12-19	guanaco	G06	Male	2019-03-30	2019-12-19	1196.19	469.14
G06_2019-12-20	guanaco	G06	Male	2019-03-30	2019-12-20	1208.77	481.72
G06_2019-12-21	guanaco	G06	Male	2019-03-30	2019-12-21	1220.43	493.38
G06_2019-12-22	guanaco	G06	Male	2019-03-30	2019-12-22	1237.63	510.58
G06_2019-12-23	guanaco	G06	Male	2019-03-30	2019-12-23	1233.01	505.96
G06_2019-12-24	guanaco	G06	Male	2019-03-30	2019-12-24	1208.81	481.76
G06_2019-12-25	guanaco	G06	Male	2019-03-30	2019-12-25	1222.76	495.71
G06_2019-12-26	guanaco	G06	Male	2019-03-30	2019-12-26	1130.62	403.57
G06_2019-12-27	guanaco	G06	Male	2019-03-30	2019-12-27	1239.77	512.72
G06_2019-12-28	guanaco	G06	Male	2019-03-30	2019-12-28	1278.47	551.42
G06_2019-12-29	guanaco	G06	Male	2019-03-30	2019-12-29	1214.67	487.62
G06_2019-12-30	guanaco	G06	Male	2019-03-30	2019-12-30	1232.55	505.5
G06_2019-12-31	guanaco	G06	Male	2019-03-30	2019-12-31	1220.91	493.86
G06_2020-01-01	guanaco	G06	Male	2019-03-30	2020-01-01	1219.93	492.88
G06_2020-01-02	guanaco	G06	Male	2019-03-30	2020-01-02	1266.27	539.22
G06_2020-01-03	guanaco	G06	Male	2019-03-30	2020-01-03	1230.43	503.38
G06_2020-01-04	guanaco	G06	Male	2019-03-30	2020-01-04	1368.66	641.61
G06_2020-01-05	guanaco	G06	Male	2019-03-30	2020-01-05	1354.55	627.5
G06_2020-01-06	guanaco	G06	Male	2019-03-30	2020-01-06	1305.64	578.59
G06_2020-01-07	guanaco	G06	Male	2019-03-30	2020-01-07	964.9	237.85
G06_2020-01-08	guanaco	G06	Male	2019-03-30	2020-01-08	729.69	2.64
G06_2020-01-09	guanaco	G06	Male	2019-03-30	2020-01-09	718.38	8.67
G06_2020-01-10	guanaco	G06	Male	2019-03-30	2020-01-10	737.55	10.5
G06_2020-01-11	guanaco	G06	Male	2019-03-30	2020-01-11	737.05	10
G06_2020-01-12	guanaco	G06	Male	2019-03-30	2020-01-12	728.17	1.12
G06_2020-01-13	guanaco	G06	Male	2019-03-30	2020-01-13	734.4	7.35
G06_2020-01-14	guanaco	G06	Male	2019-03-30	2020-01-14	703.81	23.24
G06_2020-01-15	guanaco	G06	Male	2019-03-30	2020-01-15	669.12	57.93
G06_2020-01-16	guanaco	G06	Male	2019-03-30	2020-01-16	722.04	5.01
G06_2020-01-17	guanaco	G06	Male	2019-03-30	2020-01-17	724.8	2.25
G06_2020-01-18	guanaco	G06	Male	2019-03-30	2020-01-18	732.2	5.15
G06_2020-01-19	guanaco	G06	Male	2019-03-30	2020-01-19	776.69	49.64
G06_2020-01-20	guanaco	G06	Male	2019-03-30	2020-01-20	725.06	1.99
G06_2020-01-21	guanaco	G06	Male	2019-03-30	2020-01-21	736.72	9.67
G06_2020-01-22	guanaco	G06	Male	2019-03-30	2020-01-22	720.54	6.51
G06_2020-01-23	guanaco	G06	Male	2019-03-30	2020-01-23	666.77	60.28
G06_2020-01-24	guanaco	G06	Male	2019-03-30	2020-01-24	788.4	61.35
G06_2020-01-25	guanaco	G06	Male	2019-03-30	2020-01-25	823.21	96.16
G06_2020-01-26	guanaco	G06	Male	2019-03-30	2020-01-26	732.56	5.51
G06_2020-01-27	guanaco	G06	Male	2019-03-30	2020-01-27	757.74	30.69
G06_2020-01-28	guanaco	G06	Male	2019-03-30	2020-01-28	839.46	112.41
G06_2020-01-29	guanaco	G06	Male	2019-03-30	2020-01-29	725.32	1.73
G06_2020-01-30	guanaco	G06	Male	2019-03-30	2020-01-30	731.24	4.19
G06_2020-01-31	guanaco	G06	Male	2019-03-30	2020-01-31	725.64	1.41
G06_2020-02-01	guanaco	G06	Male	2019-03-30	2020-02-01	725.54	1.51
G06_2020-02-02	guanaco	G06	Male	2019-03-30	2020-02-02	720.02	7.03
G06_2020-02-03	guanaco	G06	Male	2019-03-30	2020-02-03	730.05	3
G06_2020-02-04	guanaco	G06	Male	2019-03-30	2020-02-04	718.77	8.28
G06_2020-02-05	guanaco	G06	Male	2019-03-30	2020-02-05	718.89	8.16
G06_2020-02-06	guanaco	G06	Male	2019-03-30	2020-02-06	724.15	2.9
G06_2020-02-07	guanaco	G06	Male	2019-03-30	2020-02-07	748.9	21.85
G06_2020-02-08	guanaco	G06	Male	2019-03-30	2020-02-08	737.22	10.17
G06_2020-02-09	guanaco	G06	Male	2019-03-30	2020-02-09	724.92	2.13
G06_2020-02-10	guanaco	G06	Male	2019-03-30	2020-02-10	722.95	4.1
G06_2020-02-11	guanaco	G06	Male	2019-03-30	2020-02-11	725.35	1.7
G06_2020-02-12	guanaco	G06	Male	2019-03-30	2020-02-12	729.43	2.38
G06_2020-02-13	guanaco	G06	Male	2019-03-30	2020-02-13	727.89	0.84
G06_2020-02-14	guanaco	G06	Male	2019-03-30	2020-02-14	729.39	2.34
G06_2020-02-15	guanaco	G06	Male	2019-03-30	2020-02-15	785.72	58.67
G07_2019-03-28	guanaco	G07	Male	2019-03-28	2019-03-28	1220.45	0
G07_2019-03-29	guanaco	G07	Male	2019-03-28	2019-03-29	1245.53	25.08
G07_2019-03-30	guanaco	G07	Male	2019-03-28	2019-03-30	1254.7	34.25
G07_2019-03-31	guanaco	G07	Male	2019-03-28	2019-03-31	1247.83	27.38
G07_2019-04-01	guanaco	G07	Male	2019-03-28	2019-04-01	1264.23	43.78
G07_2019-04-02	guanaco	G07	Male	2019-03-28	2019-04-02	1285.09	64.64
G07_2019-04-03	guanaco	G07	Male	2019-03-28	2019-04-03	1290.78	70.33
G07_2019-04-04	guanaco	G07	Male	2019-03-28	2019-04-04	840.6	379.85
G07_2019-04-05	guanaco	G07	Male	2019-03-28	2019-04-05	880.37	340.08
G07_2019-04-06	guanaco	G07	Male	2019-03-28	2019-04-06	816.72	403.73
G07_2019-04-07	guanaco	G07	Male	2019-03-28	2019-04-07	896.17	324.28
G07_2019-04-08	guanaco	G07	Male	2019-03-28	2019-04-08	886.19	334.26
G07_2019-04-09	guanaco	G07	Male	2019-03-28	2019-04-09	856.06	364.39
G07_2019-04-10	guanaco	G07	Male	2019-03-28	2019-04-10	852.25	368.2
G07_2019-04-11	guanaco	G07	Male	2019-03-28	2019-04-11	866.95	353.5
G07_2019-04-12	guanaco	G07	Male	2019-03-28	2019-04-12	864.93	355.52
G07_2019-04-13	guanaco	G07	Male	2019-03-28	2019-04-13	834.17	386.28
G07_2019-04-14	guanaco	G07	Male	2019-03-28	2019-04-14	780.38	440.07
G07_2019-04-15	guanaco	G07	Male	2019-03-28	2019-04-15	708.52	511.93
G07_2019-04-16	guanaco	G07	Male	2019-03-28	2019-04-16	930.43	290.02
G07_2019-04-17	guanaco	G07	Male	2019-03-28	2019-04-17	784.43	436.02
G07_2019-04-18	guanaco	G07	Male	2019-03-28	2019-04-18	705.57	514.88
G07_2019-04-19	guanaco	G07	Male	2019-03-28	2019-04-19	1081.72	138.73
G07_2019-04-20	guanaco	G07	Male	2019-03-28	2019-04-20	1226.36	5.91
G07_2019-04-21	guanaco	G07	Male	2019-03-28	2019-04-21	1231.27	10.82
G07_2019-04-22	guanaco	G07	Male	2019-03-28	2019-04-22	1239.05	18.6
G07_2019-04-23	guanaco	G07	Male	2019-03-28	2019-04-23	1235.15	14.7
G07_2019-04-24	guanaco	G07	Male	2019-03-28	2019-04-24	1226.2	5.75
G07_2019-04-25	guanaco	G07	Male	2019-03-28	2019-04-25	1223.52	3.07
G07_2019-04-26	guanaco	G07	Male	2019-03-28	2019-04-26	1237.66	17.21
G07_2019-04-27	guanaco	G07	Male	2019-03-28	2019-04-27	1226.19	5.74
G07_2019-04-28	guanaco	G07	Male	2019-03-28	2019-04-28	1227.31	6.86
G07_2019-04-29	guanaco	G07	Male	2019-03-28	2019-04-29	669.74	550.71
G07_2019-04-30	guanaco	G07	Male	2019-03-28	2019-04-30	659.27	561.18
G07_2019-05-01	guanaco	G07	Male	2019-03-28	2019-05-01	787.54	432.91
G07_2019-05-02	guanaco	G07	Male	2019-03-28	2019-05-02	748.12	472.33
G07_2019-05-03	guanaco	G07	Male	2019-03-28	2019-05-03	773.46	446.99
G07_2019-05-04	guanaco	G07	Male	2019-03-28	2019-05-04	816.25	404.2
G07_2019-05-05	guanaco	G07	Male	2019-03-28	2019-05-05	843.01	377.44
G07_2019-05-06	guanaco	G07	Male	2019-03-28	2019-05-06	898.78	321.67
G07_2019-05-07	guanaco	G07	Male	2019-03-28	2019-05-07	1239.3	18.85
G07_2019-05-08	guanaco	G07	Male	2019-03-28	2019-05-08	1236.54	16.09
G07_2019-05-09	guanaco	G07	Male	2019-03-28	2019-05-09	1266.4	45.95
G07_2019-05-10	guanaco	G07	Male	2019-03-28	2019-05-10	1228.99	8.54
G07_2019-05-11	guanaco	G07	Male	2019-03-28	2019-05-11	1271.16	50.71
G07_2019-05-12	guanaco	G07	Male	2019-03-28	2019-05-12	929.24	291.21
G07_2019-05-13	guanaco	G07	Male	2019-03-28	2019-05-13	573.4	647.05
G07_2019-05-14	guanaco	G07	Male	2019-03-28	2019-05-14	595.38	625.07
G07_2019-05-15	guanaco	G07	Male	2019-03-28	2019-05-15	845.96	374.49
G07_2019-05-16	guanaco	G07	Male	2019-03-28	2019-05-16	844	376.45
G07_2019-05-17	guanaco	G07	Male	2019-03-28	2019-05-17	709.16	511.29
G07_2019-05-18	guanaco	G07	Male	2019-03-28	2019-05-18	708.57	511.88
G07_2019-05-19	guanaco	G07	Male	2019-03-28	2019-05-19	662.64	557.81
G07_2019-05-20	guanaco	G07	Male	2019-03-28	2019-05-20	602.82	617.63
G07_2019-05-21	guanaco	G07	Male	2019-03-28	2019-05-21	763	457.45
G07_2019-05-22	guanaco	G07	Male	2019-03-28	2019-05-22	746.37	474.08
G07_2019-05-23	guanaco	G07	Male	2019-03-28	2019-05-23	746.02	474.43
G07_2019-05-24	guanaco	G07	Male	2019-03-28	2019-05-24	1238.81	18.36
G07_2019-05-25	guanaco	G07	Male	2019-03-28	2019-05-25	707.45	513
G07_2019-05-26	guanaco	G07	Male	2019-03-28	2019-05-26	749.27	471.18
G07_2019-05-27	guanaco	G07	Male	2019-03-28	2019-05-27	732.56	487.89
G07_2019-05-28	guanaco	G07	Male	2019-03-28	2019-05-28	612.7	607.75
G07_2019-05-29	guanaco	G07	Male	2019-03-28	2019-05-29	603.7	616.75
G07_2019-05-30	guanaco	G07	Male	2019-03-28	2019-05-30	698.53	521.92
G07_2019-05-31	guanaco	G07	Male	2019-03-28	2019-05-31	699.39	521.06
G07_2019-06-01	guanaco	G07	Male	2019-03-28	2019-06-01	556.77	663.68
G07_2019-06-02	guanaco	G07	Male	2019-03-28	2019-06-02	533.01	687.44
G07_2019-06-03	guanaco	G07	Male	2019-03-28	2019-06-03	581.22	639.23
G07_2019-06-04	guanaco	G07	Male	2019-03-28	2019-06-04	575.18	645.27
G07_2019-06-05	guanaco	G07	Male	2019-03-28	2019-06-05	711.02	509.43
G07_2019-06-06	guanaco	G07	Male	2019-03-28	2019-06-06	706.18	514.27
G07_2019-06-07	guanaco	G07	Male	2019-03-28	2019-06-07	537	683.45
G07_2019-06-08	guanaco	G07	Male	2019-03-28	2019-06-08	563.41	657.04
G07_2019-06-09	guanaco	G07	Male	2019-03-28	2019-06-09	553.86	666.59
G07_2019-06-10	guanaco	G07	Male	2019-03-28	2019-06-10	573.65	646.8
G07_2019-06-11	guanaco	G07	Male	2019-03-28	2019-06-11	642.68	577.77
G07_2019-06-12	guanaco	G07	Male	2019-03-28	2019-06-12	658.4	562.05
G07_2019-06-13	guanaco	G07	Male	2019-03-28	2019-06-13	530.34	690.11
G07_2019-06-14	guanaco	G07	Male	2019-03-28	2019-06-14	528.2	692.25
G07_2019-06-15	guanaco	G07	Male	2019-03-28	2019-06-15	530.77	689.68
G07_2019-06-16	guanaco	G07	Male	2019-03-28	2019-06-16	538.35	682.1
G07_2019-06-17	guanaco	G07	Male	2019-03-28	2019-06-17	552.75	667.7
G07_2019-06-18	guanaco	G07	Male	2019-03-28	2019-06-18	556.58	663.87
G07_2019-06-19	guanaco	G07	Male	2019-03-28	2019-06-19	587.79	632.66
G07_2019-06-20	guanaco	G07	Male	2019-03-28	2019-06-20	589.83	630.62
G07_2019-06-21	guanaco	G07	Male	2019-03-28	2019-06-21	819.19	401.26
G07_2019-06-22	guanaco	G07	Male	2019-03-28	2019-06-22	631.29	589.16
G07_2019-06-23	guanaco	G07	Male	2019-03-28	2019-06-23	623.37	597.08
G07_2019-06-24	guanaco	G07	Male	2019-03-28	2019-06-24	607.74	612.71
G07_2019-06-25	guanaco	G07	Male	2019-03-28	2019-06-25	542.58	677.87
G07_2019-06-26	guanaco	G07	Male	2019-03-28	2019-06-26	545.68	674.77
G07_2019-06-27	guanaco	G07	Male	2019-03-28	2019-06-27	529.02	691.43
G07_2019-06-28	guanaco	G07	Male	2019-03-28	2019-06-28	528.16	692.29
G07_2019-06-29	guanaco	G07	Male	2019-03-28	2019-06-29	661.25	559.2
G07_2019-06-30	guanaco	G07	Male	2019-03-28	2019-06-30	664.01	556.44
G07_2019-07-01	guanaco	G07	Male	2019-03-28	2019-07-01	585.67	634.78
G07_2019-07-02	guanaco	G07	Male	2019-03-28	2019-07-02	579.26	641.19
G07_2019-07-03	guanaco	G07	Male	2019-03-28	2019-07-03	596.62	623.83
G07_2019-07-04	guanaco	G07	Male	2019-03-28	2019-07-04	603.17	617.28
G07_2019-07-05	guanaco	G07	Male	2019-03-28	2019-07-05	722.4	498.05
G07_2019-07-06	guanaco	G07	Male	2019-03-28	2019-07-06	796.51	423.94
G07_2019-07-07	guanaco	G07	Male	2019-03-28	2019-07-07	910.59	309.86
G07_2019-07-08	guanaco	G07	Male	2019-03-28	2019-07-08	859.66	360.79
G07_2019-07-09	guanaco	G07	Male	2019-03-28	2019-07-09	1243.86	23.41
G07_2019-07-10	guanaco	G07	Male	2019-03-28	2019-07-10	841.27	379.18
G07_2019-07-11	guanaco	G07	Male	2019-03-28	2019-07-11	866.32	354.13
G07_2019-07-12	guanaco	G07	Male	2019-03-28	2019-07-12	995.43	225.02
G07_2019-07-13	guanaco	G07	Male	2019-03-28	2019-07-13	855.13	365.32
G07_2019-07-14	guanaco	G07	Male	2019-03-28	2019-07-14	853.78	366.67
G07_2019-07-15	guanaco	G07	Male	2019-03-28	2019-07-15	850.19	370.26
G07_2019-07-16	guanaco	G07	Male	2019-03-28	2019-07-16	814.11	406.34
G07_2019-07-17	guanaco	G07	Male	2019-03-28	2019-07-17	789.78	430.67
G07_2019-07-18	guanaco	G07	Male	2019-03-28	2019-07-18	758.81	461.64
G07_2019-07-19	guanaco	G07	Male	2019-03-28	2019-07-19	534.98	685.47
G07_2019-07-20	guanaco	G07	Male	2019-03-28	2019-07-20	536.08	684.37
G07_2019-07-21	guanaco	G07	Male	2019-03-28	2019-07-21	533.16	687.29
G07_2019-07-22	guanaco	G07	Male	2019-03-28	2019-07-22	507.4	713.05
G07_2019-07-23	guanaco	G07	Male	2019-03-28	2019-07-23	606.09	614.36
G07_2019-07-24	guanaco	G07	Male	2019-03-28	2019-07-24	602.45	618
G07_2019-07-25	guanaco	G07	Male	2019-03-28	2019-07-25	668.22	552.23
G07_2019-07-26	guanaco	G07	Male	2019-03-28	2019-07-26	825.61	394.84
G07_2019-07-27	guanaco	G07	Male	2019-03-28	2019-07-27	807.93	412.52
G07_2019-07-28	guanaco	G07	Male	2019-03-28	2019-07-28	813.94	406.51
G07_2019-07-29	guanaco	G07	Male	2019-03-28	2019-07-29	818.82	401.63
G07_2019-07-30	guanaco	G07	Male	2019-03-28	2019-07-30	822.08	398.37
G07_2019-07-31	guanaco	G07	Male	2019-03-28	2019-07-31	820.08	400.37
G07_2019-08-01	guanaco	G07	Male	2019-03-28	2019-08-01	816.29	404.16
G07_2019-08-02	guanaco	G07	Male	2019-03-28	2019-08-02	789.58	430.87
G07_2019-08-03	guanaco	G07	Male	2019-03-28	2019-08-03	832.69	387.76
G07_2019-08-04	guanaco	G07	Male	2019-03-28	2019-08-04	851.12	369.33
G07_2019-08-05	guanaco	G07	Male	2019-03-28	2019-08-05	854.97	365.48
G07_2019-08-06	guanaco	G07	Male	2019-03-28	2019-08-06	671.22	549.23
G07_2019-08-07	guanaco	G07	Male	2019-03-28	2019-08-07	668.46	551.99
G07_2019-08-08	guanaco	G07	Male	2019-03-28	2019-08-08	665.44	555.01
G07_2019-08-09	guanaco	G07	Male	2019-03-28	2019-08-09	843.67	376.78
G07_2019-08-10	guanaco	G07	Male	2019-03-28	2019-08-10	849.71	370.74
G07_2019-08-11	guanaco	G07	Male	2019-03-28	2019-08-11	840.06	380.39
G07_2019-08-12	guanaco	G07	Male	2019-03-28	2019-08-12	751.13	469.32
G07_2019-08-13	guanaco	G07	Male	2019-03-28	2019-08-13	849	371.45
G07_2019-08-14	guanaco	G07	Male	2019-03-28	2019-08-14	810.99	409.46
G07_2019-08-15	guanaco	G07	Male	2019-03-28	2019-08-15	791.82	428.63
G07_2019-08-16	guanaco	G07	Male	2019-03-28	2019-08-16	867.38	353.07
G07_2019-08-17	guanaco	G07	Male	2019-03-28	2019-08-17	841.8	378.65
G07_2019-08-18	guanaco	G07	Male	2019-03-28	2019-08-18	822.53	397.92
G07_2019-08-19	guanaco	G07	Male	2019-03-28	2019-08-19	858.07	362.38
G07_2019-08-20	guanaco	G07	Male	2019-03-28	2019-08-20	833.66	386.79
G07_2019-08-21	guanaco	G07	Male	2019-03-28	2019-08-21	846.21	374.24
G07_2019-08-22	guanaco	G07	Male	2019-03-28	2019-08-22	964.39	256.06
G07_2019-08-23	guanaco	G07	Male	2019-03-28	2019-08-23	850.99	369.46
G07_2019-08-24	guanaco	G07	Male	2019-03-28	2019-08-24	758.83	461.62
G07_2019-08-25	guanaco	G07	Male	2019-03-28	2019-08-25	916.45	304
G07_2019-08-26	guanaco	G07	Male	2019-03-28	2019-08-26	975.52	244.93
G07_2019-08-27	guanaco	G07	Male	2019-03-28	2019-08-27	680.81	539.64
G07_2019-08-28	guanaco	G07	Male	2019-03-28	2019-08-28	546.69	673.76
G07_2019-08-29	guanaco	G07	Male	2019-03-28	2019-08-29	606.83	613.62
G07_2019-08-30	guanaco	G07	Male	2019-03-28	2019-08-30	649.19	571.26
G07_2019-08-31	guanaco	G07	Male	2019-03-28	2019-08-31	612.74	607.71
G07_2019-09-01	guanaco	G07	Male	2019-03-28	2019-09-01	611.24	609.21
G07_2019-09-02	guanaco	G07	Male	2019-03-28	2019-09-02	613.34	607.11
G07_2019-09-03	guanaco	G07	Male	2019-03-28	2019-09-03	625.34	595.11
G07_2019-09-04	guanaco	G07	Male	2019-03-28	2019-09-04	891.71	328.74
G07_2019-09-05	guanaco	G07	Male	2019-03-28	2019-09-05	861.85	358.6
G07_2019-09-06	guanaco	G07	Male	2019-03-28	2019-09-06	837.23	383.22
G07_2019-09-07	guanaco	G07	Male	2019-03-28	2019-09-07	949.84	270.61
G07_2019-09-08	guanaco	G07	Male	2019-03-28	2019-09-08	885.02	335.43
G07_2019-09-09	guanaco	G07	Male	2019-03-28	2019-09-09	777.3	443.15
G07_2019-09-10	guanaco	G07	Male	2019-03-28	2019-09-10	807.17	413.28
G07_2019-09-11	guanaco	G07	Male	2019-03-28	2019-09-11	863.62	356.83
G07_2019-09-12	guanaco	G07	Male	2019-03-28	2019-09-12	811.7	408.75
G07_2019-09-13	guanaco	G07	Male	2019-03-28	2019-09-13	858.29	362.16
G07_2019-09-14	guanaco	G07	Male	2019-03-28	2019-09-14	843.23	377.22
G07_2019-09-15	guanaco	G07	Male	2019-03-28	2019-09-15	875.43	345.02
G07_2019-09-16	guanaco	G07	Male	2019-03-28	2019-09-16	852.39	368.06
G07_2019-09-17	guanaco	G07	Male	2019-03-28	2019-09-17	818.36	402.09
G07_2019-09-18	guanaco	G07	Male	2019-03-28	2019-09-18	986.66	233.79
G07_2019-09-19	guanaco	G07	Male	2019-03-28	2019-09-19	792.79	427.66
G07_2019-09-20	guanaco	G07	Male	2019-03-28	2019-09-20	845.85	374.6
G07_2019-09-21	guanaco	G07	Male	2019-03-28	2019-09-21	851.41	369.04
G07_2019-09-22	guanaco	G07	Male	2019-03-28	2019-09-22	864.21	356.24
G07_2019-09-23	guanaco	G07	Male	2019-03-28	2019-09-23	1251.86	31.41
G07_2019-09-24	guanaco	G07	Male	2019-03-28	2019-09-24	1220.57	0.12
G07_2019-09-25	guanaco	G07	Male	2019-03-28	2019-09-25	1210.3	10.15
G07_2019-09-26	guanaco	G07	Male	2019-03-28	2019-09-26	1209.93	10.52
G07_2019-09-27	guanaco	G07	Male	2019-03-28	2019-09-27	1222.89	2.44
G07_2019-09-28	guanaco	G07	Male	2019-03-28	2019-09-28	1225.26	4.81
G07_2019-09-29	guanaco	G07	Male	2019-03-28	2019-09-29	1243.04	22.59
G07_2019-09-30	guanaco	G07	Male	2019-03-28	2019-09-30	1234.99	14.54
G07_2019-10-01	guanaco	G07	Male	2019-03-28	2019-10-01	1217.87	2.58
G07_2019-10-02	guanaco	G07	Male	2019-03-28	2019-10-02	1201.41	19.04
G07_2019-10-03	guanaco	G07	Male	2019-03-28	2019-10-03	1200.86	19.59
G07_2019-10-04	guanaco	G07	Male	2019-03-28	2019-10-04	1230.41	9.96
G07_2019-10-05	guanaco	G07	Male	2019-03-28	2019-10-05	1231.82	11.37
G07_2019-10-06	guanaco	G07	Male	2019-03-28	2019-10-06	1241.6	21.15
G07_2019-10-07	guanaco	G07	Male	2019-03-28	2019-10-07	1222.56	2.11
G07_2019-10-08	guanaco	G07	Male	2019-03-28	2019-10-08	1236.56	16.11
G07_2019-10-09	guanaco	G07	Male	2019-03-28	2019-10-09	1234.84	14.39
G07_2019-10-10	guanaco	G07	Male	2019-03-28	2019-10-10	932.77	287.68
G07_2019-10-11	guanaco	G07	Male	2019-03-28	2019-10-11	1232.88	12.43
G07_2019-10-12	guanaco	G07	Male	2019-03-28	2019-10-12	867.91	352.54
G07_2019-10-13	guanaco	G07	Male	2019-03-28	2019-10-13	1261.1	40.65
G07_2019-10-14	guanaco	G07	Male	2019-03-28	2019-10-14	1237.49	17.04
G07_2019-10-15	guanaco	G07	Male	2019-03-28	2019-10-15	1224.91	4.46
G07_2019-10-16	guanaco	G07	Male	2019-03-28	2019-10-16	1226.3	5.85
G07_2019-10-17	guanaco	G07	Male	2019-03-28	2019-10-17	1223.82	3.37
G07_2019-10-18	guanaco	G07	Male	2019-03-28	2019-10-18	1243.12	22.67
G07_2019-10-19	guanaco	G07	Male	2019-03-28	2019-10-19	1239.24	18.79
G07_2019-10-20	guanaco	G07	Male	2019-03-28	2019-10-20	1230.1	9.65
G07_2019-10-21	guanaco	G07	Male	2019-03-28	2019-10-21	1233.51	13.06
G07_2019-10-22	guanaco	G07	Male	2019-03-28	2019-10-22	1221.54	1.09
G07_2019-10-23	guanaco	G07	Male	2019-03-28	2019-10-23	1232.02	11.57
G07_2019-10-24	guanaco	G07	Male	2019-03-28	2019-10-24	1224.07	3.62
G07_2019-10-25	guanaco	G07	Male	2019-03-28	2019-10-25	1254.48	34.03
G07_2019-10-26	guanaco	G07	Male	2019-03-28	2019-10-26	1258.25	37.8
G07_2019-10-27	guanaco	G07	Male	2019-03-28	2019-10-27	1257.89	37.44
G07_2019-10-28	guanaco	G07	Male	2019-03-28	2019-10-28	1236.85	16.4
G07_2019-10-29	guanaco	G07	Male	2019-03-28	2019-10-29	1237.95	17.5
G07_2019-10-30	guanaco	G07	Male	2019-03-28	2019-10-30	1225.53	5.08
G07_2019-10-31	guanaco	G07	Male	2019-03-28	2019-10-31	1222.27	1.82
G07_2019-11-01	guanaco	G07	Male	2019-03-28	2019-11-01	1250.21	29.76
G07_2019-11-02	guanaco	G07	Male	2019-03-28	2019-11-02	1217.6	2.85
G07_2019-11-03	guanaco	G07	Male	2019-03-28	2019-11-03	1220.85	0.4
G07_2019-11-04	guanaco	G07	Male	2019-03-28	2019-11-04	1228.65	8.2
G07_2019-11-05	guanaco	G07	Male	2019-03-28	2019-11-05	1230.32	9.87
G07_2019-11-06	guanaco	G07	Male	2019-03-28	2019-11-06	1230.84	10.39
G07_2019-11-07	guanaco	G07	Male	2019-03-28	2019-11-07	1228.92	8.47
G07_2019-11-08	guanaco	G07	Male	2019-03-28	2019-11-08	1223.34	2.89
G07_2019-11-09	guanaco	G07	Male	2019-03-28	2019-11-09	1224.05	3.6
G07_2019-11-10	guanaco	G07	Male	2019-03-28	2019-11-10	1215.57	4.88
G07_2019-11-11	guanaco	G07	Male	2019-03-28	2019-11-11	1233.69	13.24
G07_2019-11-12	guanaco	G07	Male	2019-03-28	2019-11-12	1064.86	155.59
G07_2019-11-13	guanaco	G07	Male	2019-03-28	2019-11-13	1221.36	0.91
G07_2019-11-14	guanaco	G07	Male	2019-03-28	2019-11-14	1219.8	0.65
G07_2019-11-15	guanaco	G07	Male	2019-03-28	2019-11-15	1227.29	6.84
G07_2019-11-16	guanaco	G07	Male	2019-03-28	2019-11-16	1219.67	0.78
G07_2019-11-17	guanaco	G07	Male	2019-03-28	2019-11-17	1228.19	7.74
G07_2019-11-18	guanaco	G07	Male	2019-03-28	2019-11-18	1229.7	9.25
G07_2019-11-19	guanaco	G07	Male	2019-03-28	2019-11-19	1233.79	13.34
G07_2019-11-20	guanaco	G07	Male	2019-03-28	2019-11-20	1225.56	5.11
G07_2019-11-21	guanaco	G07	Male	2019-03-28	2019-11-21	1235.41	14.96
G07_2019-11-22	guanaco	G07	Male	2019-03-28	2019-11-22	1255.77	35.32
G07_2019-11-23	guanaco	G07	Male	2019-03-28	2019-11-23	1251.04	30.59
G07_2019-11-24	guanaco	G07	Male	2019-03-28	2019-11-24	1234.81	14.36
G07_2019-11-25	guanaco	G07	Male	2019-03-28	2019-11-25	1251.46	31.01
G07_2019-11-26	guanaco	G07	Male	2019-03-28	2019-11-26	1210.43	10.02
G07_2019-11-27	guanaco	G07	Male	2019-03-28	2019-11-27	1242.82	22.37
G07_2019-11-28	guanaco	G07	Male	2019-03-28	2019-11-28	1232.21	11.76
G07_2019-11-29	guanaco	G07	Male	2019-03-28	2019-11-29	1250.95	30.5
G07_2019-11-30	guanaco	G07	Male	2019-03-28	2019-11-30	1225.03	4.58
G07_2019-12-01	guanaco	G07	Male	2019-03-28	2019-12-01	1231.26	10.81
G07_2019-12-02	guanaco	G07	Male	2019-03-28	2019-12-02	1227.57	7.12
G07_2019-12-03	guanaco	G07	Male	2019-03-28	2019-12-03	1217.13	3.32
G07_2019-12-04	guanaco	G07	Male	2019-03-28	2019-12-04	1230.64	10.19
G07_2019-12-05	guanaco	G07	Male	2019-03-28	2019-12-05	1228.87	8.42
G07_2019-12-06	guanaco	G07	Male	2019-03-28	2019-12-06	1218.46	1.99
G07_2019-12-07	guanaco	G07	Male	2019-03-28	2019-12-07	1227.49	7.04
G07_2019-12-08	guanaco	G07	Male	2019-03-28	2019-12-08	1233.91	13.46
G07_2019-12-09	guanaco	G07	Male	2019-03-28	2019-12-09	1219.86	0.59
G07_2019-12-10	guanaco	G07	Male	2019-03-28	2019-12-10	1222.6	2.15
G07_2019-12-11	guanaco	G07	Male	2019-03-28	2019-12-11	1229.62	9.17
G07_2019-12-12	guanaco	G07	Male	2019-03-28	2019-12-12	1226.63	6.18
G07_2019-12-13	guanaco	G07	Male	2019-03-28	2019-12-13	1232.64	12.19
G07_2019-12-14	guanaco	G07	Male	2019-03-28	2019-12-14	1240.84	20.39
G07_2019-12-15	guanaco	G07	Male	2019-03-28	2019-12-15	1234.84	14.39
G07_2019-12-16	guanaco	G07	Male	2019-03-28	2019-12-16	1226.44	5.99
G07_2019-12-17	guanaco	G07	Male	2019-03-28	2019-12-17	1228.89	8.44
G07_2019-12-18	guanaco	G07	Male	2019-03-28	2019-12-18	1235.99	15.54
G07_2019-12-19	guanaco	G07	Male	2019-03-28	2019-12-19	1232.1	11.65
G07_2019-12-20	guanaco	G07	Male	2019-03-28	2019-12-20	1229.76	9.31
G07_2019-12-21	guanaco	G07	Male	2019-03-28	2019-12-21	1224.67	4.22
G07_2019-12-22	guanaco	G07	Male	2019-03-28	2019-12-22	1227.76	7.31
G07_2019-12-23	guanaco	G07	Male	2019-03-28	2019-12-23	1230.35	9.9
G07_2019-12-24	guanaco	G07	Male	2019-03-28	2019-12-24	1228.36	7.91
G07_2019-12-25	guanaco	G07	Male	2019-03-28	2019-12-25	1249.1	28.65
G07_2019-12-26	guanaco	G07	Male	2019-03-28	2019-12-26	1263.15	42.7
G07_2019-12-27	guanaco	G07	Male	2019-03-28	2019-12-27	1230.89	10.44
G07_2019-12-28	guanaco	G07	Male	2019-03-28	2019-12-28	1237.52	17.07
G07_2019-12-29	guanaco	G07	Male	2019-03-28	2019-12-29	1234.64	14.19
G07_2019-12-30	guanaco	G07	Male	2019-03-28	2019-12-30	1220.52	0.07
G07_2019-12-31	guanaco	G07	Male	2019-03-28	2019-12-31	1202.07	18.38
G07_2020-01-01	guanaco	G07	Male	2019-03-28	2020-01-01	1222.58	2.13
G07_2020-01-02	guanaco	G07	Male	2019-03-28	2020-01-02	1225.79	5.34
G07_2020-01-03	guanaco	G07	Male	2019-03-28	2020-01-03	1225.19	4.74
G07_2020-01-04	guanaco	G07	Male	2019-03-28	2020-01-04	1226.44	5.99
G07_2020-01-05	guanaco	G07	Male	2019-03-28	2020-01-05	1227.31	6.86
G07_2020-01-06	guanaco	G07	Male	2019-03-28	2020-01-06	1237.34	16.89
G07_2020-01-07	guanaco	G07	Male	2019-03-28	2020-01-07	1231.97	11.52
G07_2020-01-08	guanaco	G07	Male	2019-03-28	2020-01-08	1214.59	5.86
G07_2020-01-09	guanaco	G07	Male	2019-03-28	2020-01-09	1225.18	4.73
G07_2020-01-10	guanaco	G07	Male	2019-03-28	2020-01-10	1234.59	14.14
G07_2020-01-11	guanaco	G07	Male	2019-03-28	2020-01-11	1222.12	1.67
G07_2020-01-12	guanaco	G07	Male	2019-03-28	2020-01-12	1237.45	17
G07_2020-01-13	guanaco	G07	Male	2019-03-28	2020-01-13	1224.76	4.31
G07_2020-01-14	guanaco	G07	Male	2019-03-28	2020-01-14	1218.91	1.54
G07_2020-01-15	guanaco	G07	Male	2019-03-28	2020-01-15	1212.51	7.94
G07_2020-01-16	guanaco	G07	Male	2019-03-28	2020-01-16	1226.68	6.23
G07_2020-01-17	guanaco	G07	Male	2019-03-28	2020-01-17	1239.89	19.44
G07_2020-01-18	guanaco	G07	Male	2019-03-28	2020-01-18	1219.27	1.18
G07_2020-01-19	guanaco	G07	Male	2019-03-28	2020-01-19	1231.68	11.23
G07_2020-01-20	guanaco	G07	Male	2019-03-28	2020-01-20	1229.18	8.73
G07_2020-01-21	guanaco	G07	Male	2019-03-28	2020-01-21	1232.11	11.66
G07_2020-01-22	guanaco	G07	Male	2019-03-28	2020-01-22	1222.73	2.28
G07_2020-01-23	guanaco	G07	Male	2019-03-28	2020-01-23	1247.59	27.14
G07_2020-01-24	guanaco	G07	Male	2019-03-28	2020-01-24	1255.63	35.18
G07_2020-01-25	guanaco	G07	Male	2019-03-28	2020-01-25	1227.1	6.65
G07_2020-01-26	guanaco	G07	Male	2019-03-28	2020-01-26	1225.9	5.45
G07_2020-01-27	guanaco	G07	Male	2019-03-28	2020-01-27	1229.89	9.44
G07_2020-01-28	guanaco	G07	Male	2019-03-28	2020-01-28	1227.03	6.58
G07_2020-01-29	guanaco	G07	Male	2019-03-28	2020-01-29	1225.14	4.69
G07_2020-01-30	guanaco	G07	Male	2019-03-28	2020-01-30	1228.78	8.33
G07_2020-01-31	guanaco	G07	Male	2019-03-28	2020-01-31	1223.64	3.19
G07_2020-02-01	guanaco	G07	Male	2019-03-28	2020-02-01	1225.19	4.74
G07_2020-02-02	guanaco	G07	Male	2019-03-28	2020-02-02	1231.18	10.73
G07_2020-02-03	guanaco	G07	Male	2019-03-28	2020-02-03	1234.95	14.5
G07_2020-02-04	guanaco	G07	Male	2019-03-28	2020-02-04	1221.12	0.67
G07_2020-02-05	guanaco	G07	Male	2019-03-28	2020-02-05	1222.12	1.67
G07_2020-02-06	guanaco	G07	Male	2019-03-28	2020-02-06	1233.01	12.56
G07_2020-02-07	guanaco	G07	Male	2019-03-28	2020-02-07	1225.9	5.45
G07_2020-02-08	guanaco	G07	Male	2019-03-28	2020-02-08	1228.12	7.67
G07_2020-02-09	guanaco	G07	Male	2019-03-28	2020-02-09	1195.83	24.62
G07_2020-02-10	guanaco	G07	Male	2019-03-28	2020-02-10	1233.43	12.98
G07_2020-02-11	guanaco	G07	Male	2019-03-28	2020-02-11	1238.38	17.93
G07_2020-02-12	guanaco	G07	Male	2019-03-28	2020-02-12	1239.07	18.62
G07_2020-02-13	guanaco	G07	Male	2019-03-28	2020-02-13	1241.52	21.07
G07_2020-02-14	guanaco	G07	Male	2019-03-28	2020-02-14	1239.72	19.27
G07_2020-02-15	guanaco	G07	Male	2019-03-28	2020-02-15	1234.41	13.96
G11_2019-01-23	guanaco	G11	Female	2019-01-23	2019-01-23	1101.52	0
G11_2019-01-24	guanaco	G11	Female	2019-01-23	2019-01-24	1098.83	2.69
G11_2019-01-25	guanaco	G11	Female	2019-01-23	2019-01-25	1086.79	14.73
G11_2019-01-26	guanaco	G11	Female	2019-01-23	2019-01-26	899.06	202.46
G11_2019-01-27	guanaco	G11	Female	2019-01-23	2019-01-27	1241.45	139.93
G11_2019-01-28	guanaco	G11	Female	2019-01-23	2019-01-28	1273.65	172.13
G11_2019-01-29	guanaco	G11	Female	2019-01-23	2019-01-29	1241.86	140.34
G11_2019-01-30	guanaco	G11	Female	2019-01-23	2019-01-30	991.06	110.46
G11_2019-01-31	guanaco	G11	Female	2019-01-23	2019-01-31	993.67	107.85
G11_2019-02-01	guanaco	G11	Female	2019-01-23	2019-02-01	987.62	113.9
G11_2019-02-02	guanaco	G11	Female	2019-01-23	2019-02-02	1025	76.52
G11_2019-02-03	guanaco	G11	Female	2019-01-23	2019-02-03	1053.69	47.83
G11_2019-02-04	guanaco	G11	Female	2019-01-23	2019-02-04	996.13	105.39
G11_2019-02-05	guanaco	G11	Female	2019-01-23	2019-02-05	957.51	144.01
G11_2019-02-06	guanaco	G11	Female	2019-01-23	2019-02-06	909.69	191.83
G11_2019-02-07	guanaco	G11	Female	2019-01-23	2019-02-07	771.03	330.49
G11_2019-02-08	guanaco	G11	Female	2019-01-23	2019-02-08	849.68	251.84
G11_2019-02-09	guanaco	G11	Female	2019-01-23	2019-02-09	859.6	241.92
G11_2019-02-10	guanaco	G11	Female	2019-01-23	2019-02-10	991.26	110.26
G11_2019-02-11	guanaco	G11	Female	2019-01-23	2019-02-11	858.12	243.4
G11_2019-02-12	guanaco	G11	Female	2019-01-23	2019-02-12	868.23	233.29
G11_2019-02-13	guanaco	G11	Female	2019-01-23	2019-02-13	875.78	225.74
G11_2019-02-14	guanaco	G11	Female	2019-01-23	2019-02-14	1102.12	0.6
G11_2019-02-15	guanaco	G11	Female	2019-01-23	2019-02-15	551.87	549.65
G11_2019-02-16	guanaco	G11	Female	2019-01-23	2019-02-16	875.82	225.7
G11_2019-02-17	guanaco	G11	Female	2019-01-23	2019-02-17	871.61	229.91
G11_2019-02-18	guanaco	G11	Female	2019-01-23	2019-02-18	872.64	228.88
G11_2019-02-19	guanaco	G11	Female	2019-01-23	2019-02-19	887.94	213.58
G11_2019-02-20	guanaco	G11	Female	2019-01-23	2019-02-20	823.49	278.03
G11_2019-02-21	guanaco	G11	Female	2019-01-23	2019-02-21	707.13	394.39
G11_2019-02-22	guanaco	G11	Female	2019-01-23	2019-02-22	722.68	378.84
G11_2019-02-23	guanaco	G11	Female	2019-01-23	2019-02-23	713.77	387.75
G11_2019-02-24	guanaco	G11	Female	2019-01-23	2019-02-24	751.55	349.97
G11_2019-02-25	guanaco	G11	Female	2019-01-23	2019-02-25	828.87	272.65
G11_2019-02-26	guanaco	G11	Female	2019-01-23	2019-02-26	850.38	251.14
G11_2019-02-27	guanaco	G11	Female	2019-01-23	2019-02-27	1095.33	6.19
G11_2019-02-28	guanaco	G11	Female	2019-01-23	2019-02-28	854.95	246.57
G11_2019-03-01	guanaco	G11	Female	2019-01-23	2019-03-01	866.97	234.55
G11_2019-03-02	guanaco	G11	Female	2019-01-23	2019-03-02	824	277.52
G11_2019-03-03	guanaco	G11	Female	2019-01-23	2019-03-03	733.88	367.64
G11_2019-03-04	guanaco	G11	Female	2019-01-23	2019-03-04	792.68	308.84
G11_2019-03-05	guanaco	G11	Female	2019-01-23	2019-03-05	791.98	309.54
G11_2019-03-06	guanaco	G11	Female	2019-01-23	2019-03-06	792.62	308.9
G11_2019-03-07	guanaco	G11	Female	2019-01-23	2019-03-07	775.23	326.29
G11_2019-03-08	guanaco	G11	Female	2019-01-23	2019-03-08	803.05	298.47
G11_2019-03-09	guanaco	G11	Female	2019-01-23	2019-03-09	817.11	284.41
G11_2019-03-10	guanaco	G11	Female	2019-01-23	2019-03-10	769.76	331.76
G11_2019-03-11	guanaco	G11	Female	2019-01-23	2019-03-11	801.95	299.57
G11_2019-03-12	guanaco	G11	Female	2019-01-23	2019-03-12	785.68	315.84
G11_2019-03-13	guanaco	G11	Female	2019-01-23	2019-03-13	741.86	359.66
G11_2019-03-14	guanaco	G11	Female	2019-01-23	2019-03-14	812.98	288.54
G11_2019-03-15	guanaco	G11	Female	2019-01-23	2019-03-15	787.81	313.71
G11_2019-03-16	guanaco	G11	Female	2019-01-23	2019-03-16	720.22	381.3
G11_2019-03-17	guanaco	G11	Female	2019-01-23	2019-03-17	760.05	341.47
G11_2019-03-18	guanaco	G11	Female	2019-01-23	2019-03-18	794.95	306.57
G11_2019-03-19	guanaco	G11	Female	2019-01-23	2019-03-19	784.73	316.79
G11_2019-03-20	guanaco	G11	Female	2019-01-23	2019-03-20	821.56	279.96
G11_2019-03-21	guanaco	G11	Female	2019-01-23	2019-03-21	754.91	346.61
G11_2019-03-22	guanaco	G11	Female	2019-01-23	2019-03-22	768.74	332.78
G11_2019-03-23	guanaco	G11	Female	2019-01-23	2019-03-23	805.73	295.79
G11_2019-03-24	guanaco	G11	Female	2019-01-23	2019-03-24	773.03	328.49
G11_2019-03-25	guanaco	G11	Female	2019-01-23	2019-03-25	817.68	283.84
G11_2019-03-26	guanaco	G11	Female	2019-01-23	2019-03-26	843.22	258.3
G11_2019-03-27	guanaco	G11	Female	2019-01-23	2019-03-27	774.05	327.47
G11_2019-03-28	guanaco	G11	Female	2019-01-23	2019-03-28	828.78	272.74
G11_2019-03-29	guanaco	G11	Female	2019-01-23	2019-03-29	778.09	323.43
G11_2019-03-30	guanaco	G11	Female	2019-01-23	2019-03-30	785.05	316.47
G11_2019-03-31	guanaco	G11	Female	2019-01-23	2019-03-31	806.6	294.92
G11_2019-04-01	guanaco	G11	Female	2019-01-23	2019-04-01	816.48	285.04
G11_2019-04-02	guanaco	G11	Female	2019-01-23	2019-04-02	706.06	395.46
G11_2019-04-03	guanaco	G11	Female	2019-01-23	2019-04-03	795.74	305.78
G11_2019-04-04	guanaco	G11	Female	2019-01-23	2019-04-04	796.17	305.35
G11_2019-04-05	guanaco	G11	Female	2019-01-23	2019-04-05	806.91	294.61
G11_2019-04-06	guanaco	G11	Female	2019-01-23	2019-04-06	707.25	394.27
G11_2019-04-07	guanaco	G11	Female	2019-01-23	2019-04-07	780.44	321.08
G11_2019-04-08	guanaco	G11	Female	2019-01-23	2019-04-08	816.8	284.72
G11_2019-04-09	guanaco	G11	Female	2019-01-23	2019-04-09	733.33	368.19
G11_2019-04-10	guanaco	G11	Female	2019-01-23	2019-04-10	844.16	257.36
G11_2019-04-11	guanaco	G11	Female	2019-01-23	2019-04-11	831.71	269.81
G11_2019-04-12	guanaco	G11	Female	2019-01-23	2019-04-12	800.96	300.56
G11_2019-04-13	guanaco	G11	Female	2019-01-23	2019-04-13	788.99	312.53
G11_2019-04-14	guanaco	G11	Female	2019-01-23	2019-04-14	797.07	304.45
G11_2019-04-15	guanaco	G11	Female	2019-01-23	2019-04-15	769.84	331.68
G11_2019-04-16	guanaco	G11	Female	2019-01-23	2019-04-16	812.35	289.17
G11_2019-04-17	guanaco	G11	Female	2019-01-23	2019-04-17	712.7	388.82
G11_2019-04-18	guanaco	G11	Female	2019-01-23	2019-04-18	717.06	384.46
G11_2019-04-19	guanaco	G11	Female	2019-01-23	2019-04-19	606.05	495.47
G11_2019-04-20	guanaco	G11	Female	2019-01-23	2019-04-20	849.62	251.9
G11_2019-04-21	guanaco	G11	Female	2019-01-23	2019-04-21	850.5	251.02
G11_2019-04-22	guanaco	G11	Female	2019-01-23	2019-04-22	847.86	253.66
G11_2019-04-23	guanaco	G11	Female	2019-01-23	2019-04-23	867.28	234.24
G11_2019-04-24	guanaco	G11	Female	2019-01-23	2019-04-24	865.53	235.99
G11_2019-04-25	guanaco	G11	Female	2019-01-23	2019-04-25	1097.65	3.87
G11_2019-04-26	guanaco	G11	Female	2019-01-23	2019-04-26	1114.51	12.99
G11_2019-04-27	guanaco	G11	Female	2019-01-23	2019-04-27	838.18	263.34
G11_2019-04-28	guanaco	G11	Female	2019-01-23	2019-04-28	719.07	382.45
G11_2019-04-29	guanaco	G11	Female	2019-01-23	2019-04-29	672.45	429.07
G11_2019-04-30	guanaco	G11	Female	2019-01-23	2019-04-30	590.42	511.1
G11_2019-05-01	guanaco	G11	Female	2019-01-23	2019-05-01	585.05	516.47
G11_2019-05-02	guanaco	G11	Female	2019-01-23	2019-05-02	568.19	533.33
G11_2019-05-03	guanaco	G11	Female	2019-01-23	2019-05-03	607.08	494.44
G11_2019-05-04	guanaco	G11	Female	2019-01-23	2019-05-04	854.94	246.58
G11_2019-05-05	guanaco	G11	Female	2019-01-23	2019-05-05	824.72	276.8
G11_2019-05-06	guanaco	G11	Female	2019-01-23	2019-05-06	956.73	144.79
G11_2019-05-07	guanaco	G11	Female	2019-01-23	2019-05-07	1016.61	84.91
G11_2019-05-08	guanaco	G11	Female	2019-01-23	2019-05-08	1046.93	54.59
G11_2019-05-09	guanaco	G11	Female	2019-01-23	2019-05-09	1022.04	79.48
G11_2019-05-10	guanaco	G11	Female	2019-01-23	2019-05-10	1064.03	37.49
G11_2019-05-11	guanaco	G11	Female	2019-01-23	2019-05-11	872.29	229.23
G11_2019-05-12	guanaco	G11	Female	2019-01-23	2019-05-12	862.12	239.4
G11_2019-05-13	guanaco	G11	Female	2019-01-23	2019-05-13	601.77	499.75
G11_2019-05-14	guanaco	G11	Female	2019-01-23	2019-05-14	680.3	421.22
G11_2019-05-15	guanaco	G11	Female	2019-01-23	2019-05-15	697.39	404.13
G11_2019-05-16	guanaco	G11	Female	2019-01-23	2019-05-16	676.1	425.42
G11_2019-05-17	guanaco	G11	Female	2019-01-23	2019-05-17	745.75	355.77
G11_2019-05-18	guanaco	G11	Female	2019-01-23	2019-05-18	571.87	529.65
G11_2019-05-19	guanaco	G11	Female	2019-01-23	2019-05-19	545.59	555.93
G11_2019-05-20	guanaco	G11	Female	2019-01-23	2019-05-20	542.23	559.29
G11_2019-05-21	guanaco	G11	Female	2019-01-23	2019-05-21	537.28	564.24
G11_2019-05-22	guanaco	G11	Female	2019-01-23	2019-05-22	616.58	484.94
G11_2019-05-23	guanaco	G11	Female	2019-01-23	2019-05-23	678.11	423.41
G11_2019-05-24	guanaco	G11	Female	2019-01-23	2019-05-24	712.38	389.14
G11_2019-05-25	guanaco	G11	Female	2019-01-23	2019-05-25	661.8	439.72
G11_2019-05-26	guanaco	G11	Female	2019-01-23	2019-05-26	660.63	440.89
G11_2019-05-27	guanaco	G11	Female	2019-01-23	2019-05-27	704.02	397.5
G11_2019-05-28	guanaco	G11	Female	2019-01-23	2019-05-28	779.96	321.56
G11_2019-05-29	guanaco	G11	Female	2019-01-23	2019-05-29	801.65	299.87
G11_2019-05-30	guanaco	G11	Female	2019-01-23	2019-05-30	721.04	380.48
G11_2019-05-31	guanaco	G11	Female	2019-01-23	2019-05-31	772.22	329.3
G11_2019-06-01	guanaco	G11	Female	2019-01-23	2019-06-01	758.21	343.31
G11_2019-06-02	guanaco	G11	Female	2019-01-23	2019-06-02	772.08	329.44
G11_2019-06-03	guanaco	G11	Female	2019-01-23	2019-06-03	775.87	325.65
G11_2019-06-04	guanaco	G11	Female	2019-01-23	2019-06-04	829.46	272.06
G11_2019-06-05	guanaco	G11	Female	2019-01-23	2019-06-05	801.11	300.41
G11_2019-06-06	guanaco	G11	Female	2019-01-23	2019-06-06	811.05	290.47
G11_2019-06-07	guanaco	G11	Female	2019-01-23	2019-06-07	834.76	266.76
G11_2019-06-08	guanaco	G11	Female	2019-01-23	2019-06-08	833.96	267.56
G11_2019-06-09	guanaco	G11	Female	2019-01-23	2019-06-09	564.88	536.64
G11_2019-06-10	guanaco	G11	Female	2019-01-23	2019-06-10	669.25	432.27
G11_2019-06-11	guanaco	G11	Female	2019-01-23	2019-06-11	649.46	452.06
G11_2019-06-12	guanaco	G11	Female	2019-01-23	2019-06-12	668.46	433.06
G11_2019-06-13	guanaco	G11	Female	2019-01-23	2019-06-13	664.71	436.81
G11_2019-06-14	guanaco	G11	Female	2019-01-23	2019-06-14	621	480.52
G11_2019-06-15	guanaco	G11	Female	2019-01-23	2019-06-15	624.04	477.48
G11_2019-06-16	guanaco	G11	Female	2019-01-23	2019-06-16	625.35	476.17
G11_2019-06-17	guanaco	G11	Female	2019-01-23	2019-06-17	654.38	447.14
G11_2019-06-18	guanaco	G11	Female	2019-01-23	2019-06-18	642.48	459.04
G11_2019-06-19	guanaco	G11	Female	2019-01-23	2019-06-19	599.85	501.67
G11_2019-06-20	guanaco	G11	Female	2019-01-23	2019-06-20	646.17	455.35
G11_2019-06-21	guanaco	G11	Female	2019-01-23	2019-06-21	651.13	450.39
G11_2019-06-22	guanaco	G11	Female	2019-01-23	2019-06-22	650.36	451.16
G11_2019-06-23	guanaco	G11	Female	2019-01-23	2019-06-23	651.67	449.85
G11_2019-06-24	guanaco	G11	Female	2019-01-23	2019-06-24	641.41	460.11
G11_2019-06-25	guanaco	G11	Female	2019-01-23	2019-06-25	638.79	462.73
G11_2019-06-26	guanaco	G11	Female	2019-01-23	2019-06-26	638.9	462.62
G11_2019-06-27	guanaco	G11	Female	2019-01-23	2019-06-27	661.1	440.42
G11_2019-06-28	guanaco	G11	Female	2019-01-23	2019-06-28	737.11	364.41
G11_2019-06-29	guanaco	G11	Female	2019-01-23	2019-06-29	743.87	357.65
G11_2019-06-30	guanaco	G11	Female	2019-01-23	2019-06-30	685.75	415.77
G11_2019-07-01	guanaco	G11	Female	2019-01-23	2019-07-01	680.98	420.54
G11_2019-07-02	guanaco	G11	Female	2019-01-23	2019-07-02	661.56	439.96
G11_2019-07-03	guanaco	G11	Female	2019-01-23	2019-07-03	529.81	571.71
G11_2019-07-04	guanaco	G11	Female	2019-01-23	2019-07-04	540.33	561.19
G11_2019-07-05	guanaco	G11	Female	2019-01-23	2019-07-05	821.54	279.98
G11_2019-07-06	guanaco	G11	Female	2019-01-23	2019-07-06	872.96	228.56
G11_2019-07-07	guanaco	G11	Female	2019-01-23	2019-07-07	937.05	164.47
G11_2019-07-08	guanaco	G11	Female	2019-01-23	2019-07-08	1006.44	95.08
G11_2019-07-09	guanaco	G11	Female	2019-01-23	2019-07-09	1013.45	88.07
G11_2019-07-10	guanaco	G11	Female	2019-01-23	2019-07-10	849.61	251.91
G11_2019-07-11	guanaco	G11	Female	2019-01-23	2019-07-11	884.42	217.1
G11_2019-07-12	guanaco	G11	Female	2019-01-23	2019-07-12	876.13	225.39
G11_2019-07-13	guanaco	G11	Female	2019-01-23	2019-07-13	846.52	255
G11_2019-07-14	guanaco	G11	Female	2019-01-23	2019-07-14	863.22	238.3
G11_2019-07-15	guanaco	G11	Female	2019-01-23	2019-07-15	808.91	292.61
G11_2019-07-16	guanaco	G11	Female	2019-01-23	2019-07-16	866.23	235.29
G11_2019-07-17	guanaco	G11	Female	2019-01-23	2019-07-17	847.73	253.79
G11_2019-07-18	guanaco	G11	Female	2019-01-23	2019-07-18	787.85	313.67
G11_2019-07-19	guanaco	G11	Female	2019-01-23	2019-07-19	699.98	401.54
G11_2019-07-20	guanaco	G11	Female	2019-01-23	2019-07-20	685.38	416.14
G11_2019-07-21	guanaco	G11	Female	2019-01-23	2019-07-21	535.57	565.95
G11_2019-07-22	guanaco	G11	Female	2019-01-23	2019-07-22	539.9	561.62
G11_2019-07-23	guanaco	G11	Female	2019-01-23	2019-07-23	545.83	555.69
G11_2019-07-24	guanaco	G11	Female	2019-01-23	2019-07-24	542.58	558.94
G11_2019-07-25	guanaco	G11	Female	2019-01-23	2019-07-25	651.76	449.76
G11_2019-07-26	guanaco	G11	Female	2019-01-23	2019-07-26	712.92	388.6
G11_2019-07-27	guanaco	G11	Female	2019-01-23	2019-07-27	656.54	444.98
G11_2019-07-28	guanaco	G11	Female	2019-01-23	2019-07-28	834.35	267.17
G11_2019-07-29	guanaco	G11	Female	2019-01-23	2019-07-29	887.31	214.21
G11_2019-07-30	guanaco	G11	Female	2019-01-23	2019-07-30	843.29	258.23
G11_2019-07-31	guanaco	G11	Female	2019-01-23	2019-07-31	860.28	241.24
G11_2019-08-01	guanaco	G11	Female	2019-01-23	2019-08-01	777.35	324.17
G11_2019-08-02	guanaco	G11	Female	2019-01-23	2019-08-02	778.8	322.72
G11_2019-08-03	guanaco	G11	Female	2019-01-23	2019-08-03	694.42	407.1
G11_2019-08-04	guanaco	G11	Female	2019-01-23	2019-08-04	678.42	423.1
G11_2019-08-05	guanaco	G11	Female	2019-01-23	2019-08-05	682.34	419.18
G11_2019-08-06	guanaco	G11	Female	2019-01-23	2019-08-06	661.99	439.53
G11_2019-08-07	guanaco	G11	Female	2019-01-23	2019-08-07	669.91	431.61
G11_2019-08-08	guanaco	G11	Female	2019-01-23	2019-08-08	753.37	348.15
G11_2019-08-09	guanaco	G11	Female	2019-01-23	2019-08-09	752.48	349.04
G11_2019-08-10	guanaco	G11	Female	2019-01-23	2019-08-10	748.56	352.96
G11_2019-08-11	guanaco	G11	Female	2019-01-23	2019-08-11	755.41	346.11
G11_2019-08-12	guanaco	G11	Female	2019-01-23	2019-08-12	754.25	347.27
G11_2019-08-13	guanaco	G11	Female	2019-01-23	2019-08-13	754.19	347.33
G11_2019-08-14	guanaco	G11	Female	2019-01-23	2019-08-14	743.06	358.46
G11_2019-08-15	guanaco	G11	Female	2019-01-23	2019-08-15	606.84	494.68
G11_2019-08-16	guanaco	G11	Female	2019-01-23	2019-08-16	620.95	480.57
G11_2019-08-17	guanaco	G11	Female	2019-01-23	2019-08-17	636.76	464.76
G11_2019-08-18	guanaco	G11	Female	2019-01-23	2019-08-18	617.34	484.18
G11_2019-08-19	guanaco	G11	Female	2019-01-23	2019-08-19	613.08	488.44
G11_2019-08-20	guanaco	G11	Female	2019-01-23	2019-08-20	741.57	359.95
G11_2019-08-21	guanaco	G11	Female	2019-01-23	2019-08-21	757.3	344.22
G11_2019-08-22	guanaco	G11	Female	2019-01-23	2019-08-22	764.9	336.62
G11_2019-08-23	guanaco	G11	Female	2019-01-23	2019-08-23	690.51	411.01
G11_2019-08-24	guanaco	G11	Female	2019-01-23	2019-08-24	749.94	351.58
G11_2019-08-25	guanaco	G11	Female	2019-01-23	2019-08-25	701.63	399.89
G11_2019-08-26	guanaco	G11	Female	2019-01-23	2019-08-26	708.48	393.04
G11_2019-08-27	guanaco	G11	Female	2019-01-23	2019-08-27	631.62	469.9
G11_2019-08-28	guanaco	G11	Female	2019-01-23	2019-08-28	688.56	412.96
G11_2019-08-29	guanaco	G11	Female	2019-01-23	2019-08-29	693.62	407.9
G11_2019-08-30	guanaco	G11	Female	2019-01-23	2019-08-30	680.78	420.74
G11_2019-08-31	guanaco	G11	Female	2019-01-23	2019-08-31	635.87	465.65
G11_2019-09-01	guanaco	G11	Female	2019-01-23	2019-09-01	634.01	467.51
G11_2019-09-02	guanaco	G11	Female	2019-01-23	2019-09-02	638.3	463.22
G11_2019-09-03	guanaco	G11	Female	2019-01-23	2019-09-03	667.41	434.11
G11_2019-09-04	guanaco	G11	Female	2019-01-23	2019-09-04	655.76	445.76
G11_2019-09-05	guanaco	G11	Female	2019-01-23	2019-09-05	815.43	286.09
G11_2019-09-06	guanaco	G11	Female	2019-01-23	2019-09-06	856.4	245.12
G11_2019-09-07	guanaco	G11	Female	2019-01-23	2019-09-07	815.93	285.59
G11_2019-09-08	guanaco	G11	Female	2019-01-23	2019-09-08	816.5	285.02
G11_2019-09-09	guanaco	G11	Female	2019-01-23	2019-09-09	724.08	377.44
G11_2019-09-10	guanaco	G11	Female	2019-01-23	2019-09-10	675.71	425.81
G11_2019-09-11	guanaco	G11	Female	2019-01-23	2019-09-11	732.5	369.02
G11_2019-09-12	guanaco	G11	Female	2019-01-23	2019-09-12	681.12	420.4
G11_2019-09-13	guanaco	G11	Female	2019-01-23	2019-09-13	612.27	489.25
G11_2019-09-14	guanaco	G11	Female	2019-01-23	2019-09-14	600.58	500.94
G11_2019-09-15	guanaco	G11	Female	2019-01-23	2019-09-15	827.02	274.5
G11_2019-09-16	guanaco	G11	Female	2019-01-23	2019-09-16	763.95	337.57
G11_2019-09-17	guanaco	G11	Female	2019-01-23	2019-09-17	575.24	526.28
G11_2019-09-18	guanaco	G11	Female	2019-01-23	2019-09-18	649.35	452.17
G11_2019-09-19	guanaco	G11	Female	2019-01-23	2019-09-19	607.98	493.54
G11_2019-09-20	guanaco	G11	Female	2019-01-23	2019-09-20	603.08	498.44
G11_2019-09-21	guanaco	G11	Female	2019-01-23	2019-09-21	621.83	479.69
G11_2019-09-22	guanaco	G11	Female	2019-01-23	2019-09-22	622.35	479.17
G11_2019-09-23	guanaco	G11	Female	2019-01-23	2019-09-23	740.63	360.89
G11_2019-09-24	guanaco	G11	Female	2019-01-23	2019-09-24	729.72	371.8
G11_2019-09-25	guanaco	G11	Female	2019-01-23	2019-09-25	769.61	331.91
G11_2019-09-26	guanaco	G11	Female	2019-01-23	2019-09-26	887.41	214.11
G11_2019-09-27	guanaco	G11	Female	2019-01-23	2019-09-27	882.9	218.62
G11_2019-09-28	guanaco	G11	Female	2019-01-23	2019-09-28	859.29	242.23
G11_2019-09-29	guanaco	G11	Female	2019-01-23	2019-09-29	977.87	123.65
G11_2019-09-30	guanaco	G11	Female	2019-01-23	2019-09-30	728.87	372.65
G11_2019-10-01	guanaco	G11	Female	2019-01-23	2019-10-01	538.79	562.73
G11_2019-10-02	guanaco	G11	Female	2019-01-23	2019-10-02	596.21	505.31
G11_2019-10-03	guanaco	G11	Female	2019-01-23	2019-10-03	726.62	374.9
G11_2019-10-04	guanaco	G11	Female	2019-01-23	2019-10-04	696.59	404.93
G11_2019-10-05	guanaco	G11	Female	2019-01-23	2019-10-05	703.16	398.36
G11_2019-10-06	guanaco	G11	Female	2019-01-23	2019-10-06	768.41	333.11
G11_2019-10-07	guanaco	G11	Female	2019-01-23	2019-10-07	733.19	368.33
G11_2019-10-08	guanaco	G11	Female	2019-01-23	2019-10-08	784.12	317.4
G11_2019-10-09	guanaco	G11	Female	2019-01-23	2019-10-09	838.24	263.28
G11_2019-10-10	guanaco	G11	Female	2019-01-23	2019-10-10	877.01	224.51
G11_2019-10-11	guanaco	G11	Female	2019-01-23	2019-10-11	850.6	250.92
G11_2019-10-12	guanaco	G11	Female	2019-01-23	2019-10-12	863.78	237.74
G11_2019-10-13	guanaco	G11	Female	2019-01-23	2019-10-13	1099.66	1.86
G11_2019-10-14	guanaco	G11	Female	2019-01-23	2019-10-14	1072.01	29.51
G11_2019-10-15	guanaco	G11	Female	2019-01-23	2019-10-15	1211.54	110.02
G11_2019-10-16	guanaco	G11	Female	2019-01-23	2019-10-16	1218.61	117.09
G11_2019-10-17	guanaco	G11	Female	2019-01-23	2019-10-17	1095.53	5.99
G11_2019-10-18	guanaco	G11	Female	2019-01-23	2019-10-18	1240.63	139.11
G11_2019-10-19	guanaco	G11	Female	2019-01-23	2019-10-19	1226.66	125.14
[truncated: 505 more rows]

## Sheet: Jun2019_Jul2020
	sp	id	sex	CaptureDate	Date	altitude	nsd_ele
G01_2019-06-01	guanaco	G01	Male	2019-02-02	2019-06-01	807.82	0
G01_2019-06-02	guanaco	G01	Male	2019-02-02	2019-06-02	868.34	60.52
G01_2019-06-03	guanaco	G01	Male	2019-02-02	2019-06-03	941.36	133.54
G01_2019-06-04	guanaco	G01	Male	2019-02-02	2019-06-04	990.43	182.61
G01_2019-06-05	guanaco	G01	Male	2019-02-02	2019-06-05	916.49	108.67
G01_2019-06-06	guanaco	G01	Male	2019-02-02	2019-06-06	854.42	46.6
G01_2019-06-07	guanaco	G01	Male	2019-02-02	2019-06-07	778.69	29.13
G01_2019-06-08	guanaco	G01	Male	2019-02-02	2019-06-08	789	18.82
G01_2019-06-09	guanaco	G01	Male	2019-02-02	2019-06-09	794.19	13.63
G01_2019-06-10	guanaco	G01	Male	2019-02-02	2019-06-10	593.07	214.75
G01_2019-06-11	guanaco	G01	Male	2019-02-02	2019-06-11	706.87	100.95
G01_2019-06-12	guanaco	G01	Male	2019-02-02	2019-06-12	715.65	92.17
G01_2019-06-13	guanaco	G01	Male	2019-02-02	2019-06-13	634.34	173.48
G01_2019-06-14	guanaco	G01	Male	2019-02-02	2019-06-14	577.36	230.46
G01_2019-06-15	guanaco	G01	Male	2019-02-02	2019-06-15	577.56	230.26
G01_2019-06-16	guanaco	G01	Male	2019-02-02	2019-06-16	575.88	231.94
G01_2019-06-17	guanaco	G01	Male	2019-02-02	2019-06-17	580.58	227.24
G01_2019-06-18	guanaco	G01	Male	2019-02-02	2019-06-18	576.22	231.6
G01_2019-06-19	guanaco	G01	Male	2019-02-02	2019-06-19	558.73	249.09
G01_2019-06-20	guanaco	G01	Male	2019-02-02	2019-06-20	583.61	224.21
G01_2019-06-21	guanaco	G01	Male	2019-02-02	2019-06-21	602.28	205.54
G01_2019-06-22	guanaco	G01	Male	2019-02-02	2019-06-22	616.54	191.28
G01_2019-06-23	guanaco	G01	Male	2019-02-02	2019-06-23	825.34	17.52
G01_2019-06-24	guanaco	G01	Male	2019-02-02	2019-06-24	643.16	164.66
G01_2019-06-25	guanaco	G01	Male	2019-02-02	2019-06-25	623.46	184.36
G01_2019-06-26	guanaco	G01	Male	2019-02-02	2019-06-26	619.77	188.05
G01_2019-06-27	guanaco	G01	Male	2019-02-02	2019-06-27	613.77	194.05
G01_2019-06-28	guanaco	G01	Male	2019-02-02	2019-06-28	578.57	229.25
G01_2019-06-29	guanaco	G01	Male	2019-02-02	2019-06-29	564.25	243.57
G01_2019-06-30	guanaco	G01	Male	2019-02-02	2019-06-30	717.82	90
G01_2019-07-01	guanaco	G01	Male	2019-02-02	2019-07-01	707.21	100.61
G01_2019-07-02	guanaco	G01	Male	2019-02-02	2019-07-02	684.68	123.14
G01_2019-07-03	guanaco	G01	Male	2019-02-02	2019-07-03	726	81.82
G01_2019-07-04	guanaco	G01	Male	2019-02-02	2019-07-04	802.68	5.14
G01_2019-07-05	guanaco	G01	Male	2019-02-02	2019-07-05	764.76	43.06
G01_2019-07-06	guanaco	G01	Male	2019-02-02	2019-07-06	873.89	66.07
G01_2019-07-07	guanaco	G01	Male	2019-02-02	2019-07-07	850.39	42.57
G01_2019-07-08	guanaco	G01	Male	2019-02-02	2019-07-08	879.9	72.08
G01_2019-07-09	guanaco	G01	Male	2019-02-02	2019-07-09	833.24	25.42
G01_2019-07-10	guanaco	G01	Male	2019-02-02	2019-07-10	846.39	38.57
G01_2019-07-11	guanaco	G01	Male	2019-02-02	2019-07-11	851.24	43.42
G01_2019-07-12	guanaco	G01	Male	2019-02-02	2019-07-12	992.18	184.36
G01_2019-07-13	guanaco	G01	Male	2019-02-02	2019-07-13	1018.27	210.45
G01_2019-07-14	guanaco	G01	Male	2019-02-02	2019-07-14	839.79	31.97
G01_2019-07-15	guanaco	G01	Male	2019-02-02	2019-07-15	844.95	37.13
G01_2019-07-16	guanaco	G01	Male	2019-02-02	2019-07-16	813.69	5.87
G01_2019-07-17	guanaco	G01	Male	2019-02-02	2019-07-17	873.34	65.52
G01_2019-07-18	guanaco	G01	Male	2019-02-02	2019-07-18	901.17	93.35
G01_2019-07-19	guanaco	G01	Male	2019-02-02	2019-07-19	536.84	270.98
G01_2019-07-20	guanaco	G01	Male	2019-02-02	2019-07-20	538.59	269.23
G01_2019-07-21	guanaco	G01	Male	2019-02-02	2019-07-21	545.82	262
G01_2019-07-22	guanaco	G01	Male	2019-02-02	2019-07-22	543.67	264.15
G01_2019-07-23	guanaco	G01	Male	2019-02-02	2019-07-23	545.03	262.79
G01_2019-07-24	guanaco	G01	Male	2019-02-02	2019-07-24	548.5	259.32
G01_2019-07-25	guanaco	G01	Male	2019-02-02	2019-07-25	659.79	148.03
G01_2019-07-26	guanaco	G01	Male	2019-02-02	2019-07-26	720.4	87.42
G01_2019-07-27	guanaco	G01	Male	2019-02-02	2019-07-27	749.91	57.91
G01_2019-07-28	guanaco	G01	Male	2019-02-02	2019-07-28	727.27	80.55
G01_2019-07-29	guanaco	G01	Male	2019-02-02	2019-07-29	864.02	56.2
G01_2019-07-30	guanaco	G01	Male	2019-02-02	2019-07-30	877.28	69.46
G01_2019-07-31	guanaco	G01	Male	2019-02-02	2019-07-31	898.23	90.41
G01_2019-08-01	guanaco	G01	Male	2019-02-02	2019-08-01	767.96	39.86
G01_2019-08-02	guanaco	G01	Male	2019-02-02	2019-08-02	727.37	80.45
G01_2019-08-03	guanaco	G01	Male	2019-02-02	2019-08-03	835.58	27.76
G01_2019-08-04	guanaco	G01	Male	2019-02-02	2019-08-04	840.53	32.71
G01_2019-08-05	guanaco	G01	Male	2019-02-02	2019-08-05	841.32	33.5
G01_2019-08-06	guanaco	G01	Male	2019-02-02	2019-08-06	736.39	71.43
G01_2019-08-07	guanaco	G01	Male	2019-02-02	2019-08-07	538.68	269.14
G01_2019-08-08	guanaco	G01	Male	2019-02-02	2019-08-08	602.36	205.46
G01_2019-08-09	guanaco	G01	Male	2019-02-02	2019-08-09	604.2	203.62
G01_2019-08-10	guanaco	G01	Male	2019-02-02	2019-08-10	636.78	171.04
G01_2019-08-11	guanaco	G01	Male	2019-02-02	2019-08-11	828.45	20.63
G01_2019-08-12	guanaco	G01	Male	2019-02-02	2019-08-12	846.14	38.32
G01_2019-08-13	guanaco	G01	Male	2019-02-02	2019-08-13	850.91	43.09
G01_2019-08-14	guanaco	G01	Male	2019-02-02	2019-08-14	850.5	42.68
G01_2019-08-15	guanaco	G01	Male	2019-02-02	2019-08-15	802.28	5.54
G01_2019-08-16	guanaco	G01	Male	2019-02-02	2019-08-16	873.41	65.59
G01_2019-08-17	guanaco	G01	Male	2019-02-02	2019-08-17	845.51	37.69
G01_2019-08-18	guanaco	G01	Male	2019-02-02	2019-08-18	855.23	47.41
G01_2019-08-19	guanaco	G01	Male	2019-02-02	2019-08-19	857.02	49.2
G01_2019-08-20	guanaco	G01	Male	2019-02-02	2019-08-20	944.86	137.04
G01_2019-08-21	guanaco	G01	Male	2019-02-02	2019-08-21	847.37	39.55
G01_2019-08-22	guanaco	G01	Male	2019-02-02	2019-08-22	813.06	5.24
G01_2019-08-23	guanaco	G01	Male	2019-02-02	2019-08-23	835.5	27.68
G01_2019-08-24	guanaco	G01	Male	2019-02-02	2019-08-24	810.33	2.51
G01_2019-08-25	guanaco	G01	Male	2019-02-02	2019-08-25	805.25	2.57
G01_2019-08-26	guanaco	G01	Male	2019-02-02	2019-08-26	791.35	16.47
G01_2019-08-27	guanaco	G01	Male	2019-02-02	2019-08-27	711.52	96.3
G01_2019-08-28	guanaco	G01	Male	2019-02-02	2019-08-28	814	6.18
G01_2019-08-29	guanaco	G01	Male	2019-02-02	2019-08-29	790.57	17.25
G01_2019-08-30	guanaco	G01	Male	2019-02-02	2019-08-30	728.79	79.03
G01_2019-08-31	guanaco	G01	Male	2019-02-02	2019-08-31	752.09	55.73
G01_2019-09-01	guanaco	G01	Male	2019-02-02	2019-09-01	598.03	209.79
G01_2019-09-02	guanaco	G01	Male	2019-02-02	2019-09-02	559.29	248.53
G01_2019-09-03	guanaco	G01	Male	2019-02-02	2019-09-03	614.43	193.39
G01_2019-09-04	guanaco	G01	Male	2019-02-02	2019-09-04	734.36	73.46
G01_2019-09-05	guanaco	G01	Male	2019-02-02	2019-09-05	786.26	21.56
G01_2019-09-06	guanaco	G01	Male	2019-02-02	2019-09-06	800.14	7.68
G01_2019-09-07	guanaco	G01	Male	2019-02-02	2019-09-07	874.21	66.39
G01_2019-09-08	guanaco	G01	Male	2019-02-02	2019-09-08	896.78	88.96
G01_2019-09-09	guanaco	G01	Male	2019-02-02	2019-09-09	834.68	26.86
G01_2019-09-10	guanaco	G01	Male	2019-02-02	2019-09-10	709.93	97.89
G01_2019-09-11	guanaco	G01	Male	2019-02-02	2019-09-11	705.64	102.18
G01_2019-09-12	guanaco	G01	Male	2019-02-02	2019-09-12	751.19	56.63
G01_2019-09-13	guanaco	G01	Male	2019-02-02	2019-09-13	833.04	25.22
G01_2019-09-14	guanaco	G01	Male	2019-02-02	2019-09-14	829.42	21.6
G01_2019-09-15	guanaco	G01	Male	2019-02-02	2019-09-15	726.06	81.76
G01_2019-09-16	guanaco	G01	Male	2019-02-02	2019-09-16	714.53	93.29
G01_2019-09-17	guanaco	G01	Male	2019-02-02	2019-09-17	611.78	196.04
G01_2019-09-18	guanaco	G01	Male	2019-02-02	2019-09-18	614.54	193.28
G01_2019-09-19	guanaco	G01	Male	2019-02-02	2019-09-19	696.16	111.66
G01_2019-09-20	guanaco	G01	Male	2019-02-02	2019-09-20	717.26	90.56
G01_2019-09-21	guanaco	G01	Male	2019-02-02	2019-09-21	877.64	69.82
G01_2019-09-22	guanaco	G01	Male	2019-02-02	2019-09-22	817.31	9.49
G01_2019-09-23	guanaco	G01	Male	2019-02-02	2019-09-23	1002.13	194.31
G01_2019-09-24	guanaco	G01	Male	2019-02-02	2019-09-24	1236.55	428.73
G01_2019-09-25	guanaco	G01	Male	2019-02-02	2019-09-25	1226.67	418.85
G01_2019-09-26	guanaco	G01	Male	2019-02-02	2019-09-26	1239.19	431.37
G01_2019-09-27	guanaco	G01	Male	2019-02-02	2019-09-27	1224.75	416.93
G01_2019-09-28	guanaco	G01	Male	2019-02-02	2019-09-28	1235.96	428.14
G01_2019-09-29	guanaco	G01	Male	2019-02-02	2019-09-29	1215.82	408
G01_2019-09-30	guanaco	G01	Male	2019-02-02	2019-09-30	1247.63	439.81
G01_2019-10-01	guanaco	G01	Male	2019-02-02	2019-10-01	1229.51	421.69
G01_2019-10-02	guanaco	G01	Male	2019-02-02	2019-10-02	1218.7	410.88
G01_2019-10-03	guanaco	G01	Male	2019-02-02	2019-10-03	1224.47	416.65
G01_2019-10-04	guanaco	G01	Male	2019-02-02	2019-10-04	1228.08	420.26
G01_2019-10-05	guanaco	G01	Male	2019-02-02	2019-10-05	1235.95	428.13
G01_2019-10-06	guanaco	G01	Male	2019-02-02	2019-10-06	1226.37	418.55
G01_2019-10-07	guanaco	G01	Male	2019-02-02	2019-10-07	1224.41	416.59
G01_2019-10-08	guanaco	G01	Male	2019-02-02	2019-10-08	1220.6	412.78
G01_2019-10-09	guanaco	G01	Male	2019-02-02	2019-10-09	1225.82	418
G01_2019-10-10	guanaco	G01	Male	2019-02-02	2019-10-10	1221.36	413.54
G01_2019-10-11	guanaco	G01	Male	2019-02-02	2019-10-11	1227.88	420.06
G01_2019-10-12	guanaco	G01	Male	2019-02-02	2019-10-12	1219.84	412.02
G01_2019-10-13	guanaco	G01	Male	2019-02-02	2019-10-13	303.06	504.76
G01_2019-10-14	guanaco	G01	Male	2019-02-02	2019-10-14	1221.67	413.85
G01_2019-10-15	guanaco	G01	Male	2019-02-02	2019-10-15	1220.03	412.21
G01_2019-10-16	guanaco	G01	Male	2019-02-02	2019-10-16	1224.44	416.62
G01_2019-10-17	guanaco	G01	Male	2019-02-02	2019-10-17	1222.28	414.46
G01_2019-10-18	guanaco	G01	Male	2019-02-02	2019-10-18	1222.65	414.83
G01_2019-10-19	guanaco	G01	Male	2019-02-02	2019-10-19	1227.65	419.83
G01_2019-10-20	guanaco	G01	Male	2019-02-02	2019-10-20	1218.09	410.27
G01_2019-10-21	guanaco	G01	Male	2019-02-02	2019-10-21	1217.7	409.88
G01_2019-10-22	guanaco	G01	Male	2019-02-02	2019-10-22	1226.41	418.59
G01_2019-10-23	guanaco	G01	Male	2019-02-02	2019-10-23	1221.86	414.04
G01_2019-10-24	guanaco	G01	Male	2019-02-02	2019-10-24	1226.38	418.56
G01_2019-10-25	guanaco	G01	Male	2019-02-02	2019-10-25	1171.47	363.65
G01_2019-10-26	guanaco	G01	Male	2019-02-02	2019-10-26	1228.84	421.02
G01_2019-10-27	guanaco	G01	Male	2019-02-02	2019-10-27	1231.15	423.33
G01_2019-10-28	guanaco	G01	Male	2019-02-02	2019-10-28	1222.13	414.31
G01_2019-10-29	guanaco	G01	Male	2019-02-02	2019-10-29	1236.18	428.36
G01_2019-10-30	guanaco	G01	Male	2019-02-02	2019-10-30	1221.51	413.69
G01_2019-10-31	guanaco	G01	Male	2019-02-02	2019-10-31	1224.26	416.44
G01_2019-11-01	guanaco	G01	Male	2019-02-02	2019-11-01	1226.77	418.95
G01_2019-11-02	guanaco	G01	Male	2019-02-02	2019-11-02	1232.24	424.42
G01_2019-11-03	guanaco	G01	Male	2019-02-02	2019-11-03	1223.33	415.51
G01_2019-11-04	guanaco	G01	Male	2019-02-02	2019-11-04	1223.16	415.34
G01_2019-11-05	guanaco	G01	Male	2019-02-02	2019-11-05	1232.41	424.59
G01_2019-11-06	guanaco	G01	Male	2019-02-02	2019-11-06	1255.88	448.06
G01_2019-11-07	guanaco	G01	Male	2019-02-02	2019-11-07	1224.52	416.7
G01_2019-11-08	guanaco	G01	Male	2019-02-02	2019-11-08	1227.27	419.45
G01_2019-11-09	guanaco	G01	Male	2019-02-02	2019-11-09	1230.87	423.05
G01_2019-11-10	guanaco	G01	Male	2019-02-02	2019-11-10	1222.79	414.97
G01_2019-11-11	guanaco	G01	Male	2019-02-02	2019-11-11	1236.44	428.62
G01_2019-11-12	guanaco	G01	Male	2019-02-02	2019-11-12	1223.04	415.22
G01_2019-11-13	guanaco	G01	Male	2019-02-02	2019-11-13	1223.55	415.73
G01_2019-11-14	guanaco	G01	Male	2019-02-02	2019-11-14	1223.28	415.46
G01_2019-11-15	guanaco	G01	Male	2019-02-02	2019-11-15	1218.09	410.27
G01_2019-11-16	guanaco	G01	Male	2019-02-02	2019-11-16	1235.47	427.65
G01_2019-11-17	guanaco	G01	Male	2019-02-02	2019-11-17	1229.9	422.08
G01_2019-11-18	guanaco	G01	Male	2019-02-02	2019-11-18	1219.82	412
G01_2019-11-19	guanaco	G01	Male	2019-02-02	2019-11-19	1228.94	421.12
G01_2019-11-20	guanaco	G01	Male	2019-02-02	2019-11-20	1227.28	419.46
G01_2019-11-21	guanaco	G01	Male	2019-02-02	2019-11-21	1223.4	415.58
G01_2019-11-22	guanaco	G01	Male	2019-02-02	2019-11-22	1226.46	418.64
G01_2019-11-23	guanaco	G01	Male	2019-02-02	2019-11-23	1226.07	418.25
G01_2019-11-24	guanaco	G01	Male	2019-02-02	2019-11-24	1229.73	421.91
G01_2019-11-25	guanaco	G01	Male	2019-02-02	2019-11-25	1226.43	418.61
G01_2019-11-26	guanaco	G01	Male	2019-02-02	2019-11-26	1231.03	423.21
G01_2019-11-27	guanaco	G01	Male	2019-02-02	2019-11-27	1232.22	424.4
G01_2019-11-28	guanaco	G01	Male	2019-02-02	2019-11-28	1230.4	422.58
G01_2019-11-29	guanaco	G01	Male	2019-02-02	2019-11-29	1229.3	421.48
G01_2019-11-30	guanaco	G01	Male	2019-02-02	2019-11-30	1225.28	417.46
G01_2019-12-01	guanaco	G01	Male	2019-02-02	2019-12-01	1228.9	421.08
G01_2019-12-02	guanaco	G01	Male	2019-02-02	2019-12-02	1223.75	415.93
G01_2019-12-03	guanaco	G01	Male	2019-02-02	2019-12-03	1228.68	420.86
G01_2019-12-04	guanaco	G01	Male	2019-02-02	2019-12-04	1219.85	412.03
G01_2019-12-05	guanaco	G01	Male	2019-02-02	2019-12-05	1220.56	412.74
G01_2019-12-06	guanaco	G01	Male	2019-02-02	2019-12-06	1230.39	422.57
G01_2019-12-07	guanaco	G01	Male	2019-02-02	2019-12-07	1229.74	421.92
G01_2019-12-08	guanaco	G01	Male	2019-02-02	2019-12-08	1233.73	425.91
G01_2019-12-09	guanaco	G01	Male	2019-02-02	2019-12-09	1221.55	413.73
G01_2019-12-10	guanaco	G01	Male	2019-02-02	2019-12-10	1234.23	426.41
G01_2019-12-11	guanaco	G01	Male	2019-02-02	2019-12-11	1224.98	417.16
G01_2019-12-12	guanaco	G01	Male	2019-02-02	2019-12-12	1232.89	425.07
G01_2019-12-13	guanaco	G01	Male	2019-02-02	2019-12-13	1139.61	331.79
G01_2019-12-14	guanaco	G01	Male	2019-02-02	2019-12-14	1225.11	417.29
G01_2019-12-15	guanaco	G01	Male	2019-02-02	2019-12-15	1225.67	417.85
G01_2019-12-16	guanaco	G01	Male	2019-02-02	2019-12-16	1223.91	416.09
G01_2019-12-17	guanaco	G01	Male	2019-02-02	2019-12-17	1218.83	411.01
G01_2019-12-18	guanaco	G01	Male	2019-02-02	2019-12-18	1216.91	409.09
G01_2019-12-19	guanaco	G01	Male	2019-02-02	2019-12-19	1245.23	437.41
G01_2019-12-20	guanaco	G01	Male	2019-02-02	2019-12-20	1227.2	419.38
G01_2019-12-21	guanaco	G01	Male	2019-02-02	2019-12-21	1229.09	421.27
G01_2019-12-22	guanaco	G01	Male	2019-02-02	2019-12-22	1222.13	414.31
G01_2019-12-23	guanaco	G01	Male	2019-02-02	2019-12-23	1227.56	419.74
G01_2019-12-24	guanaco	G01	Male	2019-02-02	2019-12-24	1223.89	416.07
G01_2019-12-25	guanaco	G01	Male	2019-02-02	2019-12-25	1237.9	430.08
G01_2019-12-26	guanaco	G01	Male	2019-02-02	2019-12-26	1217.5	409.68
G01_2019-12-27	guanaco	G01	Male	2019-02-02	2019-12-27	1231.34	423.52
G01_2019-12-28	guanaco	G01	Male	2019-02-02	2019-12-28	1242.34	434.52
G01_2019-12-29	guanaco	G01	Male	2019-02-02	2019-12-29	1230.35	422.53
G01_2019-12-30	guanaco	G01	Male	2019-02-02	2019-12-30	1222.08	414.26
G01_2019-12-31	guanaco	G01	Male	2019-02-02	2019-12-31	1238.23	430.41
G01_2020-01-01	guanaco	G01	Male	2019-02-02	2020-01-01	1224.13	416.31
G01_2020-01-02	guanaco	G01	Male	2019-02-02	2020-01-02	1227.43	419.61
G01_2020-01-03	guanaco	G01	Male	2019-02-02	2020-01-03	1222.51	414.69
G01_2020-01-04	guanaco	G01	Male	2019-02-02	2020-01-04	1217.83	410.01
G01_2020-01-05	guanaco	G01	Male	2019-02-02	2020-01-05	1212.9	405.08
G01_2020-01-06	guanaco	G01	Male	2019-02-02	2020-01-06	1223.73	415.91
G01_2020-01-07	guanaco	G01	Male	2019-02-02	2020-01-07	1229.27	421.45
G01_2020-01-08	guanaco	G01	Male	2019-02-02	2020-01-08	1224.56	416.74
G01_2020-01-09	guanaco	G01	Male	2019-02-02	2020-01-09	1215.46	407.64
G01_2020-01-10	guanaco	G01	Male	2019-02-02	2020-01-10	1223.39	415.57
G01_2020-01-11	guanaco	G01	Male	2019-02-02	2020-01-11	1219.07	411.25
G01_2020-01-12	guanaco	G01	Male	2019-02-02	2020-01-12	1222.11	414.29
G01_2020-01-13	guanaco	G01	Male	2019-02-02	2020-01-13	1225.22	417.4
G01_2020-01-14	guanaco	G01	Male	2019-02-02	2020-01-14	1231.87	424.05
G01_2020-01-15	guanaco	G01	Male	2019-02-02	2020-01-15	1225.84	418.02
G01_2020-01-16	guanaco	G01	Male	2019-02-02	2020-01-16	1223.83	416.01
G01_2020-01-17	guanaco	G01	Male	2019-02-02	2020-01-17	1222.86	415.04
G01_2020-01-18	guanaco	G01	Male	2019-02-02	2020-01-18	1230.79	422.97
G01_2020-01-19	guanaco	G01	Male	2019-02-02	2020-01-19	1221.24	413.42
G01_2020-01-20	guanaco	G01	Male	2019-02-02	2020-01-20	1217.15	409.33
G01_2020-01-21	guanaco	G01	Male	2019-02-02	2020-01-21	1227.89	420.07
G01_2020-01-22	guanaco	G01	Male	2019-02-02	2020-01-22	1230.96	423.14
G01_2020-01-23	guanaco	G01	Male	2019-02-02	2020-01-23	1235.59	427.77
G01_2020-01-24	guanaco	G01	Male	2019-02-02	2020-01-24	1223.77	415.95
G01_2020-01-25	guanaco	G01	Male	2019-02-02	2020-01-25	1228.13	420.31
G01_2020-01-26	guanaco	G01	Male	2019-02-02	2020-01-26	1223.34	415.52
G01_2020-01-27	guanaco	G01	Male	2019-02-02	2020-01-27	1224.28	416.46
G01_2020-01-28	guanaco	G01	Male	2019-02-02	2020-01-28	1215.87	408.05
G01_2020-01-29	guanaco	G01	Male	2019-02-02	2020-01-29	1226	418.18
G01_2020-01-30	guanaco	G01	Male	2019-02-02	2020-01-30	1228.42	420.6
G01_2020-01-31	guanaco	G01	Male	2019-02-02	2020-01-31	1229.36	421.54
G01_2020-02-01	guanaco	G01	Male	2019-02-02	2020-02-01	1200.91	393.09
G01_2020-02-02	guanaco	G01	Male	2019-02-02	2020-02-02	1206.22	398.4
G01_2020-02-03	guanaco	G01	Male	2019-02-02	2020-02-03	1211.97	404.15
G01_2020-02-04	guanaco	G01	Male	2019-02-02	2020-02-04	1290.01	482.19
G01_2020-02-05	guanaco	G01	Male	2019-02-02	2020-02-05	1242.09	434.27
G01_2020-02-06	guanaco	G01	Male	2019-02-02	2020-02-06	1225.35	417.53
G01_2020-02-07	guanaco	G01	Male	2019-02-02	2020-02-07	1227.59	419.77
G01_2020-02-08	guanaco	G01	Male	2019-02-02	2020-02-08	1235.45	427.63
G01_2020-02-09	guanaco	G01	Male	2019-02-02	2020-02-09	1226.05	418.23
G01_2020-02-10	guanaco	G01	Male	2019-02-02	2020-02-10	1231.36	423.54
G01_2020-02-11	guanaco	G01	Male	2019-02-02	2020-02-11	1227.15	419.33
G01_2020-02-12	guanaco	G01	Male	2019-02-02	2020-02-12	1228.45	420.63
G01_2020-02-13	guanaco	G01	Male	2019-02-02	2020-02-13	1230.31	422.49
G01_2020-02-14	guanaco	G01	Male	2019-02-02	2020-02-14	1226.53	418.71
G01_2020-02-15	guanaco	G01	Male	2019-02-02	2020-02-15	1225.55	417.73
G01_2020-02-16	guanaco	G01	Male	2019-02-02	2020-02-16	1222.61	414.79
G01_2020-02-17	guanaco	G01	Male	2019-02-02	2020-02-17	1216.12	408.3
G01_2020-02-18	guanaco	G01	Male	2019-02-02	2020-02-18	1230.93	423.11
G01_2020-02-19	guanaco	G01	Male	2019-02-02	2020-02-19	1226.71	418.89
G01_2020-02-20	guanaco	G01	Male	2019-02-02	2020-02-20	1225.47	417.65
G01_2020-02-21	guanaco	G01	Male	2019-02-02	2020-02-21	1237.66	429.84
G01_2020-02-22	guanaco	G01	Male	2019-02-02	2020-02-22	1238.88	431.06
G01_2020-02-23	guanaco	G01	Male	2019-02-02	2020-02-23	1229.13	421.31
G01_2020-02-24	guanaco	G01	Male	2019-02-02	2020-02-24	1223.49	415.67
G01_2020-02-25	guanaco	G01	Male	2019-02-02	2020-02-25	1226.37	418.55
G01_2020-02-26	guanaco	G01	Male	2019-02-02	2020-02-26	1226.51	418.69
G01_2020-02-27	guanaco	G01	Male	2019-02-02	2020-02-27	1214.33	406.51
G01_2020-02-28	guanaco	G01	Male	2019-02-02	2020-02-28	1227.47	419.65
G01_2020-02-29	guanaco	G01	Male	2019-02-02	2020-02-29	1228.09	420.27
G01_2020-03-01	guanaco	G01	Male	2019-02-02	2020-03-01	1241.16	433.34
G01_2020-03-02	guanaco	G01	Male	2019-02-02	2020-03-02	1244.92	437.1
G01_2020-03-03	guanaco	G01	Male	2019-02-02	2020-03-03	1226.92	419.1
G01_2020-03-04	guanaco	G01	Male	2019-02-02	2020-03-04	1230.77	422.95
G01_2020-03-05	guanaco	G01	Male	2019-02-02	2020-03-05	1225.66	417.84
G01_2020-03-06	guanaco	G01	Male	2019-02-02	2020-03-06	1226.6	418.78
G01_2020-03-07	guanaco	G01	Male	2019-02-02	2020-03-07	1234.3	426.48
G01_2020-03-08	guanaco	G01	Male	2019-02-02	2020-03-08	1234.74	426.92
G01_2020-03-09	guanaco	G01	Male	2019-02-02	2020-03-09	1228.98	421.16
G01_2020-03-10	guanaco	G01	Male	2019-02-02	2020-03-10	1223.28	415.46
G01_2020-03-11	guanaco	G01	Male	2019-02-02	2020-03-11	1238.76	430.94
G01_2020-03-12	guanaco	G01	Male	2019-02-02	2020-03-12	1242.19	434.37
G01_2020-03-13	guanaco	G01	Male	2019-02-02	2020-03-13	1219.13	411.31
G01_2020-03-14	guanaco	G01	Male	2019-02-02	2020-03-14	1237.85	430.03
G01_2020-03-15	guanaco	G01	Male	2019-02-02	2020-03-15	1234.64	426.82
G01_2020-03-16	guanaco	G01	Male	2019-02-02	2020-03-16	1227.35	419.53
G01_2020-03-17	guanaco	G01	Male	2019-02-02	2020-03-17	1221.98	414.16
G01_2020-03-18	guanaco	G01	Male	2019-02-02	2020-03-18	1226.52	418.7
G01_2020-03-19	guanaco	G01	Male	2019-02-02	2020-03-19	1223.23	415.41
G01_2020-03-20	guanaco	G01	Male	2019-02-02	2020-03-20	1231.32	423.5
G01_2020-03-21	guanaco	G01	Male	2019-02-02	2020-03-21	1229.49	421.67
G01_2020-03-22	guanaco	G01	Male	2019-02-02	2020-03-22	1231.41	423.59
G01_2020-03-23	guanaco	G01	Male	2019-02-02	2020-03-23	1242.17	434.35
G01_2020-03-24	guanaco	G01	Male	2019-02-02	2020-03-24	1226.72	418.9
G01_2020-03-25	guanaco	G01	Male	2019-02-02	2020-03-25	1226.11	418.29
G01_2020-03-26	guanaco	G01	Male	2019-02-02	2020-03-26	1232.15	424.33
G01_2020-03-27	guanaco	G01	Male	2019-02-02	2020-03-27	1232.93	425.11
G01_2020-03-28	guanaco	G01	Male	2019-02-02	2020-03-28	1230.97	423.15
G01_2020-03-29	guanaco	G01	Male	2019-02-02	2020-03-29	1259.19	451.37
G01_2020-03-30	guanaco	G01	Male	2019-02-02	2020-03-30	1232.2	424.38
G01_2020-03-31	guanaco	G01	Male	2019-02-02	2020-03-31	1227.52	419.7
G01_2020-04-01	guanaco	G01	Male	2019-02-02	2020-04-01	1223.37	415.55
G01_2020-04-02	guanaco	G01	Male	2019-02-02	2020-04-02	1105.11	297.29
G01_2020-04-03	guanaco	G01	Male	2019-02-02	2020-04-03	1268.77	460.95
G01_2020-04-04	guanaco	G01	Male	2019-02-02	2020-04-04	1227.51	419.69
G01_2020-04-05	guanaco	G01	Male	2019-02-02	2020-04-05	1223.41	415.59
G01_2020-04-06	guanaco	G01	Male	2019-02-02	2020-04-06	1218.84	411.02
G01_2020-04-07	guanaco	G01	Male	2019-02-02	2020-04-07	1240.41	432.59
G01_2020-04-08	guanaco	G01	Male	2019-02-02	2020-04-08	1217.16	409.34
G01_2020-04-09	guanaco	G01	Male	2019-02-02	2020-04-09	1225.98	418.16
G01_2020-04-10	guanaco	G01	Male	2019-02-02	2020-04-10	1224.19	416.37
G01_2020-04-11	guanaco	G01	Male	2019-02-02	2020-04-11	1232.09	424.27
G01_2020-04-12	guanaco	G01	Male	2019-02-02	2020-04-12	1227.79	419.97
G01_2020-04-13	guanaco	G01	Male	2019-02-02	2020-04-13	1229.84	422.02
G01_2020-04-14	guanaco	G01	Male	2019-02-02	2020-04-14	1223.64	415.82
G01_2020-04-15	guanaco	G01	Male	2019-02-02	2020-04-15	1231.21	423.39
G01_2020-04-16	guanaco	G01	Male	2019-02-02	2020-04-16	1230.18	422.36
G01_2020-04-17	guanaco	G01	Male	2019-02-02	2020-04-17	1228.02	420.2
G01_2020-04-18	guanaco	G01	Male	2019-02-02	2020-04-18	1217.51	409.69
G01_2020-04-19	guanaco	G01	Male	2019-02-02	2020-04-19	1205.27	397.45
G01_2020-04-20	guanaco	G01	Male	2019-02-02	2020-04-20	1234.05	426.23
G01_2020-04-21	guanaco	G01	Male	2019-02-02	2020-04-21	1139.17	331.35
G01_2020-04-22	guanaco	G01	Male	2019-02-02	2020-04-22	923.45	115.63
G01_2020-04-23	guanaco	G01	Male	2019-02-02	2020-04-23	809.52	1.7
G01_2020-04-24	guanaco	G01	Male	2019-02-02	2020-04-24	813.2	5.38
G01_2020-04-25	guanaco	G01	Male	2019-02-02	2020-04-25	846.43	38.61
G01_2020-04-26	guanaco	G01	Male	2019-02-02	2020-04-26	1224.98	417.16
G01_2020-04-27	guanaco	G01	Male	2019-02-02	2020-04-27	1230.14	422.32
G01_2020-04-28	guanaco	G01	Male	2019-02-02	2020-04-28	1232.16	424.34
G01_2020-04-29	guanaco	G01	Male	2019-02-02	2020-04-29	1234.94	427.12
G01_2020-04-30	guanaco	G01	Male	2019-02-02	2020-04-30	1228.37	420.55
G01_2020-05-01	guanaco	G01	Male	2019-02-02	2020-05-01	1225.1	417.28
G01_2020-05-02	guanaco	G01	Male	2019-02-02	2020-05-02	1252.1	444.28
G01_2020-05-03	guanaco	G01	Male	2019-02-02	2020-05-03	1230.77	422.95
G01_2020-05-04	guanaco	G01	Male	2019-02-02	2020-05-04	1230.71	422.89
G01_2020-05-05	guanaco	G01	Male	2019-02-02	2020-05-05	1230.51	422.69
G01_2020-05-06	guanaco	G01	Male	2019-02-02	2020-05-06	1228.19	420.37
G01_2020-05-07	guanaco	G01	Male	2019-02-02	2020-05-07	1232.65	424.83
G01_2020-05-08	guanaco	G01	Male	2019-02-02	2020-05-08	1254.02	446.2
G01_2020-05-09	guanaco	G01	Male	2019-02-02	2020-05-09	1269.88	462.06
G01_2020-05-10	guanaco	G01	Male	2019-02-02	2020-05-10	1226.53	418.71
G01_2020-05-11	guanaco	G01	Male	2019-02-02	2020-05-11	1234.3	426.48
G01_2020-05-12	guanaco	G01	Male	2019-02-02	2020-05-12	1231.45	423.63
G01_2020-05-13	guanaco	G01	Male	2019-02-02	2020-05-13	713.12	94.7
G01_2020-05-14	guanaco	G01	Male	2019-02-02	2020-05-14	545.84	261.98
G01_2020-05-15	guanaco	G01	Male	2019-02-02	2020-05-15	544.68	263.14
G01_2020-05-16	guanaco	G01	Male	2019-02-02	2020-05-16	551	256.82
G01_2020-05-17	guanaco	G01	Male	2019-02-02	2020-05-17	560.26	247.56
G01_2020-05-18	guanaco	G01	Male	2019-02-02	2020-05-18	771.83	35.99
G01_2020-05-19	guanaco	G01	Male	2019-02-02	2020-05-19	594.79	213.03
G01_2020-05-20	guanaco	G01	Male	2019-02-02	2020-05-20	590.71	217.11
G01_2020-05-21	guanaco	G01	Male	2019-02-02	2020-05-21	655.29	152.53
G01_2020-05-22	guanaco	G01	Male	2019-02-02	2020-05-22	662.74	145.08
G01_2020-05-23	guanaco	G01	Male	2019-02-02	2020-05-23	670.08	137.74
G01_2020-05-24	guanaco	G01	Male	2019-02-02	2020-05-24	663.78	144.04
G01_2020-05-25	guanaco	G01	Male	2019-02-02	2020-05-25	578.02	229.8
G01_2020-05-26	guanaco	G01	Male	2019-02-02	2020-05-26	705.56	102.26
G01_2020-05-27	guanaco	G01	Male	2019-02-02	2020-05-27	719.86	87.96
G01_2020-05-28	guanaco	G01	Male	2019-02-02	2020-05-28	832.62	24.8
G01_2020-05-29	guanaco	G01	Male	2019-02-02	2020-05-29	851.8	43.98
G01_2020-05-30	guanaco	G01	Male	2019-02-02	2020-05-30	893.88	86.06
G01_2020-05-31	guanaco	G01	Male	2019-02-02	2020-05-31	995.37	187.55
G01_2020-06-01	guanaco	G01	Male	2019-02-02	2020-06-01	817.92	10.1
G01_2020-06-02	guanaco	G01	Male	2019-02-02	2020-06-02	862.04	54.22
G01_2020-06-03	guanaco	G01	Male	2019-02-02	2020-06-03	853.52	45.7
G01_2020-06-04	guanaco	G01	Male	2019-02-02	2020-06-04	727.41	80.41
G01_2020-06-05	guanaco	G01	Male	2019-02-02	2020-06-05	683.96	123.86
G01_2020-06-06	guanaco	G01	Male	2019-02-02	2020-06-06	671.49	136.33
G01_2020-06-07	guanaco	G01	Male	2019-02-02	2020-06-07	626.58	181.24
G01_2020-06-08	guanaco	G01	Male	2019-02-02	2020-06-08	742.59	65.23
G01_2020-06-09	guanaco	G01	Male	2019-02-02	2020-06-09	765.2	42.62
G01_2020-06-10	guanaco	G01	Male	2019-02-02	2020-06-10	540.82	267
G01_2020-06-11	guanaco	G01	Male	2019-02-02	2020-06-11	534.75	273.07
G01_2020-06-12	guanaco	G01	Male	2019-02-02	2020-06-12	549.23	258.59
G01_2020-06-13	guanaco	G01	Male	2019-02-02	2020-06-13	539.28	268.54
G01_2020-06-14	guanaco	G01	Male	2019-02-02	2020-06-14	524.76	283.06
G01_2020-06-15	guanaco	G01	Male	2019-02-02	2020-06-15	541.41	266.41
G01_2020-06-16	guanaco	G01	Male	2019-02-02	2020-06-16	534.8	273.02
G01_2020-06-17	guanaco	G01	Male	2019-02-02	2020-06-17	548.12	259.7
G01_2020-06-18	guanaco	G01	Male	2019-02-02	2020-06-18	576.51	231.31
G01_2020-06-19	guanaco	G01	Male	2019-02-02	2020-06-19	570.52	237.3
G01_2020-06-20	guanaco	G01	Male	2019-02-02	2020-06-20	576.34	231.48
G01_2020-06-21	guanaco	G01	Male	2019-02-02	2020-06-21	596.06	211.76
G01_2020-06-22	guanaco	G01	Male	2019-02-02	2020-06-22	594.82	213
G01_2020-06-23	guanaco	G01	Male	2019-02-02	2020-06-23	583.64	224.18
G01_2020-06-24	guanaco	G01	Male	2019-02-02	2020-06-24	551.91	255.91
G01_2020-06-25	guanaco	G01	Male	2019-02-02	2020-06-25	583.54	224.28
G01_2020-06-26	guanaco	G01	Male	2019-02-02	2020-06-26	570.7	237.12
G01_2020-06-27	guanaco	G01	Male	2019-02-02	2020-06-27	537.77	270.05
G01_2020-06-28	guanaco	G01	Male	2019-02-02	2020-06-28	518.22	289.6
G01_2020-06-29	guanaco	G01	Male	2019-02-02	2020-06-29	533.7	274.12
G01_2020-06-30	guanaco	G01	Male	2019-02-02	2020-06-30	527.8	280.02
G01_2020-07-01	guanaco	G01	Male	2019-02-02	2020-07-01	509.06	298.76
G01_2020-07-02	guanaco	G01	Male	2019-02-02	2020-07-02	555.1	252.72
G01_2020-07-03	guanaco	G01	Male	2019-02-02	2020-07-03	562.06	245.76
G01_2020-07-04	guanaco	G01	Male	2019-02-02	2020-07-04	567.59	240.23
G01_2020-07-05	guanaco	G01	Male	2019-02-02	2020-07-05	562.69	245.13
G01_2020-07-06	guanaco	G01	Male	2019-02-02	2020-07-06	564.3	243.52
G01_2020-07-07	guanaco	G01	Male	2019-02-02	2020-07-07	561.86	245.96
G01_2020-07-08	guanaco	G01	Male	2019-02-02	2020-07-08	579.85	227.97
G01_2020-07-09	guanaco	G01	Male	2019-02-02	2020-07-09	574.11	233.71
G01_2020-07-10	guanaco	G01	Male	2019-02-02	2020-07-10	564.37	243.45
G01_2020-07-11	guanaco	G01	Male	2019-02-02	2020-07-11	593.81	214.01
G01_2020-07-12	guanaco	G01	Male	2019-02-02	2020-07-12	571.91	235.91
G01_2020-07-13	guanaco	G01	Male	2019-02-02	2020-07-13	558.48	249.34
G01_2020-07-14	guanaco	G01	Male	2019-02-02	2020-07-14	635.61	172.21
G01_2020-07-15	guanaco	G01	Male	2019-02-02	2020-07-15	589.68	218.14
G01_2020-07-16	guanaco	G01	Male	2019-02-02	2020-07-16	618.7	189.12
G01_2020-07-17	guanaco	G01	Male	2019-02-02	2020-07-17	614.74	193.08
G01_2020-07-18	guanaco	G01	Male	2019-02-02	2020-07-18	554.76	253.06
G01_2020-07-19	guanaco	G01	Male	2019-02-02	2020-07-19	521.82	286
G01_2020-07-20	guanaco	G01	Male	2019-02-02	2020-07-20	554.46	253.36
G01_2020-07-21	guanaco	G01	Male	2019-02-02	2020-07-21	494.31	313.51
G01_2020-07-22	guanaco	G01	Male	2019-02-02	2020-07-22	406.73	401.09
G01_2020-07-23	guanaco	G01	Male	2019-02-02	2020-07-23	410.57	397.25
G01_2020-07-26	guanaco	G01	Male	2019-02-02	2020-07-26	309.44	498.38
G01_2020-07-27	guanaco	G01	Male	2019-02-02	2020-07-27	307.79	500.03
G01_2020-07-29	guanaco	G01	Male	2019-02-02	2020-07-29	586.38	221.44
G01_2020-07-30	guanaco	G01	Male	2019-02-02	2020-07-30	557.88	249.94
G01_2020-07-31	guanaco	G01	Male	2019-02-02	2020-07-31	561.23	246.59
G02_2019-06-01	guanaco	G02	Female	2019-03-02	2019-06-01	570.07	0
G02_2019-06-02	guanaco	G02	Female	2019-03-02	2019-06-02	585.4	15.33
G02_2019-06-03	guanaco	G02	Female	2019-03-02	2019-06-03	576.62	6.55
G02_2019-06-04	guanaco	G02	Female	2019-03-02	2019-06-04	594.96	24.89
G02_2019-06-05	guanaco	G02	Female	2019-03-02	2019-06-05	617.35	47.28
G02_2019-06-06	guanaco	G02	Female	2019-03-02	2019-06-06	579.73	9.66
G02_2019-06-07	guanaco	G02	Female	2019-03-02	2019-06-07	537.88	32.19
G02_2019-06-08	guanaco	G02	Female	2019-03-02	2019-06-08	535.6	34.47
G02_2019-06-09	guanaco	G02	Female	2019-03-02	2019-06-09	537.13	32.94
G02_2019-06-10	guanaco	G02	Female	2019-03-02	2019-06-10	539.11	30.96
G02_2019-06-11	guanaco	G02	Female	2019-03-02	2019-06-11	522.39	47.68
G02_2019-06-12	guanaco	G02	Female	2019-03-02	2019-06-12	537.83	32.24
G02_2019-06-13	guanaco	G02	Female	2019-03-02	2019-06-13	528.23	41.84
G02_2019-06-14	guanaco	G02	Female	2019-03-02	2019-06-14	533.66	36.41
G02_2019-06-15	guanaco	G02	Female	2019-03-02	2019-06-15	522.8	47.27
G02_2019-06-16	guanaco	G02	Female	2019-03-02	2019-06-16	509.48	60.59
G02_2019-06-17	guanaco	G02	Female	2019-03-02	2019-06-17	504.81	65.26
G02_2019-06-18	guanaco	G02	Female	2019-03-02	2019-06-18	541.25	28.82
G02_2019-06-19	guanaco	G02	Female	2019-03-02	2019-06-19	543.27	26.8
G02_2019-06-20	guanaco	G02	Female	2019-03-02	2019-06-20	515.97	54.1
G02_2019-06-21	guanaco	G02	Female	2019-03-02	2019-06-21	548.61	21.46
G02_2019-06-22	guanaco	G02	Female	2019-03-02	2019-06-22	531.6	38.47
G02_2019-06-23	guanaco	G02	Female	2019-03-02	2019-06-23	497.53	72.54
G02_2019-06-24	guanaco	G02	Female	2019-03-02	2019-06-24	513.87	56.2
G02_2019-06-25	guanaco	G02	Female	2019-03-02	2019-06-25	542.77	27.3
G02_2019-06-26	guanaco	G02	Female	2019-03-02	2019-06-26	548.17	21.9
G02_2019-06-27	guanaco	G02	Female	2019-03-02	2019-06-27	537.14	32.93
G02_2019-06-28	guanaco	G02	Female	2019-03-02	2019-06-28	373.88	196.19
G02_2019-06-29	guanaco	G02	Female	2019-03-02	2019-06-29	383.91	186.16
G02_2019-06-30	guanaco	G02	Female	2019-03-02	2019-06-30	584.3	14.23
G02_2019-07-01	guanaco	G02	Female	2019-03-02	2019-07-01	603.43	33.36
G02_2019-07-02	guanaco	G02	Female	2019-03-02	2019-07-02	599.12	29.05
G02_2019-07-03	guanaco	G02	Female	2019-03-02	2019-07-03	562.32	7.75
G02_2019-07-04	guanaco	G02	Female	2019-03-02	2019-07-04	593.66	23.59
G02_2019-07-05	guanaco	G02	Female	2019-03-02	2019-07-05	699.63	129.56
G02_2019-07-06	guanaco	G02	Female	2019-03-02	2019-07-06	774.28	204.21
G02_2019-07-07	guanaco	G02	Female	2019-03-02	2019-07-07	781.37	211.3
G02_2019-07-08	guanaco	G02	Female	2019-03-02	2019-07-08	777.11	207.04
G02_2019-07-09	guanaco	G02	Female	2019-03-02	2019-07-09	770.1	200.03
G02_2019-07-10	guanaco	G02	Female	2019-03-02	2019-07-10	790.73	220.66
G02_2019-07-11	guanaco	G02	Female	2019-03-02	2019-07-11	925.79	355.72
G02_2019-07-12	guanaco	G02	Female	2019-03-02	2019-07-12	760.01	189.94
G02_2019-07-13	guanaco	G02	Female	2019-03-02	2019-07-13	587.23	17.16
G02_2019-07-14	guanaco	G02	Female	2019-03-02	2019-07-14	570.05	0.02
G02_2019-07-15	guanaco	G02	Female	2019-03-02	2019-07-15	579.4	9.33
G02_2019-07-16	guanaco	G02	Female	2019-03-02	2019-07-16	597.77	27.7
G02_2019-07-17	guanaco	G02	Female	2019-03-02	2019-07-17	594.31	24.24
G02_2019-07-18	guanaco	G02	Female	2019-03-02	2019-07-18	599.18	29.11
G02_2019-07-19	guanaco	G02	Female	2019-03-02	2019-07-19	550.81	19.26
G02_2019-07-20	guanaco	G02	Female	2019-03-02	2019-07-20	560.47	9.6
G02_2019-07-21	guanaco	G02	Female	2019-03-02	2019-07-21	562.99	7.08
G02_2019-07-22	guanaco	G02	Female	2019-03-02	2019-07-22	547.25	22.82
G02_2019-07-23	guanaco	G02	Female	2019-03-02	2019-07-23	535.8	34.27
G02_2019-07-24	guanaco	G02	Female	2019-03-02	2019-07-24	528.51	41.56
G02_2019-07-25	guanaco	G02	Female	2019-03-02	2019-07-25	544.67	25.4
G02_2019-07-26	guanaco	G02	Female	2019-03-02	2019-07-26	542.92	27.15
G02_2019-07-27	guanaco	G02	Female	2019-03-02	2019-07-27	545.03	25.04
G02_2019-07-28	guanaco	G02	Female	2019-03-02	2019-07-28	553.27	16.8
G02_2019-07-29	guanaco	G02	Female	2019-03-02	2019-07-29	548.05	22.02
G02_2019-07-30	guanaco	G02	Female	2019-03-02	2019-07-30	510.54	59.53
G02_2019-07-31	guanaco	G02	Female	2019-03-02	2019-07-31	540.46	29.61
G02_2019-08-01	guanaco	G02	Female	2019-03-02	2019-08-01	548.49	21.58
G02_2019-08-02	guanaco	G02	Female	2019-03-02	2019-08-02	541.41	28.66
G02_2019-08-03	guanaco	G02	Female	2019-03-02	2019-08-03	542.43	27.64
G02_2019-08-04	guanaco	G02	Female	2019-03-02	2019-08-04	519.44	50.63
G02_2019-08-05	guanaco	G02	Female	2019-03-02	2019-08-05	544.09	25.98
G02_2019-08-06	guanaco	G02	Female	2019-03-02	2019-08-06	535.01	35.06
G02_2019-08-07	guanaco	G02	Female	2019-03-02	2019-08-07	515.56	54.51
G02_2019-08-08	guanaco	G02	Female	2019-03-02	2019-08-08	542.83	27.24
G02_2019-08-09	guanaco	G02	Female	2019-03-02	2019-08-09	529.02	41.05
G02_2019-08-10	guanaco	G02	Female	2019-03-02	2019-08-10	538.14	31.93
G02_2019-08-11	guanaco	G02	Female	2019-03-02	2019-08-11	542.13	27.94
G02_2019-08-12	guanaco	G02	Female	2019-03-02	2019-08-12	554.42	15.65
G02_2019-08-13	guanaco	G02	Female	2019-03-02	2019-08-13	571.31	1.24
G02_2019-08-14	guanaco	G02	Female	2019-03-02	2019-08-14	564	6.07
G02_2019-08-15	guanaco	G02	Female	2019-03-02	2019-08-15	569.3	0.77
G02_2019-08-16	guanaco	G02	Female	2019-03-02	2019-08-16	568.96	1.11
G02_2019-08-17	guanaco	G02	Female	2019-03-02	2019-08-17	576.89	6.82
G02_2019-08-18	guanaco	G02	Female	2019-03-02	2019-08-18	575.61	5.54
G02_2019-08-19	guanaco	G02	Female	2019-03-02	2019-08-19	570.46	0.39
G02_2019-08-20	guanaco	G02	Female	2019-03-02	2019-08-20	557.49	12.58
G02_2019-08-21	guanaco	G02	Female	2019-03-02	2019-08-21	560.88	9.19
G02_2019-08-22	guanaco	G02	Female	2019-03-02	2019-08-22	560.38	9.69
G02_2019-08-23	guanaco	G02	Female	2019-03-02	2019-08-23	580.24	10.17
G02_2019-08-24	guanaco	G02	Female	2019-03-02	2019-08-24	582.87	12.8
G02_2019-08-25	guanaco	G02	Female	2019-03-02	2019-08-25	615.77	45.7
G02_2019-08-26	guanaco	G02	Female	2019-03-02	2019-08-26	627.88	57.81
G02_2019-08-27	guanaco	G02	Female	2019-03-02	2019-08-27	559.07	11
G02_2019-08-28	guanaco	G02	Female	2019-03-02	2019-08-28	526.43	43.64
G02_2019-08-29	guanaco	G02	Female	2019-03-02	2019-08-29	545.5	24.57
G02_2019-08-30	guanaco	G02	Female	2019-03-02	2019-08-30	536.35	33.72
G02_2019-08-31	guanaco	G02	Female	2019-03-02	2019-08-31	543.1	26.97
G02_2019-09-01	guanaco	G02	Female	2019-03-02	2019-09-01	529.7	40.37
G02_2019-09-02	guanaco	G02	Female	2019-03-02	2019-09-02	530.55	39.52
G02_2019-09-03	guanaco	G02	Female	2019-03-02	2019-09-03	542.72	27.35
G02_2019-09-04	guanaco	G02	Female	2019-03-02	2019-09-04	552.51	17.56
G02_2019-09-05	guanaco	G02	Female	2019-03-02	2019-09-05	573.58	3.51
G02_2019-09-06	guanaco	G02	Female	2019-03-02	2019-09-06	640.15	70.08
G02_2019-09-07	guanaco	G02	Female	2019-03-02	2019-09-07	768.67	198.6
G02_2019-09-08	guanaco	G02	Female	2019-03-02	2019-09-08	808.43	238.36
G02_2019-09-09	guanaco	G02	Female	2019-03-02	2019-09-09	783.79	213.72
G02_2019-09-10	guanaco	G02	Female	2019-03-02	2019-09-10	755.36	185.29
G02_2019-09-11	guanaco	G02	Female	2019-03-02	2019-09-11	769.4	199.33
G02_2019-09-12	guanaco	G02	Female	2019-03-02	2019-09-12	588.55	18.48
G02_2019-09-13	guanaco	G02	Female	2019-03-02	2019-09-13	609.78	39.71
G02_2019-09-14	guanaco	G02	Female	2019-03-02	2019-09-14	600.91	30.84
G02_2019-09-15	guanaco	G02	Female	2019-03-02	2019-09-15	573.69	3.62
G02_2019-09-16	guanaco	G02	Female	2019-03-02	2019-09-16	552.51	17.56
G02_2019-09-17	guanaco	G02	Female	2019-03-02	2019-09-17	536.87	33.2
G02_2019-09-18	guanaco	G02	Female	2019-03-02	2019-09-18	539.21	30.86
G02_2019-09-19	guanaco	G02	Female	2019-03-02	2019-09-19	542.26	27.81
G02_2019-09-20	guanaco	G02	Female	2019-03-02	2019-09-20	505.62	64.45
G02_2019-09-21	guanaco	G02	Female	2019-03-02	2019-09-21	522.8	47.27
G02_2019-09-22	guanaco	G02	Female	2019-03-02	2019-09-22	523.16	46.91
G02_2019-09-23	guanaco	G02	Female	2019-03-02	2019-09-23	589.43	19.36
G02_2019-09-24	guanaco	G02	Female	2019-03-02	2019-09-24	601.93	31.86
G02_2019-09-25	guanaco	G02	Female	2019-03-02	2019-09-25	581.72	11.65
G02_2019-09-26	guanaco	G02	Female	2019-03-02	2019-09-26	588.1	18.03
G02_2019-09-27	guanaco	G02	Female	2019-03-02	2019-09-27	763.6	193.53
G02_2019-09-28	guanaco	G02	Female	2019-03-02	2019-09-28	774.37	204.3
G02_2019-09-29	guanaco	G02	Female	2019-03-02	2019-09-29	763.99	193.92
G02_2019-09-30	guanaco	G02	Female	2019-03-02	2019-09-30	604.14	34.07
G02_2019-10-01	guanaco	G02	Female	2019-03-02	2019-10-01	622.94	52.87
G02_2019-10-02	guanaco	G02	Female	2019-03-02	2019-10-02	595.17	25.1
G02_2019-10-03	guanaco	G02	Female	2019-03-02	2019-10-03	868.41	298.34
G02_2019-10-04	guanaco	G02	Female	2019-03-02	2019-10-04	806.62	236.55
G02_2019-10-05	guanaco	G02	Female	2019-03-02	2019-10-05	571.69	1.62
G02_2019-10-06	guanaco	G02	Female	2019-03-02	2019-10-06	703.58	133.51
G02_2019-10-07	guanaco	G02	Female	2019-03-02	2019-10-07	716.52	146.45
G02_2019-10-08	guanaco	G02	Female	2019-03-02	2019-10-08	1235.26	665.19
G02_2019-10-09	guanaco	G02	Female	2019-03-02	2019-10-09	1234.74	664.67
G02_2019-10-10	guanaco	G02	Female	2019-03-02	2019-10-10	1222.87	652.8
G02_2019-10-11	guanaco	G02	Female	2019-03-02	2019-10-11	1235	664.93
G02_2019-10-12	guanaco	G02	Female	2019-03-02	2019-10-12	1220.42	650.35
G02_2019-10-13	guanaco	G02	Female	2019-03-02	2019-10-13	1226.24	656.17
G02_2019-10-14	guanaco	G02	Female	2019-03-02	2019-10-14	1218.36	648.29
G02_2019-10-15	guanaco	G02	Female	2019-03-02	2019-10-15	1219.63	649.56
G02_2019-10-16	guanaco	G02	Female	2019-03-02	2019-10-16	1220.13	650.06
G02_2019-10-17	guanaco	G02	Female	2019-03-02	2019-10-17	1257.24	687.17
G02_2019-10-18	guanaco	G02	Female	2019-03-02	2019-10-18	1237.29	667.22
G02_2019-10-19	guanaco	G02	Female	2019-03-02	2019-10-19	1237.13	667.06
G02_2019-10-20	guanaco	G02	Female	2019-03-02	2019-10-20	790.44	220.37
G02_2019-10-21	guanaco	G02	Female	2019-03-02	2019-10-21	1216.86	646.79
G02_2019-10-22	guanaco	G02	Female	2019-03-02	2019-10-22	1214.03	643.96
G02_2019-10-23	guanaco	G02	Female	2019-03-02	2019-10-23	1225.7	655.63
G02_2019-10-24	guanaco	G02	Female	2019-03-02	2019-10-24	1217.14	647.07
G02_2019-10-25	guanaco	G02	Female	2019-03-02	2019-10-25	1217.59	647.52
G02_2019-10-26	guanaco	G02	Female	2019-03-02	2019-10-26	1230.35	660.28
G02_2019-10-27	guanaco	G02	Female	2019-03-02	2019-10-27	1219.67	649.6
G02_2019-10-28	guanaco	G02	Female	2019-03-02	2019-10-28	1220.81	650.74
G02_2019-10-29	guanaco	G02	Female	2019-03-02	2019-10-29	1216.6	646.53
G02_2019-10-30	guanaco	G02	Female	2019-03-02	2019-10-30	1212.15	642.08
G02_2019-10-31	guanaco	G02	Female	2019-03-02	2019-10-31	1198.31	628.24
G02_2019-11-01	guanaco	G02	Female	2019-03-02	2019-11-01	1203.32	633.25
G02_2019-11-02	guanaco	G02	Female	2019-03-02	2019-11-02	1208.26	638.19
G02_2019-11-03	guanaco	G02	Female	2019-03-02	2019-11-03	1269.36	699.29
G02_2019-11-04	guanaco	G02	Female	2019-03-02	2019-11-04	1210.93	640.86
G02_2019-11-05	guanaco	G02	Female	2019-03-02	2019-11-05	1211.37	641.3
G02_2019-11-06	guanaco	G02	Female	2019-03-02	2019-11-06	1210.57	640.5
G02_2019-11-07	guanaco	G02	Female	2019-03-02	2019-11-07	1211.11	641.04
G02_2019-11-08	guanaco	G02	Female	2019-03-02	2019-11-08	1213.79	643.72
G02_2019-11-09	guanaco	G02	Female	2019-03-02	2019-11-09	1215.9	645.83
G02_2019-11-10	guanaco	G02	Female	2019-03-02	2019-11-10	1201.02	630.95
G02_2019-11-11	guanaco	G02	Female	2019-03-02	2019-11-11	1215	644.93
G02_2019-11-12	guanaco	G02	Female	2019-03-02	2019-11-12	1207.11	637.04
G02_2019-11-13	guanaco	G02	Female	2019-03-02	2019-11-13	1216.42	646.35
G02_2019-11-14	guanaco	G02	Female	2019-03-02	2019-11-14	1202.15	632.08
G02_2019-11-15	guanaco	G02	Female	2019-03-02	2019-11-15	1219.94	649.87
G02_2019-11-16	guanaco	G02	Female	2019-03-02	2019-11-16	1207.46	637.39
G02_2019-11-17	guanaco	G02	Female	2019-03-02	2019-11-17	1208.06	637.99
G02_2019-11-18	guanaco	G02	Female	2019-03-02	2019-11-18	1197.19	627.12
G02_2019-11-19	guanaco	G02	Female	2019-03-02	2019-11-19	1209.99	639.92
G02_2019-11-20	guanaco	G02	Female	2019-03-02	2019-11-20	1211.06	640.99
G02_2019-11-21	guanaco	G02	Female	2019-03-02	2019-11-21	1212.16	642.09
G02_2019-11-22	guanaco	G02	Female	2019-03-02	2019-11-22	1222.87	652.8
G02_2019-11-23	guanaco	G02	Female	2019-03-02	2019-11-23	1214	643.93
G02_2019-11-24	guanaco	G02	Female	2019-03-02	2019-11-24	1206.83	636.76
G02_2019-11-25	guanaco	G02	Female	2019-03-02	2019-11-25	1211.17	641.1
G02_2019-11-26	guanaco	G02	Female	2019-03-02	2019-11-26	1226.06	655.99
G02_2019-11-27	guanaco	G02	Female	2019-03-02	2019-11-27	1222.27	652.2
G02_2019-11-28	guanaco	G02	Female	2019-03-02	2019-11-28	1203.34	633.27
G02_2019-11-29	guanaco	G02	Female	2019-03-02	2019-11-29	1216.32	646.25
G02_2019-11-30	guanaco	G02	Female	2019-03-02	2019-11-30	1219.34	649.27
G02_2019-12-01	guanaco	G02	Female	2019-03-02	2019-12-01	1226.93	656.86
G02_2019-12-02	guanaco	G02	Female	2019-03-02	2019-12-02	1225.36	655.29
G02_2019-12-03	guanaco	G02	Female	2019-03-02	2019-12-03	1219.26	649.19
G02_2019-12-04	guanaco	G02	Female	2019-03-02	2019-12-04	1218.57	648.5
G02_2019-12-05	guanaco	G02	Female	2019-03-02	2019-12-05	1210.88	640.81
G02_2019-12-06	guanaco	G02	Female	2019-03-02	2019-12-06	1216.13	646.06
G02_2019-12-07	guanaco	G02	Female	2019-03-02	2019-12-07	1237.21	667.14
G02_2019-12-08	guanaco	G02	Female	2019-03-02	2019-12-08	1220.95	650.88
G02_2019-12-09	guanaco	G02	Female	2019-03-02	2019-12-09	1218.83	648.76
G02_2019-12-10	guanaco	G02	Female	2019-03-02	2019-12-10	1210.56	640.49
G02_2019-12-11	guanaco	G02	Female	2019-03-02	2019-12-11	1215.41	645.34
G02_2019-12-12	guanaco	G02	Female	2019-03-02	2019-12-12	1228.02	657.95
G02_2019-12-13	guanaco	G02	Female	2019-03-02	2019-12-13	1215.04	644.97
G02_2019-12-14	guanaco	G02	Female	2019-03-02	2019-12-14	1204.15	634.08
G02_2019-12-15	guanaco	G02	Female	2019-03-02	2019-12-15	1241.88	671.81
G02_2019-12-16	guanaco	G02	Female	2019-03-02	2019-12-16	1221.36	651.29
G02_2019-12-17	guanaco	G02	Female	2019-03-02	2019-12-17	1213.27	643.2
G02_2019-12-18	guanaco	G02	Female	2019-03-02	2019-12-18	1211.87	641.8
G02_2019-12-19	guanaco	G02	Female	2019-03-02	2019-12-19	1208.22	638.15
G02_2019-12-20	guanaco	G02	Female	2019-03-02	2019-12-20	1204.9	634.83
G02_2019-12-21	guanaco	G02	Female	2019-03-02	2019-12-21	1208.57	638.5
G02_2019-12-22	guanaco	G02	Female	2019-03-02	2019-12-22	1209.18	639.11
G02_2019-12-23	guanaco	G02	Female	2019-03-02	2019-12-23	1231.65	661.58
G02_2019-12-24	guanaco	G02	Female	2019-03-02	2019-12-24	1227.48	657.41
G02_2019-12-25	guanaco	G02	Female	2019-03-02	2019-12-25	1238.56	668.49
G02_2019-12-26	guanaco	G02	Female	2019-03-02	2019-12-26	1221.16	651.09
G02_2019-12-27	guanaco	G02	Female	2019-03-02	2019-12-27	1220.21	650.14
G02_2019-12-28	guanaco	G02	Female	2019-03-02	2019-12-28	1228.02	657.95
G02_2019-12-29	guanaco	G02	Female	2019-03-02	2019-12-29	1221.92	651.85
G02_2019-12-30	guanaco	G02	Female	2019-03-02	2019-12-30	1224.26	654.19
G02_2019-12-31	guanaco	G02	Female	2019-03-02	2019-12-31	1224.3	654.23
G02_2020-01-01	guanaco	G02	Female	2019-03-02	2020-01-01	1223.95	653.88
G02_2020-01-02	guanaco	G02	Female	2019-03-02	2020-01-02	1222.77	652.7
G02_2020-01-03	guanaco	G02	Female	2019-03-02	2020-01-03	1224.31	654.24
G02_2020-01-04	guanaco	G02	Female	2019-03-02	2020-01-04	1214.48	644.41
G02_2020-01-05	guanaco	G02	Female	2019-03-02	2020-01-05	1226.38	656.31
G02_2020-01-06	guanaco	G02	Female	2019-03-02	2020-01-06	1221.76	651.69
G02_2020-01-07	guanaco	G02	Female	2019-03-02	2020-01-07	1226.22	656.15
G02_2020-01-08	guanaco	G02	Female	2019-03-02	2020-01-08	1234.03	663.96
G02_2020-01-09	guanaco	G02	Female	2019-03-02	2020-01-09	1223.19	653.12
G02_2020-01-10	guanaco	G02	Female	2019-03-02	2020-01-10	1231.43	661.36
G02_2020-01-11	guanaco	G02	Female	2019-03-02	2020-01-11	1217.98	647.91
G02_2020-01-12	guanaco	G02	Female	2019-03-02	2020-01-12	1233.72	663.65
G02_2020-01-13	guanaco	G02	Female	2019-03-02	2020-01-13	1232.7	662.63
G02_2020-01-14	guanaco	G02	Female	2019-03-02	2020-01-14	1225.29	655.22
G02_2020-01-15	guanaco	G02	Female	2019-03-02	2020-01-15	1229.71	659.64
G02_2020-01-16	guanaco	G02	Female	2019-03-02	2020-01-16	1233.27	663.2
G02_2020-01-17	guanaco	G02	Female	2019-03-02	2020-01-17	1227.05	656.98
G02_2020-01-18	guanaco	G02	Female	2019-03-02	2020-01-18	1232.05	661.98
G02_2020-01-19	guanaco	G02	Female	2019-03-02	2020-01-19	1230.57	660.5
G02_2020-01-20	guanaco	G02	Female	2019-03-02	2020-01-20	1232.32	662.25
G02_2020-01-21	guanaco	G02	Female	2019-03-02	2020-01-21	1227.59	657.52
G02_2020-01-22	guanaco	G02	Female	2019-03-02	2020-01-22	1229.02	658.95
G02_2020-01-23	guanaco	G02	Female	2019-03-02	2020-01-23	1234.59	664.52
G02_2020-01-24	guanaco	G02	Female	2019-03-02	2020-01-24	1231.67	661.6
G02_2020-01-25	guanaco	G02	Female	2019-03-02	2020-01-25	1229.96	659.89
G02_2020-01-26	guanaco	G02	Female	2019-03-02	2020-01-26	1227.63	657.56
G02_2020-01-27	guanaco	G02	Female	2019-03-02	2020-01-27	1227.69	657.62
G02_2020-01-28	guanaco	G02	Female	2019-03-02	2020-01-28	1231.44	661.37
G02_2020-01-29	guanaco	G02	Female	2019-03-02	2020-01-29	1219.43	649.36
G02_2020-01-30	guanaco	G02	Female	2019-03-02	2020-01-30	1225.2	655.13
G02_2020-01-31	guanaco	G02	Female	2019-03-02	2020-01-31	1226.66	656.59
G02_2020-02-01	guanaco	G02	Female	2019-03-02	2020-02-01	1228.34	658.27
G02_2020-02-02	guanaco	G02	Female	2019-03-02	2020-02-02	1232.12	662.05
G02_2020-02-03	guanaco	G02	Female	2019-03-02	2020-02-03	1225.66	655.59
G02_2020-02-04	guanaco	G02	Female	2019-03-02	2020-02-04	1239.97	669.9
G02_2020-02-05	guanaco	G02	Female	2019-03-02	2020-02-05	1225.12	655.05
G02_2020-02-06	guanaco	G02	Female	2019-03-02	2020-02-06	1217.74	647.67
G02_2020-02-07	guanaco	G02	Female	2019-03-02	2020-02-07	1214.76	644.69
G02_2020-02-08	guanaco	G02	Female	2019-03-02	2020-02-08	1214.08	644.01
G02_2020-02-09	guanaco	G02	Female	2019-03-02	2020-02-09	1212.83	642.76
G02_2020-02-10	guanaco	G02	Female	2019-03-02	2020-02-10	1238.22	668.15
G02_2020-02-11	guanaco	G02	Female	2019-03-02	2020-02-11	1260.55	690.48
G02_2020-02-12	guanaco	G02	Female	2019-03-02	2020-02-12	1252.03	681.96
G02_2020-02-13	guanaco	G02	Female	2019-03-02	2020-02-13	1226.28	656.21
G02_2020-02-14	guanaco	G02	Female	2019-03-02	2020-02-14	1258.77	688.7
G02_2020-02-15	guanaco	G02	Female	2019-03-02	2020-02-15	1248.71	678.64
G02_2020-02-16	guanaco	G02	Female	2019-03-02	2020-02-16	1248.42	678.35
G02_2020-02-17	guanaco	G02	Female	2019-03-02	2020-02-17	1252.37	682.3
G02_2020-02-18	guanaco	G02	Female	2019-03-02	2020-02-18	1229.52	659.45
G02_2020-02-19	guanaco	G02	Female	2019-03-02	2020-02-19	1260.57	690.5
G02_2020-02-20	guanaco	G02	Female	2019-03-02	2020-02-20	1246.71	676.64
G02_2020-02-21	guanaco	G02	Female	2019-03-02	2020-02-21	1251.2	681.13
G02_2020-02-22	guanaco	G02	Female	2019-03-02	2020-02-22	1218.29	648.22
G02_2020-02-23	guanaco	G02	Female	2019-03-02	2020-02-23	1200.7	630.63
G02_2020-02-24	guanaco	G02	Female	2019-03-02	2020-02-24	1234.6	664.53
G02_2020-02-25	guanaco	G02	Female	2019-03-02	2020-02-25	1230.4	660.33
G02_2020-02-26	guanaco	G02	Female	2019-03-02	2020-02-26	1265.16	695.09
G02_2020-02-27	guanaco	G02	Female	2019-03-02	2020-02-27	1230.79	660.72
G02_2020-02-28	guanaco	G02	Female	2019-03-02	2020-02-28	1217.86	647.79
G02_2020-02-29	guanaco	G02	Female	2019-03-02	2020-02-29	1232.73	662.66
G02_2020-03-01	guanaco	G02	Female	2019-03-02	2020-03-01	1236.27	666.2
G02_2020-03-02	guanaco	G02	Female	2019-03-02	2020-03-02	1234.79	664.72
G02_2020-03-03	guanaco	G02	Female	2019-03-02	2020-03-03	1239.6	669.53
G02_2020-03-04	guanaco	G02	Female	2019-03-02	2020-03-04	1242.3	672.23
G02_2020-03-05	guanaco	G02	Female	2019-03-02	2020-03-05	1241.7	671.63
G02_2020-03-06	guanaco	G02	Female	2019-03-02	2020-03-06	1233	662.93
G02_2020-03-07	guanaco	G02	Female	2019-03-02	2020-03-07	1235.11	665.04
G02_2020-03-08	guanaco	G02	Female	2019-03-02	2020-03-08	1234.91	664.84
G02_2020-03-09	guanaco	G02	Female	2019-03-02	2020-03-09	1236.93	666.86
G02_2020-03-10	guanaco	G02	Female	2019-03-02	2020-03-10	1230.02	659.95
G02_2020-03-11	guanaco	G02	Female	2019-03-02	2020-03-11	1239.55	669.48
G02_2020-03-12	guanaco	G02	Female	2019-03-02	2020-03-12	1130.39	560.32
G02_2020-03-13	guanaco	G02	Female	2019-03-02	2020-03-13	868.87	298.8
G02_2020-03-14	guanaco	G02	Female	2019-03-02	2020-03-14	840.32	270.25
G02_2020-03-15	guanaco	G02	Female	2019-03-02	2020-03-15	728.85	158.78
G02_2020-03-16	guanaco	G02	Female	2019-03-02	2020-03-16	787.1	217.03
G02_2020-03-17	guanaco	G02	Female	2019-03-02	2020-03-17	865.64	295.57
G02_2020-03-18	guanaco	G02	Female	2019-03-02	2020-03-18	913.8	343.73
G02_2020-03-19	guanaco	G02	Female	2019-03-02	2020-03-19	871.74	301.67
G02_2020-03-20	guanaco	G02	Female	2019-03-02	2020-03-20	677.64	107.57
G02_2020-03-21	guanaco	G02	Female	2019-03-02	2020-03-21	600.08	30.01
G02_2020-03-22	guanaco	G02	Female	2019-03-02	2020-03-22	586.01	15.94
G02_2020-03-23	guanaco	G02	Female	2019-03-02	2020-03-23	596.27	26.2
G02_2020-03-24	guanaco	G02	Female	2019-03-02	2020-03-24	621.43	51.36
G02_2020-03-25	guanaco	G02	Female	2019-03-02	2020-03-25	611.49	41.42
G02_2020-03-26	guanaco	G02	Female	2019-03-02	2020-03-26	837.13	267.06
G02_2020-03-27	guanaco	G02	Female	2019-03-02	2020-03-27	605.14	35.07
G02_2020-03-28	guanaco	G02	Female	2019-03-02	2020-03-28	616.48	46.41
G02_2020-03-29	guanaco	G02	Female	2019-03-02	2020-03-29	602.83	32.76
G02_2020-03-30	guanaco	G02	Female	2019-03-02	2020-03-30	586.69	16.62
G02_2020-03-31	guanaco	G02	Female	2019-03-02	2020-03-31	548.78	21.29
G02_2020-04-01	guanaco	G02	Female	2019-03-02	2020-04-01	547.68	22.39
G02_2020-04-02	guanaco	G02	Female	2019-03-02	2020-04-02	529.16	40.91
G02_2020-04-03	guanaco	G02	Female	2019-03-02	2020-04-03	530.81	39.26
G02_2020-04-04	guanaco	G02	Female	2019-03-02	2020-04-04	461.05	109.02
G02_2020-04-05	guanaco	G02	Female	2019-03-02	2020-04-05	546.79	23.28
G02_2020-04-06	guanaco	G02	Female	2019-03-02	2020-04-06	550.85	19.22
G02_2020-04-07	guanaco	G02	Female	2019-03-02	2020-04-07	543.91	26.16
G02_2020-04-08	guanaco	G02	Female	2019-03-02	2020-04-08	536.29	33.78
G02_2020-04-09	guanaco	G02	Female	2019-03-02	2020-04-09	703.05	132.98
G02_2020-04-10	guanaco	G02	Female	2019-03-02	2020-04-10	747.17	177.1
G02_2020-04-11	guanaco	G02	Female	2019-03-02	2020-04-11	638.55	68.48
G02_2020-04-12	guanaco	G02	Female	2019-03-02	2020-04-12	573.27	3.2
G02_2020-04-13	guanaco	G02	Female	2019-03-02	2020-04-13	590.36	20.29
G02_2020-04-14	guanaco	G02	Female	2019-03-02	2020-04-14	572.21	2.14
G02_2020-04-15	guanaco	G02	Female	2019-03-02	2020-04-15	577.36	7.29
G02_2020-04-16	guanaco	G02	Female	2019-03-02	2020-04-16	562.11	7.96
G02_2020-04-17	guanaco	G02	Female	2019-03-02	2020-04-17	567.23	2.84
G02_2020-04-18	guanaco	G02	Female	2019-03-02	2020-04-18	538.22	31.85
G02_2020-04-19	guanaco	G02	Female	2019-03-02	2020-04-19	560.81	9.26
G02_2020-04-20	guanaco	G02	Female	2019-03-02	2020-04-20	550.45	19.62
G02_2020-04-21	guanaco	G02	Female	2019-03-02	2020-04-21	532.32	37.75
G02_2020-04-22	guanaco	G02	Female	2019-03-02	2020-04-22	574.85	4.78
G02_2020-04-23	guanaco	G02	Female	2019-03-02	2020-04-23	576.52	6.45
G02_2020-04-24	guanaco	G02	Female	2019-03-02	2020-04-24	594.16	24.09
G02_2020-04-25	guanaco	G02	Female	2019-03-02	2020-04-25	523.24	46.83
G02_2020-04-26	guanaco	G02	Female	2019-03-02	2020-04-26	515.21	54.86
G02_2020-04-27	guanaco	G02	Female	2019-03-02	2020-04-27	529.45	40.62
G02_2020-04-28	guanaco	G02	Female	2019-03-02	2020-04-28	561.73	8.34
G02_2020-04-29	guanaco	G02	Female	2019-03-02	2020-04-29	920.58	350.51
G02_2020-04-30	guanaco	G02	Female	2019-03-02	2020-04-30	909.67	339.6
G02_2020-05-01	guanaco	G02	Female	2019-03-02	2020-05-01	592.86	22.79
G02_2020-05-02	guanaco	G02	Female	2019-03-02	2020-05-02	597.6	27.53
G02_2020-05-03	guanaco	G02	Female	2019-03-02	2020-05-03	567.1	2.97
G02_2020-05-04	guanaco	G02	Female	2019-03-02	2020-05-04	493.61	76.46
G02_2020-05-05	guanaco	G02	Female	2019-03-02	2020-05-05	572.24	2.17
G02_2020-05-06	guanaco	G02	Female	2019-03-02	2020-05-06	593.99	23.92
G02_2020-05-07	guanaco	G02	Female	2019-03-02	2020-05-07	615.62	45.55
G02_2020-05-08	guanaco	G02	Female	2019-03-02	2020-05-08	622.45	52.38
G02_2020-05-09	guanaco	G02	Female	2019-03-02	2020-05-09	605.01	34.94
G02_2020-05-10	guanaco	G02	Female	2019-03-02	2020-05-10	581.97	11.9
G02_2020-05-11	guanaco	G02	Female	2019-03-02	2020-05-11	547.57	22.5
G02_2020-05-12	guanaco	G02	Female	2019-03-02	2020-05-12	561.01	9.06
G02_2020-05-13	guanaco	G02	Female	2019-03-02	2020-05-13	513.6	56.47
G02_2020-05-14	guanaco	G02	Female	2019-03-02	2020-05-14	520.73	49.34
G02_2020-05-15	guanaco	G02	Female	2019-03-02	2020-05-15	474.47	95.6
G02_2020-05-16	guanaco	G02	Female	2019-03-02	2020-05-16	497.97	72.1
G02_2020-05-17	guanaco	G02	Female	2019-03-02	2020-05-17	528.8	41.27
G02_2020-05-18	guanaco	G02	Female	2019-03-02	2020-05-18	576.76	6.69
G02_2020-05-19	guanaco	G02	Female	2019-03-02	2020-05-19	565.68	4.39
G02_2020-05-20	guanaco	G02	Female	2019-03-02	2020-05-20	588.27	18.2
G02_2020-05-21	guanaco	G02	Female	2019-03-02	2020-05-21	629.85	59.78
G02_2020-05-22	guanaco	G02	Female	2019-03-02	2020-05-22	610.13	40.06
G02_2020-05-23	guanaco	G02	Female	2019-03-02	2020-05-23	613.89	43.82
G02_2020-05-24	guanaco	G02	Female	2019-03-02	2020-05-24	585.92	15.85
G02_2020-05-25	guanaco	G02	Female	2019-03-02	2020-05-25	580.04	9.97
G02_2020-05-26	guanaco	G02	Female	2019-03-02	2020-05-26	564.35	5.72
G02_2020-05-27	guanaco	G02	Female	2019-03-02	2020-05-27	594	23.93
G02_2020-05-28	guanaco	G02	Female	2019-03-02	2020-05-28	596.65	26.58
G02_2020-05-29	guanaco	G02	Female	2019-03-02	2020-05-29	758.05	187.98
G02_2020-05-30	guanaco	G02	Female	2019-03-02	2020-05-30	737.56	167.49
G02_2020-05-31	guanaco	G02	Female	2019-03-02	2020-05-31	587.11	17.04
G02_2020-06-01	guanaco	G02	Female	2019-03-02	2020-06-01	573.68	3.61
G02_2020-06-02	guanaco	G02	Female	2019-03-02	2020-06-02	573.64	3.57
G02_2020-06-03	guanaco	G02	Female	2019-03-02	2020-06-03	544.78	25.29
G02_2020-06-04	guanaco	G02	Female	2019-03-02	2020-06-04	549.3	20.77
G02_2020-06-05	guanaco	G02	Female	2019-03-02	2020-06-05	540.36	29.71
G02_2020-06-06	guanaco	G02	Female	2019-03-02	2020-06-06	551.58	18.49
G02_2020-06-07	guanaco	G02	Female	2019-03-02	2020-06-07	524.91	45.16
G02_2020-06-08	guanaco	G02	Female	2019-03-02	2020-06-08	551	19.07
G02_2020-06-09	guanaco	G02	Female	2019-03-02	2020-06-09	553.7	16.37
G02_2020-06-10	guanaco	G02	Female	2019-03-02	2020-06-10	536.26	33.81
G02_2020-06-11	guanaco	G02	Female	2019-03-02	2020-06-11	539.06	31.01
G02_2020-06-12	guanaco	G02	Female	2019-03-02	2020-06-12	601.86	31.79
G02_2020-06-13	guanaco	G02	Female	2019-03-02	2020-06-13	550.56	19.51
G02_2020-06-14	guanaco	G02	Female	2019-03-02	2020-06-14	540.57	29.5
G02_2020-06-15	guanaco	G02	Female	2019-03-02	2020-06-15	538.47	31.6
G02_2020-06-16	guanaco	G02	Female	2019-03-02	2020-06-16	407.91	162.16
G02_2020-06-17	guanaco	G02	Female	2019-03-02	2020-06-17	495.64	74.43
G02_2020-06-18	guanaco	G02	Female	2019-03-02	2020-06-18	531.34	38.73
G02_2020-06-19	guanaco	G02	Female	2019-03-02	2020-06-19	519.8	50.27
G02_2020-06-20	guanaco	G02	Female	2019-03-02	2020-06-20	501.15	68.92
G02_2020-06-21	guanaco	G02	Female	2019-03-02	2020-06-21	551.39	18.68
G02_2020-06-22	guanaco	G02	Female	2019-03-02	2020-06-22	543.04	27.03
G02_2020-06-23	guanaco	G02	Female	2019-03-02	2020-06-23	561.53	8.54
G02_2020-06-24	guanaco	G02	Female	2019-03-02	2020-06-24	322.93	247.14
G02_2020-06-25	guanaco	G02	Female	2019-03-02	2020-06-25	301.63	268.44
G02_2020-06-26	guanaco	G02	Female	2019-03-02	2020-06-26	324.84	245.23
G02_2020-06-27	guanaco	G02	Female	2019-03-02	2020-06-27	488.56	81.51
G02_2020-06-28	guanaco	G02	Female	2019-03-02	2020-06-28	508.57	61.5
G02_2020-06-29	guanaco	G02	Female	2019-03-02	2020-06-29	433.99	136.08
G02_2020-06-30	guanaco	G02	Female	2019-03-02	2020-06-30	454.1	115.97
G02_2020-07-01	guanaco	G02	Female	2019-03-02	2020-07-01	377.22	192.85
G02_2020-07-02	guanaco	G02	Female	2019-03-02	2020-07-02	404.4	165.67
G02_2020-07-03	guanaco	G02	Female	2019-03-02	2020-07-03	370.84	199.23
G02_2020-07-04	guanaco	G02	Female	2019-03-02	2020-07-04	391.44	178.63
G02_2020-07-05	guanaco	G02	Female	2019-03-02	2020-07-05	381.67	188.4
G02_2020-07-06	guanaco	G02	Female	2019-03-02	2020-07-06	402.28	167.79
G02_2020-07-07	guanaco	G02	Female	2019-03-02	2020-07-07	411.86	158.21
G02_2020-07-08	guanaco	G02	Female	2019-03-02	2020-07-08	396.57	173.5
G02_2020-07-09	guanaco	G02	Female	2019-03-02	2020-07-09	339.06	231.01
G02_2020-07-10	guanaco	G02	Female	2019-03-02	2020-07-10	322.52	247.55
G02_2020-07-11	guanaco	G02	Female	2019-03-02	2020-07-11	508.32	61.75
G02_2020-07-12	guanaco	G02	Female	2019-03-02	2020-07-12	437.12	132.95
G02_2020-07-13	guanaco	G02	Female	2019-03-02	2020-07-13	455.56	114.51
G02_2020-07-14	guanaco	G02	Female	2019-03-02	2020-07-14	403.41	166.66
G02_2020-07-15	guanaco	G02	Female	2019-03-02	2020-07-15	416.92	153.15
G02_2020-07-16	guanaco	G02	Female	2019-03-02	2020-07-16	532.3	37.77
G02_2020-07-17	guanaco	G02	Female	2019-03-02	2020-07-17	427.4	142.67
G02_2020-07-18	guanaco	G02	Female	2019-03-02	2020-07-18	399.28	170.79
G02_2020-07-19	guanaco	G02	Female	2019-03-02	2020-07-19	344.66	225.41
G02_2020-07-20	guanaco	G02	Female	2019-03-02	2020-07-20	346.23	223.84
G02_2020-07-21	guanaco	G02	Female	2019-03-02	2020-07-21	338.51	231.56
G02_2020-07-22	guanaco	G02	Female	2019-03-02	2020-07-22	377.06	193.01
G02_2020-07-23	guanaco	G02	Female	2019-03-02	2020-07-23	376.53	193.54
G02_2020-07-24	guanaco	G02	Female	2019-03-02	2020-07-24	371.73	198.34
G02_2020-07-25	guanaco	G02	Female	2019-03-02	2020-07-25	403.56	166.51
G02_2020-07-26	guanaco	G02	Female	2019-03-02	2020-07-26	407.72	162.35
G02_2020-07-27	guanaco	G02	Female	2019-03-02	2020-07-27	541.49	28.58
G02_2020-07-28	guanaco	G02	Female	2019-03-02	2020-07-28	439.38	130.69
G02_2020-07-29	guanaco	G02	Female	2019-03-02	2020-07-29	439.97	130.1
G02_2020-07-30	guanaco	G02	Female	2019-03-02	2020-07-30	577.32	7.25
G02_2020-07-31	guanaco	G02	Female	2019-03-02	2020-07-31	559.24	10.83
G04_2019-07-10	guanaco	G04	Male	2019-07-10	2019-07-10	552.58	0
G04_2019-07-11	guanaco	G04	Male	2019-07-10	2019-07-11	609.13	56.55
G04_2019-07-12	guanaco	G04	Male	2019-07-10	2019-07-12	546.3	6.28
G04_2019-07-13	guanaco	G04	Male	2019-07-10	2019-07-13	633.97	81.39
G04_2019-07-14	guanaco	G04	Male	2019-07-10	2019-07-14	549.28	3.3
G04_2019-07-15	guanaco	G04	Male	2019-07-10	2019-07-15	537.16	15.42
G04_2019-07-16	guanaco	G04	Male	2019-07-10	2019-07-16	541.75	10.83
G04_2019-07-17	guanaco	G04	Male	2019-07-10	2019-07-17	536.42	16.16
G04_2019-07-18	guanaco	G04	Male	2019-07-10	2019-07-18	487.57	65.01
G04_2019-07-19	guanaco	G04	Male	2019-07-10	2019-07-19	545.55	7.03
G04_2019-07-20	guanaco	G04	Male	2019-07-10	2019-07-20	559.6	7.02
G04_2019-07-21	guanaco	G04	Male	2019-07-10	2019-07-21	548.35	4.23
G04_2019-07-22	guanaco	G04	Male	2019-07-10	2019-07-22	568.8	16.22
G04_2019-07-23	guanaco	G04	Male	2019-07-10	2019-07-23	554.57	1.99
G04_2019-07-24	guanaco	G04	Male	2019-07-10	2019-07-24	574.35	21.77
G04_2019-07-25	guanaco	G04	Male	2019-07-10	2019-07-25	547.81	4.77
G04_2019-07-26	guanaco	G04	Male	2019-07-10	2019-07-26	551.45	1.13
G04_2019-07-27	guanaco	G04	Male	2019-07-10	2019-07-27	547.62	4.96
G04_2019-07-28	guanaco	G04	Male	2019-07-10	2019-07-28	567.62	15.04
G04_2019-07-29	guanaco	G04	Male	2019-07-10	2019-07-29	582.87	30.29
G04_2019-07-30	guanaco	G04	Male	2019-07-10	2019-07-30	641.66	89.08
G04_2019-07-31	guanaco	G04	Male	2019-07-10	2019-07-31	592.23	39.65
G04_2019-08-01	guanaco	G04	Male	2019-07-10	2019-08-01	543.37	9.21
G04_2019-08-02	guanaco	G04	Male	2019-07-10	2019-08-02	616	63.42
G04_2019-08-03	guanaco	G04	Male	2019-07-10	2019-08-03	575.19	22.61
G04_2019-08-04	guanaco	G04	Male	2019-07-10	2019-08-04	574.05	21.47
G04_2019-08-05	guanaco	G04	Male	2019-07-10	2019-08-05	582.73	30.15
G04_2019-08-06	guanaco	G04	Male	2019-07-10	2019-08-06	595.46	42.88
G04_2019-08-07	guanaco	G04	Male	2019-07-10	2019-08-07	572.48	19.9
G04_2019-08-08	guanaco	G04	Male	2019-07-10	2019-08-08	574.44	21.86
G04_2019-08-09	guanaco	G04	Male	2019-07-10	2019-08-09	551.56	1.02
G04_2019-08-10	guanaco	G04	Male	2019-07-10	2019-08-10	585.99	33.41
G04_2019-08-11	guanaco	G04	Male	2019-07-10	2019-08-11	581.12	28.54
G04_2019-08-12	guanaco	G04	Male	2019-07-10	2019-08-12	579.1	26.52
G04_2019-08-13	guanaco	G04	Male	2019-07-10	2019-08-13	585.04	32.46
G04_2019-08-14	guanaco	G04	Male	2019-07-10	2019-08-14	588.22	35.64
G04_2019-08-15	guanaco	G04	Male	2019-07-10	2019-08-15	588.24	35.66
G04_2019-08-16	guanaco	G04	Male	2019-07-10	2019-08-16	548.9	3.68
G04_2019-08-17	guanaco	G04	Male	2019-07-10	2019-08-17	552.02	0.56
G04_2019-08-18	guanaco	G04	Male	2019-07-10	2019-08-18	588.88	36.3
G04_2019-08-19	guanaco	G04	Male	2019-07-10	2019-08-19	619.21	66.63
G04_2019-08-20	guanaco	G04	Male	2019-07-10	2019-08-20	603.67	51.09
G04_2019-08-21	guanaco	G04	Male	2019-07-10	2019-08-21	596.91	44.33
G04_2019-08-22	guanaco	G04	Male	2019-07-10	2019-08-22	568.09	15.51
G04_2019-08-23	guanaco	G04	Male	2019-07-10	2019-08-23	621.54	68.96
G04_2019-08-24	guanaco	G04	Male	2019-07-10	2019-08-24	611.36	58.78
G04_2019-08-25	guanaco	G04	Male	2019-07-10	2019-08-25	586.45	33.87
G04_2019-08-26	guanaco	G04	Male	2019-07-10	2019-08-26	558.1	5.52
G04_2019-08-27	guanaco	G04	Male	2019-07-10	2019-08-27	559.51	6.93
G04_2019-08-28	guanaco	G04	Male	2019-07-10	2019-08-28	552.57	0.01
G04_2019-08-29	guanaco	G04	Male	2019-07-10	2019-08-29	559.48	6.9
G04_2019-08-30	guanaco	G04	Male	2019-07-10	2019-08-30	566.6	14.02
G04_2019-08-31	guanaco	G04	Male	2019-07-10	2019-08-31	549.72	2.86
G04_2019-09-01	guanaco	G04	Male	2019-07-10	2019-09-01	565.23	12.65
G04_2019-09-02	guanaco	G04	Male	2019-07-10	2019-09-02	565.74	13.16
G04_2019-09-03	guanaco	G04	Male	2019-07-10	2019-09-03	598.82	46.24
G04_2019-09-04	guanaco	G04	Male	2019-07-10	2019-09-04	688.5	135.92
G04_2019-09-05	guanaco	G04	Male	2019-07-10	2019-09-05	650.73	98.15
G04_2019-09-06	guanaco	G04	Male	2019-07-10	2019-09-06	661.8	109.22
G04_2019-09-07	guanaco	G04	Male	2019-07-10	2019-09-07	576.25	23.67
G04_2019-09-08	guanaco	G04	Male	2019-07-10	2019-09-08	587.82	35.24
G04_2019-09-09	guanaco	G04	Male	2019-07-10	2019-09-09	594.87	42.29
G04_2019-09-10	guanaco	G04	Male	2019-07-10	2019-09-10	613.55	60.97
G04_2019-09-11	guanaco	G04	Male	2019-07-10	2019-09-11	587.7	35.12
G04_2019-09-12	guanaco	G04	Male	2019-07-10	2019-09-12	610.89	58.31
G04_2019-09-13	guanaco	G04	Male	2019-07-10	2019-09-13	570.86	18.28
G04_2019-09-14	guanaco	G04	Male	2019-07-10	2019-09-14	586.05	33.47
G04_2019-09-15	guanaco	G04	Male	2019-07-10	2019-09-15	576.06	23.48
G04_2019-09-16	guanaco	G04	Male	2019-07-10	2019-09-16	553.81	1.23
G04_2019-09-17	guanaco	G04	Male	2019-07-10	2019-09-17	608.41	55.83
G04_2019-09-18	guanaco	G04	Male	2019-07-10	2019-09-18	593.23	40.65
G04_2019-09-19	guanaco	G04	Male	2019-07-10	2019-09-19	537.33	15.25
G04_2019-09-20	guanaco	G04	Male	2019-07-10	2019-09-20	562.89	10.31
G04_2019-09-21	guanaco	G04	Male	2019-07-10	2019-09-21	564.99	12.41
G04_2019-09-22	guanaco	G04	Male	2019-07-10	2019-09-22	603.73	51.15
G04_2019-09-23	guanaco	G04	Male	2019-07-10	2019-09-23	597.66	45.08
G04_2019-09-24	guanaco	G04	Male	2019-07-10	2019-09-24	560.9	8.32
G04_2019-09-25	guanaco	G04	Male	2019-07-10	2019-09-25	565.66	13.08
G04_2019-09-26	guanaco	G04	Male	2019-07-10	2019-09-26	463.91	88.67
G04_2019-09-27	guanaco	G04	Male	2019-07-10	2019-09-27	594.58	42
G04_2019-09-28	guanaco	G04	Male	2019-07-10	2019-09-28	565.23	12.65
G04_2019-09-29	guanaco	G04	Male	2019-07-10	2019-09-29	602.7	50.12
G04_2019-09-30	guanaco	G04	Male	2019-07-10	2019-09-30	594.23	41.65
G04_2019-10-01	guanaco	G04	Male	2019-07-10	2019-10-01	554.48	1.9
G04_2019-10-02	guanaco	G04	Male	2019-07-10	2019-10-02	562.07	9.49
G04_2019-10-03	guanaco	G04	Male	2019-07-10	2019-10-03	578.87	26.29
G04_2019-10-04	guanaco	G04	Male	2019-07-10	2019-10-04	589.56	36.98
G04_2019-10-05	guanaco	G04	Male	2019-07-10	2019-10-05	452.92	99.66
G04_2019-10-06	guanaco	G04	Male	2019-07-10	2019-10-06	599.01	46.43
G04_2019-10-07	guanaco	G04	Male	2019-07-10	2019-10-07	1281.6	729.02
G04_2019-10-08	guanaco	G04	Male	2019-07-10	2019-10-08	1284.92	732.34
G04_2019-10-09	guanaco	G04	Male	2019-07-10	2019-10-09	1270.9	718.32
G04_2019-10-10	guanaco	G04	Male	2019-07-10	2019-10-10	1276.71	724.13
G04_2019-10-11	guanaco	G04	Male	2019-07-10	2019-10-11	1282.92	730.34
G04_2019-10-12	guanaco	G04	Male	2019-07-10	2019-10-12	1275.57	722.99
G04_2019-10-13	guanaco	G04	Male	2019-07-10	2019-10-13	1275.51	722.93
G04_2019-10-14	guanaco	G04	Male	2019-07-10	2019-10-14	1259.7	707.12
G04_2019-10-15	guanaco	G04	Male	2019-07-10	2019-10-15	1280.79	728.21
G04_2019-10-16	guanaco	G04	Male	2019-07-10	2019-10-16	1267.32	714.74
G04_2019-10-17	guanaco	G04	Male	2019-07-10	2019-10-17	1280.59	728.01
G04_2019-10-18	guanaco	G04	Male	2019-07-10	2019-10-18	1261.27	708.69
G04_2019-10-19	guanaco	G04	Male	2019-07-10	2019-10-19	1282.72	730.14
G04_2019-10-20	guanaco	G04	Male	2019-07-10	2019-10-20	1257.11	704.53
G04_2019-10-21	guanaco	G04	Male	2019-07-10	2019-10-21	1281.91	729.33
G04_2019-10-22	guanaco	G04	Male	2019-07-10	2019-10-22	1270.71	718.13
G04_2019-10-23	guanaco	G04	Male	2019-07-10	2019-10-23	1272.44	719.86
G04_2019-10-24	guanaco	G04	Male	2019-07-10	2019-10-24	1277.26	724.68
G04_2019-10-25	guanaco	G04	Male	2019-07-10	2019-10-25	1256.04	703.46
G04_2019-10-26	guanaco	G04	Male	2019-07-10	2019-10-26	1275.09	722.51
G04_2019-10-27	guanaco	G04	Male	2019-07-10	2019-10-27	1285.18	732.6
G04_2019-10-28	guanaco	G04	Male	2019-07-10	2019-10-28	1279.65	727.07
G04_2019-10-29	guanaco	G04	Male	2019-07-10	2019-10-29	1277.06	724.48
G04_2019-10-30	guanaco	G04	Male	2019-07-10	2019-10-30	1280.61	728.03
G04_2019-10-31	guanaco	G04	Male	2019-07-10	2019-10-31	1268	715.42
G04_2019-11-01	guanaco	G04	Male	2019-07-10	2019-11-01	1271.84	719.26
G04_2019-11-02	guanaco	G04	Male	2019-07-10	2019-11-02	1281.8	729.22
G04_2019-11-03	guanaco	G04	Male	2019-07-10	2019-11-03	1281.9	729.32
G04_2019-11-04	guanaco	G04	Male	2019-07-10	2019-11-04	1277.29	724.71
G04_2019-11-05	guanaco	G04	Male	2019-07-10	2019-11-05	1314.66	762.08
G04_2019-11-06	guanaco	G04	Male	2019-07-10	2019-11-06	1285.9	733.32
G04_2019-11-07	guanaco	G04	Male	2019-07-10	2019-11-07	1280.29	727.71
G04_2019-11-08	guanaco	G04	Male	2019-07-10	2019-11-08	1262.84	710.26
G04_2019-11-09	guanaco	G04	Male	2019-07-10	2019-11-09	1275.44	722.86
G04_2019-11-10	guanaco	G04	Male	2019-07-10	2019-11-10	1273.45	720.87
G04_2019-11-11	guanaco	G04	Male	2019-07-10	2019-11-11	1268.19	715.61
G04_2019-11-12	guanaco	G04	Male	2019-07-10	2019-11-12	1277.88	725.3
G04_2019-11-13	guanaco	G04	Male	2019-07-10	2019-11-13	1268.01	715.43
G04_2019-11-14	guanaco	G04	Male	2019-07-10	2019-11-14	1260.96	708.38
G04_2019-11-15	guanaco	G04	Male	2019-07-10	2019-11-15	1274.77	722.19
G04_2019-11-16	guanaco	G04	Male	2019-07-10	2019-11-16	1276.99	724.41
G04_2019-11-17	guanaco	G04	Male	2019-07-10	2019-11-17	1258.85	706.27
G04_2019-11-18	guanaco	G04	Male	2019-07-10	2019-11-18	1279.32	726.74
G04_2019-11-19	guanaco	G04	Male	2019-07-10	2019-11-19	1268.39	715.81
G04_2019-11-20	guanaco	G04	Male	2019-07-10	2019-11-20	1269.16	716.58
G04_2019-11-21	guanaco	G04	Male	2019-07-10	2019-11-21	1269.3	716.72
G04_2019-11-22	guanaco	G04	Male	2019-07-10	2019-11-22	1292.3	739.72
G04_2019-11-23	guanaco	G04	Male	2019-07-10	2019-11-23	1291.65	739.07
G04_2019-11-24	guanaco	G04	Male	2019-07-10	2019-11-24	1275.79	723.21
G04_2019-11-25	guanaco	G04	Male	2019-07-10	2019-11-25	1271.82	719.24
G04_2019-11-26	guanaco	G04	Male	2019-07-10	2019-11-26	1264.3	711.72
G04_2019-11-27	guanaco	G04	Male	2019-07-10	2019-11-27	1274.02	721.44
G04_2019-11-28	guanaco	G04	Male	2019-07-10	2019-11-28	1276.38	723.8
G04_2019-11-29	guanaco	G04	Male	2019-07-10	2019-11-29	1269.73	717.15
G04_2019-11-30	guanaco	G04	Male	2019-07-10	2019-11-30	1278.58	726
G04_2019-12-01	guanaco	G04	Male	2019-07-10	2019-12-01	1263.66	711.08
G04_2019-12-02	guanaco	G04	Male	2019-07-10	2019-12-02	1199.57	646.99
G04_2019-12-03	guanaco	G04	Male	2019-07-10	2019-12-03	1265.96	713.38
G04_2019-12-04	guanaco	G04	Male	2019-07-10	2019-12-04	1261.42	708.84
G04_2019-12-05	guanaco	G04	Male	2019-07-10	2019-12-05	1266.78	714.2
G04_2019-12-06	guanaco	G04	Male	2019-07-10	2019-12-06	1261.83	709.25
G04_2019-12-07	guanaco	G04	Male	2019-07-10	2019-12-07	1280.99	728.41
G04_2019-12-08	guanaco	G04	Male	2019-07-10	2019-12-08	1265.46	712.88
G04_2019-12-09	guanaco	G04	Male	2019-07-10	2019-12-09	1277.29	724.71
G04_2019-12-10	guanaco	G04	Male	2019-07-10	2019-12-10	1283.09	730.51
G04_2019-12-11	guanaco	G04	Male	2019-07-10	2019-12-11	1244.78	692.2
G04_2019-12-12	guanaco	G04	Male	2019-07-10	2019-12-12	1272.94	720.36
G04_2019-12-13	guanaco	G04	Male	2019-07-10	2019-12-13	1268.96	716.38
G04_2019-12-14	guanaco	G04	Male	2019-07-10	2019-12-14	1273.09	720.51
G04_2019-12-15	guanaco	G04	Male	2019-07-10	2019-12-15	1273.86	721.28
G04_2019-12-16	guanaco	G04	Male	2019-07-10	2019-12-16	1266.72	714.14
G04_2019-12-17	guanaco	G04	Male	2019-07-10	2019-12-17	1280.8	728.22
G04_2019-12-18	guanaco	G04	Male	2019-07-10	2019-12-18	1271.29	718.71
G04_2019-12-19	guanaco	G04	Male	2019-07-10	2019-12-19	1280.27	727.69
G04_2019-12-20	guanaco	G04	Male	2019-07-10	2019-12-20	1269.14	716.56
G04_2019-12-21	guanaco	G04	Male	2019-07-10	2019-12-21	1281.51	728.93
G04_2019-12-22	guanaco	G04	Male	2019-07-10	2019-12-22	1279.91	727.33
G04_2019-12-23	guanaco	G04	Male	2019-07-10	2019-12-23	1281.79	729.21
G04_2019-12-24	guanaco	G04	Male	2019-07-10	2019-12-24	1274.71	722.13
G04_2019-12-25	guanaco	G04	Male	2019-07-10	2019-12-25	1159.44	606.86
G04_2019-12-26	guanaco	G04	Male	2019-07-10	2019-12-26	1284.13	731.55
G04_2019-12-27	guanaco	G04	Male	2019-07-10	2019-12-27	1279.56	726.98
G04_2019-12-28	guanaco	G04	Male	2019-07-10	2019-12-28	1283.86	731.28
G04_2019-12-29	guanaco	G04	Male	2019-07-10	2019-12-29	1276.59	724.01
G04_2019-12-30	guanaco	G04	Male	2019-07-10	2019-12-30	1259.35	706.77
G04_2019-12-31	guanaco	G04	Male	2019-07-10	2019-12-31	1287.01	734.43
G04_2020-01-01	guanaco	G04	Male	2019-07-10	2020-01-01	1401.82	849.24
G04_2020-01-02	guanaco	G04	Male	2019-07-10	2020-01-02	1512.89	960.31
G04_2020-01-03	guanaco	G04	Male	2019-07-10	2020-01-03	1573.69	1021.11
G04_2020-01-04	guanaco	G04	Male	2019-07-10	2020-01-04	1521.21	968.63
G04_2020-01-05	guanaco	G04	Male	2019-07-10	2020-01-05	1265.86	713.28
G04_2020-01-06	guanaco	G04	Male	2019-07-10	2020-01-06	1264.02	711.44
G04_2020-01-07	guanaco	G04	Male	2019-07-10	2020-01-07	1273.81	721.23
G04_2020-01-08	guanaco	G04	Male	2019-07-10	2020-01-08	1501.09	948.51
G04_2020-01-09	guanaco	G04	Male	2019-07-10	2020-01-09	1476.51	923.93
G04_2020-01-10	guanaco	G04	Male	2019-07-10	2020-01-10	1485.59	933.01
G04_2020-01-11	guanaco	G04	Male	2019-07-10	2020-01-11	1517.35	964.77
G04_2020-01-12	guanaco	G04	Male	2019-07-10	2020-01-12	1514.2	961.62
G04_2020-01-13	guanaco	G04	Male	2019-07-10	2020-01-13	1540.45	987.87
G04_2020-01-14	guanaco	G04	Male	2019-07-10	2020-01-14	1156.54	603.96
G04_2020-01-15	guanaco	G04	Male	2019-07-10	2020-01-15	1422.59	870.01
G04_2020-01-16	guanaco	G04	Male	2019-07-10	2020-01-16	1511.11	958.53
G04_2020-01-17	guanaco	G04	Male	2019-07-10	2020-01-17	1537.41	984.83
G04_2020-01-18	guanaco	G04	Male	2019-07-10	2020-01-18	1501.33	948.75
G04_2020-01-19	guanaco	G04	Male	2019-07-10	2020-01-19	1499.08	946.5
G04_2020-01-20	guanaco	G04	Male	2019-07-10	2020-01-20	1497.49	944.91
G04_2020-01-21	guanaco	G04	Male	2019-07-10	2020-01-21	1496.99	944.41
G04_2020-01-22	guanaco	G04	Male	2019-07-10	2020-01-22	1525.55	972.97
G04_2020-01-23	guanaco	G04	Male	2019-07-10	2020-01-23	1571.1	1018.52
G04_2020-01-24	guanaco	G04	Male	2019-07-10	2020-01-24	1223.06	670.48
G04_2020-01-25	guanaco	G04	Male	2019-07-10	2020-01-25	1492.78	940.2
G04_2020-01-26	guanaco	G04	Male	2019-07-10	2020-01-26	1600.62	1048.04
G04_2020-01-27	guanaco	G04	Male	2019-07-10	2020-01-27	1532.74	980.16
G04_2020-01-28	guanaco	G04	Male	2019-07-10	2020-01-28	1528.05	975.47
G04_2020-01-29	guanaco	G04	Male	2019-07-10	2020-01-29	1537.39	984.81
G04_2020-01-30	guanaco	G04	Male	2019-07-10	2020-01-30	1527.69	975.11
G04_2020-01-31	guanaco	G04	Male	2019-07-10	2020-01-31	1512.06	959.48
G04_2020-02-01	guanaco	G04	Male	2019-07-10	2020-02-01	1541.77	989.19
G04_2020-02-02	guanaco	G04	Male	2019-07-10	2020-02-02	1532.89	980.31
G04_2020-02-03	guanaco	G04	Male	2019-07-10	2020-02-03	1535.69	983.11
G04_2020-02-04	guanaco	G04	Male	2019-07-10	2020-02-04	1513.81	961.23
G04_2020-02-05	guanaco	G04	Male	2019-07-10	2020-02-05	1517.19	964.61
G04_2020-02-06	guanaco	G04	Male	2019-07-10	2020-02-06	1530.73	978.15
G04_2020-02-07	guanaco	G04	Male	2019-07-10	2020-02-07	1516.38	963.8
G04_2020-02-08	guanaco	G04	Male	2019-07-10	2020-02-08	1544.91	992.33
G04_2020-02-09	guanaco	G04	Male	2019-07-10	2020-02-09	1531.27	978.69
G04_2020-02-10	guanaco	G04	Male	2019-07-10	2020-02-10	1537.03	984.45
G04_2020-02-11	guanaco	G04	Male	2019-07-10	2020-02-11	1541.13	988.55
G04_2020-02-12	guanaco	G04	Male	2019-07-10	2020-02-12	1533.58	981
G04_2020-02-13	guanaco	G04	Male	2019-07-10	2020-02-13	1504.89	952.31
G04_2020-02-14	guanaco	G04	Male	2019-07-10	2020-02-14	1641.83	1089.25
G04_2020-02-15	guanaco	G04	Male	2019-07-10	2020-02-15	1567.78	1015.2
G04_2020-02-16	guanaco	G04	Male	2019-07-10	2020-02-16	1540.5	987.92
G04_2020-02-17	guanaco	G04	Male	2019-07-10	2020-02-17	1529.99	977.41
G04_2020-02-18	guanaco	G04	Male	2019-07-10	2020-02-18	1609.12	1056.54
G04_2020-02-19	guanaco	G04	Male	2019-07-10	2020-02-19	1510.62	958.04
G04_2020-02-20	guanaco	G04	Male	2019-07-10	2020-02-20	1538.22	985.64
G04_2020-02-21	guanaco	G04	Male	2019-07-10	2020-02-21	1573.68	1021.1
G04_2020-02-22	guanaco	G04	Male	2019-07-10	2020-02-22	1666.9	1114.32
G04_2020-02-23	guanaco	G04	Male	2019-07-10	2020-02-23	1547.2	994.62
G04_2020-02-24	guanaco	G04	Male	2019-07-10	2020-02-24	1538.35	985.77
G04_2020-02-25	guanaco	G04	Male	2019-07-10	2020-02-25	1574.92	1022.34
G04_2020-02-26	guanaco	G04	Male	2019-07-10	2020-02-26	1553.52	1000.94
G04_2020-02-27	guanaco	G04	Male	2019-07-10	2020-02-27	1526.36	973.78
G04_2020-02-28	guanaco	G04	Male	2019-07-10	2020-02-28	1546.42	993.84
G04_2020-02-29	guanaco	G04	Male	2019-07-10	2020-02-29	1647.59	1095.01
G04_2020-03-01	guanaco	G04	Male	2019-07-10	2020-03-01	1614.7	1062.12
G04_2020-03-02	guanaco	G04	Male	2019-07-10	2020-03-02	1577.95	1025.37
G04_2020-03-03	guanaco	G04	Male	2019-07-10	2020-03-03	1591.05	1038.47
G04_2020-03-04	guanaco	G04	Male	2019-07-10	2020-03-04	1542.7	990.12
G04_2020-03-05	guanaco	G04	Male	2019-07-10	2020-03-05	1565.48	1012.9
G04_2020-03-06	guanaco	G04	Male	2019-07-10	2020-03-06	1349.2	796.62
G04_2020-03-07	guanaco	G04	Male	2019-07-10	2020-03-07	772.63	220.05
G04_2020-03-08	guanaco	G04	Male	2019-07-10	2020-03-08	620.32	67.74
G04_2020-03-09	guanaco	G04	Male	2019-07-10	2020-03-09	677.38	124.8
G04_2020-03-10	guanaco	G04	Male	2019-07-10	2020-03-10	697.01	144.43
G04_2020-03-11	guanaco	G04	Male	2019-07-10	2020-03-11	679.25	126.67
G04_2020-03-12	guanaco	G04	Male	2019-07-10	2020-03-12	672	119.42
G04_2020-03-13	guanaco	G04	Male	2019-07-10	2020-03-13	694.39	141.81
G04_2020-03-14	guanaco	G04	Male	2019-07-10	2020-03-14	678.87	126.29
G04_2020-03-15	guanaco	G04	Male	2019-07-10	2020-03-15	729.7	177.12
G04_2020-03-16	guanaco	G04	Male	2019-07-10	2020-03-16	629.23	76.65
G04_2020-03-17	guanaco	G04	Male	2019-07-10	2020-03-17	683.58	131
G04_2020-03-18	guanaco	G04	Male	2019-07-10	2020-03-18	618.85	66.27
G04_2020-03-19	guanaco	G04	Male	2019-07-10	2020-03-19	679.61	127.03
G04_2020-03-20	guanaco	G04	Male	2019-07-10	2020-03-20	663.56	110.98
G04_2020-03-21	guanaco	G04	Male	2019-07-10	2020-03-21	635.69	83.11
G04_2020-03-22	guanaco	G04	Male	2019-07-10	2020-03-22	723.23	170.65
G04_2020-03-23	guanaco	G04	Male	2019-07-10	2020-03-23	717.63	165.05
G04_2020-03-24	guanaco	G04	Male	2019-07-10	2020-03-24	645.48	92.9
G04_2020-03-25	guanaco	G04	Male	2019-07-10	2020-03-25	594.46	41.88
G04_2020-03-26	guanaco	G04	Male	2019-07-10	2020-03-26	593.08	40.5
G04_2020-03-27	guanaco	G04	Male	2019-07-10	2020-03-27	583.68	31.1
G04_2020-03-28	guanaco	G04	Male	2019-07-10	2020-03-28	609.05	56.47
G04_2020-03-29	guanaco	G04	Male	2019-07-10	2020-03-29	680.77	128.19
G04_2020-03-30	guanaco	G04	Male	2019-07-10	2020-03-30	611.24	58.66
G04_2020-03-31	guanaco	G04	Male	2019-07-10	2020-03-31	562.96	10.38
G04_2020-04-01	guanaco	G04	Male	2019-07-10	2020-04-01	561.63	9.05
G04_2020-04-02	guanaco	G04	Male	2019-07-10	2020-04-02	577.11	24.53
G04_2020-04-03	guanaco	G04	Male	2019-07-10	2020-04-03	570.26	17.68
G04_2020-04-04	guanaco	G04	Male	2019-07-10	2020-04-04	585.82	33.24
G04_2020-04-05	guanaco	G04	Male	2019-07-10	2020-04-05	602.53	49.95
G04_2020-04-06	guanaco	G04	Male	2019-07-10	2020-04-06	437.31	115.27
G04_2020-04-07	guanaco	G04	Male	2019-07-10	2020-04-07	555.96	3.38
G04_2020-04-08	guanaco	G04	Male	2019-07-10	2020-04-08	446.02	106.56
G04_2020-04-09	guanaco	G04	Male	2019-07-10	2020-04-09	570.86	18.28
G04_2020-04-10	guanaco	G04	Male	2019-07-10	2020-04-10	441.1	111.48
G04_2020-04-11	guanaco	G04	Male	2019-07-10	2020-04-11	535.26	17.32
G04_2020-04-12	guanaco	G04	Male	2019-07-10	2020-04-12	457.05	95.53
G04_2020-04-13	guanaco	G04	Male	2019-07-10	2020-04-13	616.02	63.44
G04_2020-04-14	guanaco	G04	Male	2019-07-10	2020-04-14	644.16	91.58
G04_2020-04-15	guanaco	G04	Male	2019-07-10	2020-04-15	462.34	90.24
G04_2020-04-16	guanaco	G04	Male	2019-07-10	2020-04-16	564.67	12.09
G04_2020-04-17	guanaco	G04	Male	2019-07-10	2020-04-17	674.81	122.23
G04_2020-04-18	guanaco	G04	Male	2019-07-10	2020-04-18	457.65	94.93
G04_2020-04-19	guanaco	G04	Male	2019-07-10	2020-04-19	626.15	73.57
G04_2020-04-20	guanaco	G04	Male	2019-07-10	2020-04-20	629.04	76.46
G04_2020-04-21	guanaco	G04	Male	2019-07-10	2020-04-21	632.55	79.97
G04_2020-04-22	guanaco	G04	Male	2019-07-10	2020-04-22	675.33	122.75
G04_2020-04-23	guanaco	G04	Male	2019-07-10	2020-04-23	702.88	150.3
G04_2020-04-24	guanaco	G04	Male	2019-07-10	2020-04-24	501.81	50.77
G04_2020-04-25	guanaco	G04	Male	2019-07-10	2020-04-25	601.59	49.01
G04_2020-04-26	guanaco	G04	Male	2019-07-10	2020-04-26	583.56	30.98
G04_2020-04-27	guanaco	G04	Male	2019-07-10	2020-04-27	635.68	83.1
G04_2020-04-28	guanaco	G04	Male	2019-07-10	2020-04-28	550.83	1.75
G04_2020-04-29	guanaco	G04	Male	2019-07-10	2020-04-29	575.04	22.46
G04_2020-04-30	guanaco	G04	Male	2019-07-10	2020-04-30	623.36	70.78
G04_2020-05-01	guanaco	G04	Male	2019-07-10	2020-05-01	618.8	66.22
G04_2020-05-02	guanaco	G04	Male	2019-07-10	2020-05-02	637.51	84.93
G04_2020-05-03	guanaco	G04	Male	2019-07-10	2020-05-03	553.93	1.35
G04_2020-05-04	guanaco	G04	Male	2019-07-10	2020-05-04	548.9	3.68
G04_2020-05-05	guanaco	G04	Male	2019-07-10	2020-05-05	553.38	0.8
G04_2020-05-06	guanaco	G04	Male	2019-07-10	2020-05-06	683.22	130.64
G04_2020-05-07	guanaco	G04	Male	2019-07-10	2020-05-07	714	161.42
G04_2020-05-08	guanaco	G04	Male	2019-07-10	2020-05-08	608.43	55.85
G04_2020-05-09	guanaco	G04	Male	2019-07-10	2020-05-09	666.85	114.27
G04_2020-05-10	guanaco	G04	Male	2019-07-10	2020-05-10	607.5	54.92
G04_2020-05-11	guanaco	G04	Male	2019-07-10	2020-05-11	585.68	33.1
G04_2020-05-12	guanaco	G04	Male	2019-07-10	2020-05-12	598.88	46.3
G04_2020-05-13	guanaco	G04	Male	2019-07-10	2020-05-13	602.27	49.69
G04_2020-05-14	guanaco	G04	Male	2019-07-10	2020-05-14	584.27	31.69
G04_2020-05-15	guanaco	G04	Male	2019-07-10	2020-05-15	603.68	51.1
G04_2020-05-16	guanaco	G04	Male	2019-07-10	2020-05-16	549.77	2.81
G04_2020-05-17	guanaco	G04	Male	2019-07-10	2020-05-17	540.59	11.99
G04_2020-05-18	guanaco	G04	Male	2019-07-10	2020-05-18	653.75	101.17
G04_2020-05-19	guanaco	G04	Male	2019-07-10	2020-05-19	660.12	107.54
G04_2020-05-20	guanaco	G04	Male	2019-07-10	2020-05-20	579.45	26.87
G04_2020-05-21	guanaco	G04	Male	2019-07-10	2020-05-21	552.94	0.36
G04_2020-05-22	guanaco	G04	Male	2019-07-10	2020-05-22	591.36	38.78
G04_2020-05-23	guanaco	G04	Male	2019-07-10	2020-05-23	652.59	100.01
G04_2020-05-24	guanaco	G04	Male	2019-07-10	2020-05-24	564.72	12.14
G04_2020-05-25	guanaco	G04	Male	2019-07-10	2020-05-25	552.3	0.28
G04_2020-05-26	guanaco	G04	Male	2019-07-10	2020-05-26	549.65	2.93
G04_2020-05-27	guanaco	G04	Male	2019-07-10	2020-05-27	552.71	0.13
G04_2020-05-28	guanaco	G04	Male	2019-07-10	2020-05-28	524.72	27.86
G04_2020-05-29	guanaco	G04	Male	2019-07-10	2020-05-29	549.73	2.85
G04_2020-05-30	guanaco	G04	Male	2019-07-10	2020-05-30	557.24	4.66
G04_2020-05-31	guanaco	G04	Male	2019-07-10	2020-05-31	543.84	8.74
G04_2020-06-01	guanaco	G04	Male	2019-07-10	2020-06-01	539.9	12.68
G04_2020-06-02	guanaco	G04	Male	2019-07-10	2020-06-02	553.17	0.59
G04_2020-06-03	guanaco	G04	Male	2019-07-10	2020-06-03	551.69	0.89
G04_2020-06-04	guanaco	G04	Male	2019-07-10	2020-06-04	556.31	3.73
G04_2020-06-05	guanaco	G04	Male	2019-07-10	2020-06-05	549.32	3.26
G04_2020-06-06	guanaco	G04	Male	2019-07-10	2020-06-06	572.19	19.61
G04_2020-06-07	guanaco	G04	Male	2019-07-10	2020-06-07	469.99	82.59
G04_2020-06-08	guanaco	G04	Male	2019-07-10	2020-06-08	543.61	8.97
G04_2020-06-09	guanaco	G04	Male	2019-07-10	2020-06-09	462.62	89.96
G04_2020-06-10	guanaco	G04	Male	2019-07-10	2020-06-10	507.06	45.52
G04_2020-06-11	guanaco	G04	Male	2019-07-10	2020-06-11	525.65	26.93
G04_2020-06-12	guanaco	G04	Male	2019-07-10	2020-06-12	524.91	27.67
G04_2020-06-13	guanaco	G04	Male	2019-07-10	2020-06-13	526.93	25.65
G04_2020-06-14	guanaco	G04	Male	2019-07-10	2020-06-14	555.51	2.93
G04_2020-06-15	guanaco	G04	Male	2019-07-10	2020-06-15	538.55	14.03
G04_2020-06-16	guanaco	G04	Male	2019-07-10	2020-06-16	533.89	18.69
G04_2020-06-17	guanaco	G04	Male	2019-07-10	2020-06-17	528.58	24
G04_2020-06-18	guanaco	G04	Male	2019-07-10	2020-06-18	553.82	1.24
G04_2020-06-19	guanaco	G04	Male	2019-07-10	2020-06-19	496.14	56.44
G04_2020-06-20	guanaco	G04	Male	2019-07-10	2020-06-20	534.6	17.98
G04_2020-06-21	guanaco	G04	Male	2019-07-10	2020-06-21	568.6	16.02
G04_2020-06-22	guanaco	G04	Male	2019-07-10	2020-06-22	544.03	8.55
G04_2020-06-23	guanaco	G04	Male	2019-07-10	2020-06-23	526.03	26.55
G04_2020-06-24	guanaco	G04	Male	2019-07-10	2020-06-24	571.47	18.89
G04_2020-06-25	guanaco	G04	Male	2019-07-10	2020-06-25	554.72	2.14
G04_2020-06-26	guanaco	G04	Male	2019-07-10	2020-06-26	540.25	12.33
G04_2020-06-27	guanaco	G04	Male	2019-07-10	2020-06-27	574.44	21.86
G04_2020-06-28	guanaco	G04	Male	2019-07-10	2020-06-28	575.72	23.14
G04_2020-06-29	guanaco	G04	Male	2019-07-10	2020-06-29	493.7	58.88
G04_2020-06-30	guanaco	G04	Male	2019-07-10	2020-06-30	463.23	89.35
G04_2020-07-01	guanaco	G04	Male	2019-07-10	2020-07-01	573.74	21.16
G04_2020-07-02	guanaco	G04	Male	2019-07-10	2020-07-02	556.25	3.67
G04_2020-07-03	guanaco	G04	Male	2019-07-10	2020-07-03	546.54	6.04
G04_2020-07-04	guanaco	G04	Male	2019-07-10	2020-07-04	496.24	56.34
G04_2020-07-05	guanaco	G04	Male	2019-07-10	2020-07-05	575.17	22.59
G04_2020-07-06	guanaco	G04	Male	2019-07-10	2020-07-06	582.71	30.13
G04_2020-07-07	guanaco	G04	Male	2019-07-10	2020-07-07	474.86	77.72
G04_2020-07-08	guanaco	G04	Male	2019-07-10	2020-07-08	473.89	78.69
G04_2020-07-09	guanaco	G04	Male	2019-07-10	2020-07-09	480.75	71.83
G04_2020-07-10	guanaco	G04	Male	2019-07-10	2020-07-10	558.12	5.54
G04_2020-07-11	guanaco	G04	Male	2019-07-10	2020-07-11	555.57	2.99
G04_2020-07-12	guanaco	G04	Male	2019-07-10	2020-07-12	561.38	8.8
G04_2020-07-13	guanaco	G04	Male	2019-07-10	2020-07-13	472.63	79.95
G04_2020-07-14	guanaco	G04	Male	2019-07-10	2020-07-14	545.73	6.85
G04_2020-07-15	guanaco	G04	Male	2019-07-10	2020-07-15	476.85	75.73
G04_2020-07-16	guanaco	G04	Male	2019-07-10	2020-07-16	459.41	93.17
G04_2020-07-17	guanaco	G04	Male	2019-07-10	2020-07-17	469.88	82.7
G04_2020-07-18	guanaco	G04	Male	2019-07-10	2020-07-18	537.43	15.15
G04_2020-07-19	guanaco	G04	Male	2019-07-10	2020-07-19	512.47	40.11
G04_2020-07-20	guanaco	G04	Male	2019-07-10	2020-07-20	472.62	79.96
G04_2020-07-21	guanaco	G04	Male	2019-07-10	2020-07-21	563.37	10.79
G04_2020-07-22	guanaco	G04	Male	2019-07-10	2020-07-22	468.38	84.2
G04_2020-07-23	guanaco	G04	Male	2019-07-10	2020-07-23	475.49	77.09
G04_2020-07-24	guanaco	G04	Male	2019-07-10	2020-07-24	492.83	59.75
G04_2020-07-25	guanaco	G04	Male	2019-07-10	2020-07-25	549.41	3.17
G04_2020-07-26	guanaco	G04	Male	2019-07-10	2020-07-26	463.95	88.63
G04_2020-07-27	guanaco	G04	Male	2019-07-10	2020-07-27	494.04	58.54
G04_2020-07-28	guanaco	G04	Male	2019-07-10	2020-07-28	485.17	67.41
G04_2020-07-29	guanaco	G04	Male	2019-07-10	2020-07-29	520.62	31.96
G04_2020-07-30	guanaco	G04	Male	2019-07-10	2020-07-30	451.65	100.93
G04_2020-07-31	guanaco	G04	Male	2019-07-10	2020-07-31	469.43	83.15
G05_2019-06-01	guanaco	G05	Male	2019-03-02	2019-06-01	778.19	0
G05_2019-06-02	guanaco	G05	Male	2019-03-02	2019-06-02	795.67	17.48
G05_2019-06-03	guanaco	G05	Male	2019-03-02	2019-06-03	806.84	28.65
G05_2019-06-04	guanaco	G05	Male	2019-03-02	2019-06-04	809.36	31.17
G05_2019-06-05	guanaco	G05	Male	2019-03-02	2019-06-05	780.97	2.78
G05_2019-06-06	guanaco	G05	Male	2019-03-02	2019-06-06	748.81	29.38
G05_2019-06-07	guanaco	G05	Male	2019-03-02	2019-06-07	740.54	37.65
G05_2019-06-08	guanaco	G05	Male	2019-03-02	2019-06-08	776.55	1.64
G05_2019-06-09	guanaco	G05	Male	2019-03-02	2019-06-09	749.37	28.82
G05_2019-06-10	guanaco	G05	Male	2019-03-02	2019-06-10	672.23	105.96
G05_2019-06-11	guanaco	G05	Male	2019-03-02	2019-06-11	674.68	103.51
G05_2019-06-12	guanaco	G05	Male	2019-03-02	2019-06-12	669.16	109.03
G05_2019-06-13	guanaco	G05	Male	2019-03-02	2019-06-13	704.76	73.43
G05_2019-06-14	guanaco	G05	Male	2019-03-02	2019-06-14	670.46	107.73
G05_2019-06-15	guanaco	G05	Male	2019-03-02	2019-06-15	665.59	112.6
G05_2019-06-16	guanaco	G05	Male	2019-03-02	2019-06-16	751.26	26.93
G05_2019-06-17	guanaco	G05	Male	2019-03-02	2019-06-17	801.03	22.84
G05_2019-06-18	guanaco	G05	Male	2019-03-02	2019-06-18	754.47	23.72
G05_2019-06-19	guanaco	G05	Male	2019-03-02	2019-06-19	745.87	32.32
G05_2019-06-20	guanaco	G05	Male	2019-03-02	2019-06-20	791.54	13.35
G05_2019-06-21	guanaco	G05	Male	2019-03-02	2019-06-21	815.53	37.34
G05_2019-06-22	guanaco	G05	Male	2019-03-02	2019-06-22	830.19	52
G05_2019-06-23	guanaco	G05	Male	2019-03-02	2019-06-23	789.67	11.48
G05_2019-06-24	guanaco	G05	Male	2019-03-02	2019-06-24	733.23	44.96
G05_2019-06-25	guanaco	G05	Male	2019-03-02	2019-06-25	781.26	3.07
G05_2019-06-26	guanaco	G05	Male	2019-03-02	2019-06-26	761.26	16.93
G05_2019-06-27	guanaco	G05	Male	2019-03-02	2019-06-27	785.48	7.29
G05_2019-06-28	guanaco	G05	Male	2019-03-02	2019-06-28	797.35	19.16
G05_2019-06-29	guanaco	G05	Male	2019-03-02	2019-06-29	790.58	12.39
G05_2019-06-30	guanaco	G05	Male	2019-03-02	2019-06-30	766.97	11.22
G05_2019-07-01	guanaco	G05	Male	2019-03-02	2019-07-01	832.73	54.54
G05_2019-07-02	guanaco	G05	Male	2019-03-02	2019-07-02	708.25	69.94
G05_2019-07-03	guanaco	G05	Male	2019-03-02	2019-07-03	674.72	103.47
G05_2019-07-04	guanaco	G05	Male	2019-03-02	2019-07-04	699.78	78.41
G05_2019-07-05	guanaco	G05	Male	2019-03-02	2019-07-05	706.74	71.45
G05_2019-07-06	guanaco	G05	Male	2019-03-02	2019-07-06	741.01	37.18
G05_2019-07-07	guanaco	G05	Male	2019-03-02	2019-07-07	787.1	8.91
G05_2019-07-08	guanaco	G05	Male	2019-03-02	2019-07-08	813.87	35.68
G05_2019-07-09	guanaco	G05	Male	2019-03-02	2019-07-09	848.36	70.17
G05_2019-07-10	guanaco	G05	Male	2019-03-02	2019-07-10	773.2	4.99
G05_2019-07-11	guanaco	G05	Male	2019-03-02	2019-07-11	796.6	18.41
G05_2019-07-12	guanaco	G05	Male	2019-03-02	2019-07-12	794.29	16.1
G05_2019-07-13	guanaco	G05	Male	2019-03-02	2019-07-13	850.26	72.07
G05_2019-07-14	guanaco	G05	Male	2019-03-02	2019-07-14	833.14	54.95
G05_2019-07-15	guanaco	G05	Male	2019-03-02	2019-07-15	762.52	15.67
G05_2019-07-16	guanaco	G05	Male	2019-03-02	2019-07-16	765.4	12.79
G05_2019-07-17	guanaco	G05	Male	2019-03-02	2019-07-17	666.67	111.52
G05_2019-07-18	guanaco	G05	Male	2019-03-02	2019-07-18	676.55	101.64
G05_2019-07-19	guanaco	G05	Male	2019-03-02	2019-07-19	671.75	106.44
G05_2019-07-20	guanaco	G05	Male	2019-03-02	2019-07-20	691.12	87.07
G05_2019-07-21	guanaco	G05	Male	2019-03-02	2019-07-21	634.86	143.33
G05_2019-07-22	guanaco	G05	Male	2019-03-02	2019-07-22	669.72	108.47
G05_2019-07-23	guanaco	G05	Male	2019-03-02	2019-07-23	643.68	134.51
G05_2019-07-24	guanaco	G05	Male	2019-03-02	2019-07-24	801.86	23.67
G05_2019-07-25	guanaco	G05	Male	2019-03-02	2019-07-25	806.49	28.3
G05_2019-07-26	guanaco	G05	Male	2019-03-02	2019-07-26	702.89	75.3
G05_2019-07-27	guanaco	G05	Male	2019-03-02	2019-07-27	794.83	16.64
G05_2019-07-28	guanaco	G05	Male	2019-03-02	2019-07-28	834.52	56.33
G05_2019-07-29	guanaco	G05	Male	2019-03-02	2019-07-29	855.58	77.39
G05_2019-07-30	guanaco	G05	Male	2019-03-02	2019-07-30	763.83	14.36
G05_2019-07-31	guanaco	G05	Male	2019-03-02	2019-07-31	776.01	2.18
G05_2019-08-01	guanaco	G05	Male	2019-03-02	2019-08-01	780.2	2.01
G05_2019-08-02	guanaco	G05	Male	2019-03-02	2019-08-02	656.72	121.47
G05_2019-08-03	guanaco	G05	Male	2019-03-02	2019-08-03	844.3	66.11
G05_2019-08-04	guanaco	G05	Male	2019-03-02	2019-08-04	850.96	72.77
G05_2019-08-05	guanaco	G05	Male	2019-03-02	2019-08-05	852.9	74.71
G05_2019-08-06	guanaco	G05	Male	2019-03-02	2019-08-06	773.21	4.98
G05_2019-08-07	guanaco	G05	Male	2019-03-02	2019-08-07	701.77	76.42
G05_2019-08-08	guanaco	G05	Male	2019-03-02	2019-08-08	702.73	75.46
G05_2019-08-09	guanaco	G05	Male	2019-03-02	2019-08-09	707.01	71.18
G05_2019-08-10	guanaco	G05	Male	2019-03-02	2019-08-10	759.27	18.92
G05_2019-08-11	guanaco	G05	Male	2019-03-02	2019-08-11	838.11	59.92
G05_2019-08-12	guanaco	G05	Male	2019-03-02	2019-08-12	895.87	117.68
G05_2019-08-13	guanaco	G05	Male	2019-03-02	2019-08-13	779.31	1.12
G05_2019-08-14	guanaco	G05	Male	2019-03-02	2019-08-14	820.39	42.2
G05_2019-08-15	guanaco	G05	Male	2019-03-02	2019-08-15	779.6	1.41
G05_2019-08-16	guanaco	G05	Male	2019-03-02	2019-08-16	785.8	7.61
G05_2019-08-17	guanaco	G05	Male	2019-03-02	2019-08-17	800.63	22.44
G05_2019-08-18	guanaco	G05	Male	2019-03-02	2019-08-18	821.86	43.67
G05_2019-08-19	guanaco	G05	Male	2019-03-02	2019-08-19	877.63	99.44
G05_2019-08-20	guanaco	G05	Male	2019-03-02	2019-08-20	877.28	99.09
G05_2019-08-21	guanaco	G05	Male	2019-03-02	2019-08-21	662	116.19
G05_2019-08-22	guanaco	G05	Male	2019-03-02	2019-08-22	740.35	37.84
G05_2019-08-23	guanaco	G05	Male	2019-03-02	2019-08-23	829.49	51.3
G05_2019-08-24	guanaco	G05	Male	2019-03-02	2019-08-24	791.03	12.84
G05_2019-08-25	guanaco	G05	Male	2019-03-02	2019-08-25	791.03	12.84
G05_2019-08-26	guanaco	G05	Male	2019-03-02	2019-08-26	756.43	21.76
G05_2019-08-27	guanaco	G05	Male	2019-03-02	2019-08-27	652.76	125.43
G05_2019-08-28	guanaco	G05	Male	2019-03-02	2019-08-28	681.92	96.27
G05_2019-08-29	guanaco	G05	Male	2019-03-02	2019-08-29	678.24	99.95
G05_2019-08-30	guanaco	G05	Male	2019-03-02	2019-08-30	603.05	175.14
G05_2019-08-31	guanaco	G05	Male	2019-03-02	2019-08-31	781.59	3.4
G05_2019-09-01	guanaco	G05	Male	2019-03-02	2019-09-01	700.01	78.18
G05_2019-09-02	guanaco	G05	Male	2019-03-02	2019-09-02	824.61	46.42
G05_2019-09-03	guanaco	G05	Male	2019-03-02	2019-09-03	796.57	18.38
G05_2019-09-04	guanaco	G05	Male	2019-03-02	2019-09-04	865.69	87.5
G05_2019-09-05	guanaco	G05	Male	2019-03-02	2019-09-05	820.56	42.37
G05_2019-09-06	guanaco	G05	Male	2019-03-02	2019-09-06	832.34	54.15
G05_2019-09-07	guanaco	G05	Male	2019-03-02	2019-09-07	812.85	34.66
G05_2019-09-08	guanaco	G05	Male	2019-03-02	2019-09-08	880.16	101.97
G05_2019-09-09	guanaco	G05	Male	2019-03-02	2019-09-09	814.18	35.99
G05_2019-09-10	guanaco	G05	Male	2019-03-02	2019-09-10	879.58	101.39
G05_2019-09-11	guanaco	G05	Male	2019-03-02	2019-09-11	739.55	38.64
G05_2019-09-12	guanaco	G05	Male	2019-03-02	2019-09-12	745.51	32.68
G05_2019-09-13	guanaco	G05	Male	2019-03-02	2019-09-13	782.96	4.77
G05_2019-09-14	guanaco	G05	Male	2019-03-02	2019-09-14	711.35	66.84
G05_2019-09-15	guanaco	G05	Male	2019-03-02	2019-09-15	706.86	71.33
G05_2019-09-16	guanaco	G05	Male	2019-03-02	2019-09-16	789.09	10.9
G05_2019-09-17	guanaco	G05	Male	2019-03-02	2019-09-17	692.06	86.13
G05_2019-09-18	guanaco	G05	Male	2019-03-02	2019-09-18	819.06	40.87
G05_2019-09-19	guanaco	G05	Male	2019-03-02	2019-09-19	838.15	59.96
G05_2019-09-20	guanaco	G05	Male	2019-03-02	2019-09-20	752.06	26.13
G05_2019-09-21	guanaco	G05	Male	2019-03-02	2019-09-21	741.43	36.76
G05_2019-09-22	guanaco	G05	Male	2019-03-02	2019-09-22	756.3	21.89
G05_2019-09-23	guanaco	G05	Male	2019-03-02	2019-09-23	811.68	33.49
G05_2019-09-24	guanaco	G05	Male	2019-03-02	2019-09-24	810.24	32.05
G05_2019-09-25	guanaco	G05	Male	2019-03-02	2019-09-25	711.54	66.65
G05_2019-09-26	guanaco	G05	Male	2019-03-02	2019-09-26	719.85	58.34
G05_2019-09-27	guanaco	G05	Male	2019-03-02	2019-09-27	888.31	110.12
G05_2019-09-28	guanaco	G05	Male	2019-03-02	2019-09-28	812.24	34.05
G05_2019-09-29	guanaco	G05	Male	2019-03-02	2019-09-29	796.15	17.96
G05_2019-09-30	guanaco	G05	Male	2019-03-02	2019-09-30	801.25	23.06
G05_2019-10-01	guanaco	G05	Male	2019-03-02	2019-10-01	716.65	61.54
G05_2019-10-02	guanaco	G05	Male	2019-03-02	2019-10-02	759.81	18.38
G05_2019-10-03	guanaco	G05	Male	2019-03-02	2019-10-03	755.25	22.94
G05_2019-10-04	guanaco	G05	Male	2019-03-02	2019-10-04	749.19	29
G05_2019-10-05	guanaco	G05	Male	2019-03-02	2019-10-05	808.11	29.92
G05_2019-10-06	guanaco	G05	Male	2019-03-02	2019-10-06	814.53	36.34
G05_2019-10-07	guanaco	G05	Male	2019-03-02	2019-10-07	779.9	1.71
G05_2019-10-08	guanaco	G05	Male	2019-03-02	2019-10-08	817.26	39.07
G05_2019-10-09	guanaco	G05	Male	2019-03-02	2019-10-09	821.93	43.74
G05_2019-10-10	guanaco	G05	Male	2019-03-02	2019-10-10	814.92	36.73
G05_2019-10-11	guanaco	G05	Male	2019-03-02	2019-10-11	872.76	94.57
G05_2019-10-12	guanaco	G05	Male	2019-03-02	2019-10-12	840.4	62.21
G05_2019-10-13	guanaco	G05	Male	2019-03-02	2019-10-13	859.29	81.1
G05_2019-10-14	guanaco	G05	Male	2019-03-02	2019-10-14	812.66	34.47
G05_2019-10-15	guanaco	G05	Male	2019-03-02	2019-10-15	889.96	111.77
G05_2019-10-16	guanaco	G05	Male	2019-03-02	2019-10-16	739.08	39.11
G05_2019-10-17	guanaco	G05	Male	2019-03-02	2019-10-17	748.38	29.81
G05_2019-10-18	guanaco	G05	Male	2019-03-02	2019-10-18	763.82	14.37
G05_2019-10-19	guanaco	G05	Male	2019-03-02	2019-10-19	737.64	40.55
G05_2019-10-20	guanaco	G05	Male	2019-03-02	2019-10-20	705.02	73.17
G05_2019-10-21	guanaco	G05	Male	2019-03-02	2019-10-21	881.61	103.42
G05_2019-10-22	guanaco	G05	Male	2019-03-02	2019-10-22	862.84	84.65
G05_2019-10-23	guanaco	G05	Male	2019-03-02	2019-10-23	892.77	114.58
G05_2019-10-24	guanaco	G05	Male	2019-03-02	2019-10-24	857.82	79.63
G05_2019-10-25	guanaco	G05	Male	2019-03-02	2019-10-25	877.59	99.4
G05_2019-10-26	guanaco	G05	Male	2019-03-02	2019-10-26	770.36	7.83
G05_2019-10-27	guanaco	G05	Male	2019-03-02	2019-10-27	745.81	32.38
G05_2019-10-28	guanaco	G05	Male	2019-03-02	2019-10-28	739.79	38.4
G05_2019-10-29	guanaco	G05	Male	2019-03-02	2019-10-29	763.43	14.76
G05_2019-10-30	guanaco	G05	Male	2019-03-02	2019-10-30	850.28	72.09
G05_2019-10-31	guanaco	G05	Male	2019-03-02	2019-10-31	851.31	73.12
G05_2019-11-01	guanaco	G05	Male	2019-03-02	2019-11-01	883.26	105.07
G05_2019-11-02	guanaco	G05	Male	2019-03-02	2019-11-02	808.76	30.57
G05_2019-11-03	guanaco	G05	Male	2019-03-02	2019-11-03	887.79	109.6
G05_2019-11-04	guanaco	G05	Male	2019-03-02	2019-11-04	883.86	105.67
G05_2019-11-05	guanaco	G05	Male	2019-03-02	2019-11-05	725.66	52.53
G05_2019-11-06	guanaco	G05	Male	2019-03-02	2019-11-06	757.46	20.73
G05_2019-11-07	guanaco	G05	Male	2019-03-02	2019-11-07	783.09	4.9
G05_2019-11-08	guanaco	G05	Male	2019-03-02	2019-11-08	450.49	327.7
G05_2019-11-09	guanaco	G05	Male	2019-03-02	2019-11-09	779.51	1.32
G05_2019-11-10	guanaco	G05	Male	2019-03-02	2019-11-10	741.2	36.99
G05_2019-11-11	guanaco	G05	Male	2019-03-02	2019-11-11	799.01	20.82
G05_2019-11-12	guanaco	G05	Male	2019-03-02	2019-11-12	795.34	17.15
G05_2019-11-13	guanaco	G05	Male	2019-03-02	2019-11-13	799.99	21.8
G05_2019-11-14	guanaco	G05	Male	2019-03-02	2019-11-14	790.87	12.68
G05_2019-11-15	guanaco	G05	Male	2019-03-02	2019-11-15	752.61	25.58
G05_2019-11-16	guanaco	G05	Male	2019-03-02	2019-11-16	780.39	2.2
G05_2019-11-17	guanaco	G05	Male	2019-03-02	2019-11-17	791.86	13.67
G05_2019-11-18	guanaco	G05	Male	2019-03-02	2019-11-18	847.86	69.67
G05_2019-11-19	guanaco	G05	Male	2019-03-02	2019-11-19	621.08	157.11
G05_2019-11-20	guanaco	G05	Male	2019-03-02	2019-11-20	821.12	42.93
G05_2019-11-21	guanaco	G05	Male	2019-03-02	2019-11-21	831.21	53.02
G05_2019-11-22	guanaco	G05	Male	2019-03-02	2019-11-22	838.03	59.84
G05_2019-11-23	guanaco	G05	Male	2019-03-02	2019-11-23	853.19	75
G05_2019-11-24	guanaco	G05	Male	2019-03-02	2019-11-24	877.01	98.82
G05_2019-11-25	guanaco	G05	Male	2019-03-02	2019-11-25	791.39	13.2
G05_2019-11-26	guanaco	G05	Male	2019-03-02	2019-11-26	719.09	59.1
G05_2019-11-27	guanaco	G05	Male	2019-03-02	2019-11-27	886.74	108.55
G05_2019-11-28	guanaco	G05	Male	2019-03-02	2019-11-28	861.14	82.95
G05_2019-11-29	guanaco	G05	Male	2019-03-02	2019-11-29	836.64	58.45
G05_2019-11-30	guanaco	G05	Male	2019-03-02	2019-11-30	849.46	71.27
G05_2019-12-01	guanaco	G05	Male	2019-03-02	2019-12-01	874.25	96.06
G05_2019-12-02	guanaco	G05	Male	2019-03-02	2019-12-02	835.65	57.46
G05_2019-12-03	guanaco	G05	Male	2019-03-02	2019-12-03	876.52	98.33
G05_2019-12-04	guanaco	G05	Male	2019-03-02	2019-12-04	844.37	66.18
G05_2019-12-05	guanaco	G05	Male	2019-03-02	2019-12-05	837.7	59.51
G05_2019-12-06	guanaco	G05	Male	2019-03-02	2019-12-06	774.81	3.38
G05_2019-12-07	guanaco	G05	Male	2019-03-02	2019-12-07	809	30.81
G05_2019-12-08	guanaco	G05	Male	2019-03-02	2019-12-08	722.08	56.11
G05_2019-12-09	guanaco	G05	Male	2019-03-02	2019-12-09	727	51.19
G05_2019-12-10	guanaco	G05	Male	2019-03-02	2019-12-10	883.12	104.93
G05_2019-12-11	guanaco	G05	Male	2019-03-02	2019-12-11	863.61	85.42
G05_2019-12-12	guanaco	G05	Male	2019-03-02	2019-12-12	793.38	15.19
G05_2019-12-13	guanaco	G05	Male	2019-03-02	2019-12-13	822.69	44.5
G05_2019-12-14	guanaco	G05	Male	2019-03-02	2019-12-14	817.01	38.82
G05_2019-12-15	guanaco	G05	Male	2019-03-02	2019-12-15	737.81	40.38
G05_2019-12-16	guanaco	G05	Male	2019-03-02	2019-12-16	791.19	13
G05_2019-12-17	guanaco	G05	Male	2019-03-02	2019-12-17	855.85	77.66
G05_2019-12-18	guanaco	G05	Male	2019-03-02	2019-12-18	849.52	71.33
G05_2019-12-19	guanaco	G05	Male	2019-03-02	2019-12-19	780.4	2.21
G05_2019-12-20	guanaco	G05	Male	2019-03-02	2019-12-20	804.22	26.03
G05_2019-12-21	guanaco	G05	Male	2019-03-02	2019-12-21	804.13	25.94
G05_2019-12-22	guanaco	G05	Male	2019-03-02	2019-12-22	857.95	79.76
G05_2019-12-23	guanaco	G05	Male	2019-03-02	2019-12-23	718.79	59.4
G05_2019-12-24	guanaco	G05	Male	2019-03-02	2019-12-24	840.41	62.22
G05_2019-12-25	guanaco	G05	Male	2019-03-02	2019-12-25	850.33	72.14
G05_2019-12-26	guanaco	G05	Male	2019-03-02	2019-12-26	807.25	29.06
G05_2019-12-27	guanaco	G05	Male	2019-03-02	2019-12-27	806.52	28.33
G05_2019-12-28	guanaco	G05	Male	2019-03-02	2019-12-28	785.49	7.3
G05_2019-12-29	guanaco	G05	Male	2019-03-02	2019-12-29	823.31	45.12
G05_2019-12-30	guanaco	G05	Male	2019-03-02	2019-12-30	837.99	59.8
G05_2019-12-31	guanaco	G05	Male	2019-03-02	2019-12-31	836.23	58.04
G05_2020-01-01	guanaco	G05	Male	2019-03-02	2020-01-01	866.52	88.33
G05_2020-01-02	guanaco	G05	Male	2019-03-02	2020-01-02	769.34	8.85
G05_2020-01-03	guanaco	G05	Male	2019-03-02	2020-01-03	760.98	17.21
G05_2020-01-04	guanaco	G05	Male	2019-03-02	2020-01-04	776.58	1.61
G05_2020-01-05	guanaco	G05	Male	2019-03-02	2020-01-05	795.67	17.48
G05_2020-01-06	guanaco	G05	Male	2019-03-02	2020-01-06	853.64	75.45
G05_2020-01-07	guanaco	G05	Male	2019-03-02	2020-01-07	756.49	21.7
G05_2020-01-08	guanaco	G05	Male	2019-03-02	2020-01-08	452	326.19
G05_2020-01-09	guanaco	G05	Male	2019-03-02	2020-01-09	881.85	103.66
G05_2020-01-10	guanaco	G05	Male	2019-03-02	2020-01-10	787.36	9.17
G05_2020-01-11	guanaco	G05	Male	2019-03-02	2020-01-11	844.59	66.4
G05_2020-01-12	guanaco	G05	Male	2019-03-02	2020-01-12	773.39	4.8
G05_2020-01-13	guanaco	G05	Male	2019-03-02	2020-01-13	823.27	45.08
G05_2020-01-14	guanaco	G05	Male	2019-03-02	2020-01-14	786.67	8.48
G05_2020-01-15	guanaco	G05	Male	2019-03-02	2020-01-15	847.09	68.9
G05_2020-01-16	guanaco	G05	Male	2019-03-02	2020-01-16	825.9	47.71
G05_2020-01-17	guanaco	G05	Male	2019-03-02	2020-01-17	817.97	39.78
G05_2020-01-18	guanaco	G05	Male	2019-03-02	2020-01-18	829.6	51.41
G05_2020-01-19	guanaco	G05	Male	2019-03-02	2020-01-19	825.78	47.59
G05_2020-01-20	guanaco	G05	Male	2019-03-02	2020-01-20	821.15	42.96
G05_2020-01-21	guanaco	G05	Male	2019-03-02	2020-01-21	877.66	99.47
G05_2020-01-22	guanaco	G05	Male	2019-03-02	2020-01-22	777.07	1.12
G05_2020-01-23	guanaco	G05	Male	2019-03-02	2020-01-23	774.1	4.09
G05_2020-01-24	guanaco	G05	Male	2019-03-02	2020-01-24	803.85	25.66
G05_2020-01-25	guanaco	G05	Male	2019-03-02	2020-01-25	745.44	32.75
G05_2020-01-26	guanaco	G05	Male	2019-03-02	2020-01-26	780.93	2.74
G05_2020-01-27	guanaco	G05	Male	2019-03-02	2020-01-27	881.3	103.11
G05_2020-01-28	guanaco	G05	Male	2019-03-02	2020-01-28	799.1	20.91
G05_2020-01-29	guanaco	G05	Male	2019-03-02	2020-01-29	726.84	51.35
G05_2020-01-30	guanaco	G05	Male	2019-03-02	2020-01-30	797.25	19.06
G05_2020-01-31	guanaco	G05	Male	2019-03-02	2020-01-31	824.23	46.04
G05_2020-02-01	guanaco	G05	Male	2019-03-02	2020-02-01	846.64	68.45
G05_2020-02-02	guanaco	G05	Male	2019-03-02	2020-02-02	859.92	81.73
G05_2020-02-03	guanaco	G05	Male	2019-03-02	2020-02-03	797.1	18.91
G05_2020-02-04	guanaco	G05	Male	2019-03-02	2020-02-04	856.86	78.67
G05_2020-02-05	guanaco	G05	Male	2019-03-02	2020-02-05	804.28	26.09
G05_2020-02-06	guanaco	G05	Male	2019-03-02	2020-02-06	835.39	57.2
G05_2020-02-07	guanaco	G05	Male	2019-03-02	2020-02-07	863.56	85.37
G05_2020-02-08	guanaco	G05	Male	2019-03-02	2020-02-08	820.69	42.5
G05_2020-02-09	guanaco	G05	Male	2019-03-02	2020-02-09	883.21	105.02
G05_2020-02-10	guanaco	G05	Male	2019-03-02	2020-02-10	713.95	64.24
G05_2020-02-11	guanaco	G05	Male	2019-03-02	2020-02-11	718.81	59.38
G05_2020-02-12	guanaco	G05	Male	2019-03-02	2020-02-12	711.98	66.21
G05_2020-02-13	guanaco	G05	Male	2019-03-02	2020-02-13	708.28	69.91
G05_2020-02-14	guanaco	G05	Male	2019-03-02	2020-02-14	704.27	73.92
G05_2020-02-15	guanaco	G05	Male	2019-03-02	2020-02-15	742.62	35.57
G05_2020-02-16	guanaco	G05	Male	2019-03-02	2020-02-16	710.33	67.86
G05_2020-02-17	guanaco	G05	Male	2019-03-02	2020-02-17	718.85	59.34
G05_2020-02-18	guanaco	G05	Male	2019-03-02	2020-02-18	713.55	64.64
G05_2020-02-19	guanaco	G05	Male	2019-03-02	2020-02-19	476.28	301.91
G05_2020-02-20	guanaco	G05	Male	2019-03-02	2020-02-20	734.82	43.37
G05_2020-02-21	guanaco	G05	Male	2019-03-02	2020-02-21	712.41	65.78
G05_2020-02-22	guanaco	G05	Male	2019-03-02	2020-02-22	707.5	70.69
G05_2020-02-23	guanaco	G05	Male	2019-03-02	2020-02-23	707.13	71.06
G05_2020-02-24	guanaco	G05	Male	2019-03-02	2020-02-24	710.05	68.14
G05_2020-02-25	guanaco	G05	Male	2019-03-02	2020-02-25	713.65	64.54
G05_2020-02-26	guanaco	G05	Male	2019-03-02	2020-02-26	708.16	70.03
G05_2020-02-27	guanaco	G05	Male	2019-03-02	2020-02-27	712.26	65.93
G05_2020-02-28	guanaco	G05	Male	2019-03-02	2020-02-28	705.69	72.5
G05_2020-02-29	guanaco	G05	Male	2019-03-02	2020-02-29	702.27	75.92
G05_2020-03-01	guanaco	G05	Male	2019-03-02	2020-03-01	712.38	65.81
G05_2020-03-02	guanaco	G05	Male	2019-03-02	2020-03-02	714.12	64.07
G05_2020-03-03	guanaco	G05	Male	2019-03-02	2020-03-03	714.06	64.13
G05_2020-03-04	guanaco	G05	Male	2019-03-02	2020-03-04	734.63	43.56
G05_2020-03-05	guanaco	G05	Male	2019-03-02	2020-03-05	653.02	125.17
G05_2020-03-06	guanaco	G05	Male	2019-03-02	2020-03-06	620.88	157.31
G05_2020-03-07	guanaco	G05	Male	2019-03-02	2020-03-07	707.01	71.18
G05_2020-03-08	guanaco	G05	Male	2019-03-02	2020-03-08	695.15	83.04
G05_2020-03-09	guanaco	G05	Male	2019-03-02	2020-03-09	721.43	56.76
G05_2020-03-10	guanaco	G05	Male	2019-03-02	2020-03-10	702.4	75.79
G05_2020-03-11	guanaco	G05	Male	2019-03-02	2020-03-11	703.66	74.53
G05_2020-03-12	guanaco	G05	Male	2019-03-02	2020-03-12	716.65	61.54
G05_2020-03-13	guanaco	G05	Male	2019-03-02	2020-03-13	718.13	60.06
G05_2020-03-14	guanaco	G05	Male	2019-03-02	2020-03-14	704.48	73.71
G05_2020-03-15	guanaco	G05	Male	2019-03-02	2020-03-15	861.17	82.98
G05_2020-03-16	guanaco	G05	Male	2019-03-02	2020-03-16	819.15	40.96
G05_2020-03-17	guanaco	G05	Male	2019-03-02	2020-03-17	831.65	53.46
G05_2020-03-18	guanaco	G05	Male	2019-03-02	2020-03-18	831.56	53.37
G05_2020-03-19	guanaco	G05	Male	2019-03-02	2020-03-19	791.21	13.02
G05_2020-03-20	guanaco	G05	Male	2019-03-02	2020-03-20	828.16	49.97
G05_2020-03-21	guanaco	G05	Male	2019-03-02	2020-03-21	738.22	39.97
G05_2020-03-22	guanaco	G05	Male	2019-03-02	2020-03-22	807.59	29.4
G05_2020-03-23	guanaco	G05	Male	2019-03-02	2020-03-23	712.05	66.14
G05_2020-03-24	guanaco	G05	Male	2019-03-02	2020-03-24	711.82	66.37
G05_2020-03-25	guanaco	G05	Male	2019-03-02	2020-03-25	719.57	58.62
G05_2020-03-26	guanaco	G05	Male	2019-03-02	2020-03-26	724.98	53.21
G05_2020-03-27	guanaco	G05	Male	2019-03-02	2020-03-27	709.77	68.42
G05_2020-03-28	guanaco	G05	Male	2019-03-02	2020-03-28	710.93	67.26
G05_2020-03-29	guanaco	G05	Male	2019-03-02	2020-03-29	703.17	75.02
G05_2020-03-30	guanaco	G05	Male	2019-03-02	2020-03-30	723.15	55.04
G05_2020-03-31	guanaco	G05	Male	2019-03-02	2020-03-31	811.83	33.64
G05_2020-04-01	guanaco	G05	Male	2019-03-02	2020-04-01	760.76	17.43
G05_2020-04-02	guanaco	G05	Male	2019-03-02	2020-04-02	730.89	47.3
G05_2020-04-03	guanaco	G05	Male	2019-03-02	2020-04-03	721.21	56.98
G05_2020-04-04	guanaco	G05	Male	2019-03-02	2020-04-04	866.53	88.34
G05_2020-04-05	guanaco	G05	Male	2019-03-02	2020-04-05	719.03	59.16
G05_2020-04-06	guanaco	G05	Male	2019-03-02	2020-04-06	718.06	60.13
G05_2020-04-07	guanaco	G05	Male	2019-03-02	2020-04-07	837.25	59.06
G05_2020-04-08	guanaco	G05	Male	2019-03-02	2020-04-08	858.08	79.89
G05_2020-04-09	guanaco	G05	Male	2019-03-02	2020-04-09	880.96	102.77
G05_2020-04-10	guanaco	G05	Male	2019-03-02	2020-04-10	741.47	36.72
G05_2020-04-11	guanaco	G05	Male	2019-03-02	2020-04-11	711.58	66.61
G05_2020-04-12	guanaco	G05	Male	2019-03-02	2020-04-12	824.41	46.22
G05_2020-04-13	guanaco	G05	Male	2019-03-02	2020-04-13	779.95	1.76
G05_2020-04-14	guanaco	G05	Male	2019-03-02	2020-04-14	855.56	77.37
G05_2020-04-15	guanaco	G05	Male	2019-03-02	2020-04-15	912.74	134.55
G05_2020-04-16	guanaco	G05	Male	2019-03-02	2020-04-16	825.05	46.86
G05_2020-04-17	guanaco	G05	Male	2019-03-02	2020-04-17	851.48	73.29
G05_2020-04-18	guanaco	G05	Male	2019-03-02	2020-04-18	748.6	29.59
G05_2020-04-19	guanaco	G05	Male	2019-03-02	2020-04-19	688.09	90.1
G05_2020-04-20	guanaco	G05	Male	2019-03-02	2020-04-20	615.95	162.24
G05_2020-04-21	guanaco	G05	Male	2019-03-02	2020-04-21	672.25	105.94
G05_2020-04-22	guanaco	G05	Male	2019-03-02	2020-04-22	810.47	32.28
G05_2020-04-23	guanaco	G05	Male	2019-03-02	2020-04-23	805.03	26.84
G05_2020-04-24	guanaco	G05	Male	2019-03-02	2020-04-24	841.54	63.35
G05_2020-04-25	guanaco	G05	Male	2019-03-02	2020-04-25	848.55	70.36
G05_2020-04-26	guanaco	G05	Male	2019-03-02	2020-04-26	736.38	41.81
G05_2020-04-27	guanaco	G05	Male	2019-03-02	2020-04-27	751.7	26.49
G05_2020-04-28	guanaco	G05	Male	2019-03-02	2020-04-28	883.05	104.86
G05_2020-04-29	guanaco	G05	Male	2019-03-02	2020-04-29	753.54	24.65
G05_2020-04-30	guanaco	G05	Male	2019-03-02	2020-04-30	790.34	12.15
G05_2020-05-01	guanaco	G05	Male	2019-03-02	2020-05-01	777.68	0.51
G05_2020-05-02	guanaco	G05	Male	2019-03-02	2020-05-02	803.73	25.54
G05_2020-05-03	guanaco	G05	Male	2019-03-02	2020-05-03	810.12	31.93
G05_2020-05-04	guanaco	G05	Male	2019-03-02	2020-05-04	756.43	21.76
G05_2020-05-05	guanaco	G05	Male	2019-03-02	2020-05-05	839.23	61.04
G05_2020-05-06	guanaco	G05	Male	2019-03-02	2020-05-06	851.42	73.23
G05_2020-05-07	guanaco	G05	Male	2019-03-02	2020-05-07	797.91	19.72
G05_2020-05-08	guanaco	G05	Male	2019-03-02	2020-05-08	773.27	4.92
G05_2020-05-09	guanaco	G05	Male	2019-03-02	2020-05-09	687.28	90.91
G05_2020-05-10	guanaco	G05	Male	2019-03-02	2020-05-10	613.83	164.36
G05_2020-05-11	guanaco	G05	Male	2019-03-02	2020-05-11	618.14	160.05
G05_2020-05-12	guanaco	G05	Male	2019-03-02	2020-05-12	587.96	190.23
G05_2020-05-13	guanaco	G05	Male	2019-03-02	2020-05-13	654.43	123.76
G05_2020-05-14	guanaco	G05	Male	2019-03-02	2020-05-14	619.2	158.99
G05_2020-05-15	guanaco	G05	Male	2019-03-02	2020-05-15	688.51	89.68
G05_2020-05-16	guanaco	G05	Male	2019-03-02	2020-05-16	606.54	171.65
G05_2020-05-17	guanaco	G05	Male	2019-03-02	2020-05-17	600.44	177.75
G05_2020-05-18	guanaco	G05	Male	2019-03-02	2020-05-18	668.04	110.15
G05_2020-05-19	guanaco	G05	Male	2019-03-02	2020-05-19	608.49	169.7
G05_2020-05-20	guanaco	G05	Male	2019-03-02	2020-05-20	627.37	150.82
G05_2020-05-21	guanaco	G05	Male	2019-03-02	2020-05-21	758.5	19.69
G05_2020-05-22	guanaco	G05	Male	2019-03-02	2020-05-22	791.73	13.54
G05_2020-05-23	guanaco	G05	Male	2019-03-02	2020-05-23	730.73	47.46
G05_2020-05-24	guanaco	G05	Male	2019-03-02	2020-05-24	738.92	39.27
G05_2020-05-25	guanaco	G05	Male	2019-03-02	2020-05-25	676.52	101.67
G05_2020-05-26	guanaco	G05	Male	2019-03-02	2020-05-26	666.78	111.41
G05_2020-05-27	guanaco	G05	Male	2019-03-02	2020-05-27	725.98	52.21
G05_2020-05-28	guanaco	G05	Male	2019-03-02	2020-05-28	796.08	17.89
G05_2020-05-29	guanaco	G05	Male	2019-03-02	2020-05-29	791.72	13.53
G05_2020-05-30	guanaco	G05	Male	2019-03-02	2020-05-30	782.52	4.33
G05_2020-05-31	guanaco	G05	Male	2019-03-02	2020-05-31	816.8	38.61
G05_2020-06-01	guanaco	G05	Male	2019-03-02	2020-06-01	812.69	34.5
G05_2020-06-02	guanaco	G05	Male	2019-03-02	2020-06-02	818.83	40.64
G05_2020-06-03	guanaco	G05	Male	2019-03-02	2020-06-03	737.39	40.8
G05_2020-06-04	guanaco	G05	Male	2019-03-02	2020-06-04	623.33	154.86
G05_2020-06-05	guanaco	G05	Male	2019-03-02	2020-06-05	620.1	158.09
G05_2020-06-06	guanaco	G05	Male	2019-03-02	2020-06-06	626.05	152.14
G05_2020-06-07	guanaco	G05	Male	2019-03-02	2020-06-07	648.11	130.08
G05_2020-06-08	guanaco	G05	Male	2019-03-02	2020-06-08	656.83	121.36
G05_2020-06-09	guanaco	G05	Male	2019-03-02	2020-06-09	692.47	85.72
G05_2020-06-10	guanaco	G05	Male	2019-03-02	2020-06-10	696.23	81.96
G05_2020-06-11	guanaco	G05	Male	2019-03-02	2020-06-11	697.3	80.89
G05_2020-06-12	guanaco	G05	Male	2019-03-02	2020-06-12	721.31	56.88
G05_2020-06-13	guanaco	G05	Male	2019-03-02	2020-06-13	648.12	130.07
G05_2020-06-14	guanaco	G05	Male	2019-03-02	2020-06-14	640.33	137.86
G05_2020-06-15	guanaco	G05	Male	2019-03-02	2020-06-15	645.71	132.48
G05_2020-06-16	guanaco	G05	Male	2019-03-02	2020-06-16	644.28	133.91
G05_2020-06-17	guanaco	G05	Male	2019-03-02	2020-06-17	635.88	142.31
G05_2020-06-18	guanaco	G05	Male	2019-03-02	2020-06-18	664.22	113.97
G05_2020-06-19	guanaco	G05	Male	2019-03-02	2020-06-19	582.29	195.9
G05_2020-06-20	guanaco	G05	Male	2019-03-02	2020-06-20	597.15	181.04
G05_2020-06-21	guanaco	G05	Male	2019-03-02	2020-06-21	635.75	142.44
G05_2020-06-22	guanaco	G05	Male	2019-03-02	2020-06-22	662.67	115.52
G05_2020-06-23	guanaco	G05	Male	2019-03-02	2020-06-23	633.51	144.68
G05_2020-06-24	guanaco	G05	Male	2019-03-02	2020-06-24	647.83	130.36
G05_2020-06-25	guanaco	G05	Male	2019-03-02	2020-06-25	587.04	191.15
G05_2020-06-26	guanaco	G05	Male	2019-03-02	2020-06-26	586.67	191.52
G05_2020-06-27	guanaco	G05	Male	2019-03-02	2020-06-27	577.67	200.52
G05_2020-06-28	guanaco	G05	Male	2019-03-02	2020-06-28	604.79	173.4
G05_2020-06-29	guanaco	G05	Male	2019-03-02	2020-06-29	594.91	183.28
G05_2020-06-30	guanaco	G05	Male	2019-03-02	2020-06-30	590.17	188.02
G05_2020-07-01	guanaco	G05	Male	2019-03-02	2020-07-01	589.4	188.79
G05_2020-07-02	guanaco	G05	Male	2019-03-02	2020-07-02	595.53	182.66
G05_2020-07-03	guanaco	G05	Male	2019-03-02	2020-07-03	553.67	224.52
G05_2020-07-04	guanaco	G05	Male	2019-03-02	2020-07-04	597.83	180.36
G05_2020-07-05	guanaco	G05	Male	2019-03-02	2020-07-05	594.31	183.88
G05_2020-07-06	guanaco	G05	Male	2019-03-02	2020-07-06	592.07	186.12
G05_2020-07-07	guanaco	G05	Male	2019-03-02	2020-07-07	481.83	296.36
G05_2020-07-08	guanaco	G05	Male	2019-03-02	2020-07-08	535.15	243.04
G05_2020-07-09	guanaco	G05	Male	2019-03-02	2020-07-09	528.47	249.72
G05_2020-07-10	guanaco	G05	Male	2019-03-02	2020-07-10	625.88	152.31
G05_2020-07-11	guanaco	G05	Male	2019-03-02	2020-07-11	491.98	286.21
G05_2020-07-12	guanaco	G05	Male	2019-03-02	2020-07-12	560.29	217.9
G05_2020-07-13	guanaco	G05	Male	2019-03-02	2020-07-13	558.76	219.43
G05_2020-07-14	guanaco	G05	Male	2019-03-02	2020-07-14	557.36	220.83
G05_2020-07-15	guanaco	G05	Male	2019-03-02	2020-07-15	543.83	234.36
G05_2020-07-16	guanaco	G05	Male	2019-03-02	2020-07-16	454.24	323.95
G05_2020-07-17	guanaco	G05	Male	2019-03-02	2020-07-17	495.65	282.54
G05_2020-07-18	guanaco	G05	Male	2019-03-02	2020-07-18	466.63	311.56
G05_2020-07-19	guanaco	G05	Male	2019-03-02	2020-07-19	515.15	263.04
G05_2020-07-20	guanaco	G05	Male	2019-03-02	2020-07-20	491.69	286.5
G05_2020-07-21	guanaco	G05	Male	2019-03-02	2020-07-21	517.94	260.25
G05_2020-07-22	guanaco	G05	Male	2019-03-02	2020-07-22	520.73	257.46
G05_2020-07-23	guanaco	G05	Male	2019-03-02	2020-07-23	526.65	251.54
G05_2020-07-24	guanaco	G05	Male	2019-03-02	2020-07-24	482.38	295.81
G05_2020-07-25	guanaco	G05	Male	2019-03-02	2020-07-25	458.75	319.44
G05_2020-07-26	guanaco	G05	Male	2019-03-02	2020-07-26	552.22	225.97
G05_2020-07-27	guanaco	G05	Male	2019-03-02	2020-07-27	474.58	303.61
G05_2020-07-28	guanaco	G05	Male	2019-03-02	2020-07-28	472.58	305.61
G05_2020-07-29	guanaco	G05	Male	2019-03-02	2020-07-29	506.68	271.51
G05_2020-07-30	guanaco	G05	Male	2019-03-02	2020-07-30	533.52	244.67
G05_2020-07-31	guanaco	G05	Male	2019-03-02	2020-07-31	539.25	238.94
G06_2019-06-01	guanaco	G06	Male	2019-03-30	2019-06-01	759.41	0
G06_2019-06-02	guanaco	G06	Male	2019-03-30	2019-06-02	783.04	23.63
G06_2019-06-03	guanaco	G06	Male	2019-03-30	2019-06-03	769.12	9.71
G06_2019-06-04	guanaco	G06	Male	2019-03-30	2019-06-04	793.37	33.96
G06_2019-06-05	guanaco	G06	Male	2019-03-30	2019-06-05	716.2	43.21
G06_2019-06-06	guanaco	G06	Male	2019-03-30	2019-06-06	767.38	7.97
G06_2019-06-07	guanaco	G06	Male	2019-03-30	2019-06-07	827.72	68.31
G06_2019-06-08	guanaco	G06	Male	2019-03-30	2019-06-08	721.76	37.65
G06_2019-06-09	guanaco	G06	Male	2019-03-30	2019-06-09	706.01	53.4
G06_2019-06-10	guanaco	G06	Male	2019-03-30	2019-06-10	646.95	112.46
G06_2019-06-11	guanaco	G06	Male	2019-03-30	2019-06-11	647.28	112.13
G06_2019-06-12	guanaco	G06	Male	2019-03-30	2019-06-12	824.53	65.12
G06_2019-06-13	guanaco	G06	Male	2019-03-30	2019-06-13	647.62	111.79
G06_2019-06-14	guanaco	G06	Male	2019-03-30	2019-06-14	647.59	111.82
G06_2019-06-15	guanaco	G06	Male	2019-03-30	2019-06-15	763.51	4.1
G06_2019-06-16	guanaco	G06	Male	2019-03-30	2019-06-16	689.98	69.43
G06_2019-06-17	guanaco	G06	Male	2019-03-30	2019-06-17	675.95	83.46
G06_2019-06-18	guanaco	G06	Male	2019-03-30	2019-06-18	682.51	76.9
G06_2019-06-19	guanaco	G06	Male	2019-03-30	2019-06-19	684.57	74.84
G06_2019-06-20	guanaco	G06	Male	2019-03-30	2019-06-20	682.4	77.01
G06_2019-06-21	guanaco	G06	Male	2019-03-30	2019-06-21	685.82	73.59
G06_2019-06-22	guanaco	G06	Male	2019-03-30	2019-06-22	696.7	62.71
G06_2019-06-23	guanaco	G06	Male	2019-03-30	2019-06-23	645.97	113.44
G06_2019-06-24	guanaco	G06	Male	2019-03-30	2019-06-24	638.3	121.11
G06_2019-06-25	guanaco	G06	Male	2019-03-30	2019-06-25	677.38	82.03
G06_2019-06-26	guanaco	G06	Male	2019-03-30	2019-06-26	539.79	219.62
G06_2019-06-27	guanaco	G06	Male	2019-03-30	2019-06-27	577.99	181.42
G06_2019-06-28	guanaco	G06	Male	2019-03-30	2019-06-28	583.53	175.88
G06_2019-06-29	guanaco	G06	Male	2019-03-30	2019-06-29	593.42	165.99
G06_2019-06-30	guanaco	G06	Male	2019-03-30	2019-06-30	659.29	100.12
G06_2019-07-01	guanaco	G06	Male	2019-03-30	2019-07-01	676.01	83.4
G06_2019-07-02	guanaco	G06	Male	2019-03-30	2019-07-02	660.14	99.27
G06_2019-07-03	guanaco	G06	Male	2019-03-30	2019-07-03	582.86	176.55
G06_2019-07-04	guanaco	G06	Male	2019-03-30	2019-07-04	518.71	240.7
G06_2019-07-05	guanaco	G06	Male	2019-03-30	2019-07-05	664.16	95.25
G06_2019-07-06	guanaco	G06	Male	2019-03-30	2019-07-06	661.39	98.02
G06_2019-07-07	guanaco	G06	Male	2019-03-30	2019-07-07	662.65	96.76
G06_2019-07-08	guanaco	G06	Male	2019-03-30	2019-07-08	753.8	5.61
G06_2019-07-09	guanaco	G06	Male	2019-03-30	2019-07-09	807.7	48.29
G06_2019-07-10	guanaco	G06	Male	2019-03-30	2019-07-10	797.15	37.74
G06_2019-07-11	guanaco	G06	Male	2019-03-30	2019-07-11	741.62	17.79
G06_2019-07-12	guanaco	G06	Male	2019-03-30	2019-07-12	735.02	24.39
G06_2019-07-13	guanaco	G06	Male	2019-03-30	2019-07-13	734.36	25.05
G06_2019-07-14	guanaco	G06	Male	2019-03-30	2019-07-14	780.13	20.72
G06_2019-07-15	guanaco	G06	Male	2019-03-30	2019-07-15	824.93	65.52
G06_2019-07-16	guanaco	G06	Male	2019-03-30	2019-07-16	741.22	18.19
G06_2019-07-17	guanaco	G06	Male	2019-03-30	2019-07-17	696.87	62.54
G06_2019-07-18	guanaco	G06	Male	2019-03-30	2019-07-18	642.86	116.55
G06_2019-07-19	guanaco	G06	Male	2019-03-30	2019-07-19	628.3	131.11
G06_2019-07-20	guanaco	G06	Male	2019-03-30	2019-07-20	608.27	151.14
G06_2019-07-21	guanaco	G06	Male	2019-03-30	2019-07-21	691.84	67.57
G06_2019-07-22	guanaco	G06	Male	2019-03-30	2019-07-22	692.85	66.56
G06_2019-07-23	guanaco	G06	Male	2019-03-30	2019-07-23	679.47	79.94
G06_2019-07-24	guanaco	G06	Male	2019-03-30	2019-07-24	688.19	71.22
G06_2019-07-25	guanaco	G06	Male	2019-03-30	2019-07-25	863.03	103.62
G06_2019-07-26	guanaco	G06	Male	2019-03-30	2019-07-26	727.37	32.04
G06_2019-07-27	guanaco	G06	Male	2019-03-30	2019-07-27	715.59	43.82
G06_2019-07-28	guanaco	G06	Male	2019-03-30	2019-07-28	810.71	51.3
G06_2019-07-29	guanaco	G06	Male	2019-03-30	2019-07-29	728.14	31.27
G06_2019-07-30	guanaco	G06	Male	2019-03-30	2019-07-30	740.97	18.44
G06_2019-07-31	guanaco	G06	Male	2019-03-30	2019-07-31	708.08	51.33
G06_2019-08-01	guanaco	G06	Male	2019-03-30	2019-08-01	696.37	63.04
G06_2019-08-02	guanaco	G06	Male	2019-03-30	2019-08-02	644.11	115.3
G06_2019-08-03	guanaco	G06	Male	2019-03-30	2019-08-03	707.3	52.11
G06_2019-08-04	guanaco	G06	Male	2019-03-30	2019-08-04	753.52	5.89
G06_2019-08-05	guanaco	G06	Male	2019-03-30	2019-08-05	778.04	18.63
G06_2019-08-06	guanaco	G06	Male	2019-03-30	2019-08-06	666.27	93.14
G06_2019-08-07	guanaco	G06	Male	2019-03-30	2019-08-07	619.27	140.14
G06_2019-08-08	guanaco	G06	Male	2019-03-30	2019-08-08	727.54	31.87
G06_2019-08-09	guanaco	G06	Male	2019-03-30	2019-08-09	742.82	16.59
G06_2019-08-10	guanaco	G06	Male	2019-03-30	2019-08-10	762.24	2.83
G06_2019-08-11	guanaco	G06	Male	2019-03-30	2019-08-11	760.38	0.97
G06_2019-08-12	guanaco	G06	Male	2019-03-30	2019-08-12	794.54	35.13
G06_2019-08-13	guanaco	G06	Male	2019-03-30	2019-08-13	810.87	51.46
G06_2019-08-14	guanaco	G06	Male	2019-03-30	2019-08-14	785.6	26.19
G06_2019-08-15	guanaco	G06	Male	2019-03-30	2019-08-15	827.36	67.95
G06_2019-08-16	guanaco	G06	Male	2019-03-30	2019-08-16	779.37	19.96
G06_2019-08-17	guanaco	G06	Male	2019-03-30	2019-08-17	833.43	74.02
G06_2019-08-18	guanaco	G06	Male	2019-03-30	2019-08-18	816.89	57.48
G06_2019-08-19	guanaco	G06	Male	2019-03-30	2019-08-19	822.31	62.9
G06_2019-08-20	guanaco	G06	Male	2019-03-30	2019-08-20	649.77	109.64
G06_2019-08-21	guanaco	G06	Male	2019-03-30	2019-08-21	734.19	25.22
G06_2019-08-22	guanaco	G06	Male	2019-03-30	2019-08-22	740.44	18.97
G06_2019-08-23	guanaco	G06	Male	2019-03-30	2019-08-23	711.19	48.22
G06_2019-08-24	guanaco	G06	Male	2019-03-30	2019-08-24	884.05	124.64
G06_2019-08-25	guanaco	G06	Male	2019-03-30	2019-08-25	725.27	34.14
G06_2019-08-26	guanaco	G06	Male	2019-03-30	2019-08-26	821.84	62.43
G06_2019-08-27	guanaco	G06	Male	2019-03-30	2019-08-27	799.65	40.24
G06_2019-08-28	guanaco	G06	Male	2019-03-30	2019-08-28	783.76	24.35
G06_2019-08-29	guanaco	G06	Male	2019-03-30	2019-08-29	798.54	39.13
G06_2019-08-30	guanaco	G06	Male	2019-03-30	2019-08-30	787.91	28.5
G06_2019-08-31	guanaco	G06	Male	2019-03-30	2019-08-31	775.62	16.21
G06_2019-09-01	guanaco	G06	Male	2019-03-30	2019-09-01	807.28	47.87
G06_2019-09-02	guanaco	G06	Male	2019-03-30	2019-09-02	770.15	10.74
G06_2019-09-03	guanaco	G06	Male	2019-03-30	2019-09-03	767.84	8.43
G06_2019-09-04	guanaco	G06	Male	2019-03-30	2019-09-04	853.25	93.84
G06_2019-09-05	guanaco	G06	Male	2019-03-30	2019-09-05	859.63	100.22
G06_2019-09-06	guanaco	G06	Male	2019-03-30	2019-09-06	820.11	60.7
G06_2019-09-07	guanaco	G06	Male	2019-03-30	2019-09-07	954.5	195.09
G06_2019-09-08	guanaco	G06	Male	2019-03-30	2019-09-08	878.16	118.75
G06_2019-09-09	guanaco	G06	Male	2019-03-30	2019-09-09	897.39	137.98
G06_2019-09-10	guanaco	G06	Male	2019-03-30	2019-09-10	801.87	42.46
G06_2019-09-11	guanaco	G06	Male	2019-03-30	2019-09-11	848.64	89.23
G06_2019-09-12	guanaco	G06	Male	2019-03-30	2019-09-12	796.64	37.23
G06_2019-09-13	guanaco	G06	Male	2019-03-30	2019-09-13	850.91	91.5
G06_2019-09-14	guanaco	G06	Male	2019-03-30	2019-09-14	784.94	25.53
G06_2019-09-15	guanaco	G06	Male	2019-03-30	2019-09-15	747.51	11.9
G06_2019-09-16	guanaco	G06	Male	2019-03-30	2019-09-16	751.38	8.03
G06_2019-09-17	guanaco	G06	Male	2019-03-30	2019-09-17	831.62	72.21
G06_2019-09-18	guanaco	G06	Male	2019-03-30	2019-09-18	823.81	64.4
G06_2019-09-19	guanaco	G06	Male	2019-03-30	2019-09-19	803.72	44.31
G06_2019-09-20	guanaco	G06	Male	2019-03-30	2019-09-20	726.88	32.53
G06_2019-09-21	guanaco	G06	Male	2019-03-30	2019-09-21	723.45	35.96
G06_2019-09-22	guanaco	G06	Male	2019-03-30	2019-09-22	725.34	34.07
G06_2019-09-23	guanaco	G06	Male	2019-03-30	2019-09-23	728.48	30.93
G06_2019-09-24	guanaco	G06	Male	2019-03-30	2019-09-24	715.85	43.56
G06_2019-09-25	guanaco	G06	Male	2019-03-30	2019-09-25	711.8	47.61
G06_2019-09-26	guanaco	G06	Male	2019-03-30	2019-09-26	720.28	39.13
G06_2019-09-27	guanaco	G06	Male	2019-03-30	2019-09-27	710.14	49.27
G06_2019-09-28	guanaco	G06	Male	2019-03-30	2019-09-28	714.84	44.57
G06_2019-09-29	guanaco	G06	Male	2019-03-30	2019-09-29	590.03	169.38
G06_2019-09-30	guanaco	G06	Male	2019-03-30	2019-09-30	581.71	177.7
G06_2019-10-01	guanaco	G06	Male	2019-03-30	2019-10-01	607.6	151.81
G06_2019-10-02	guanaco	G06	Male	2019-03-30	2019-10-02	670.06	89.35
G06_2019-10-03	guanaco	G06	Male	2019-03-30	2019-10-03	720.31	39.1
G06_2019-10-04	guanaco	G06	Male	2019-03-30	2019-10-04	704.49	54.92
G06_2019-10-05	guanaco	G06	Male	2019-03-30	2019-10-05	712.96	46.45
G06_2019-10-06	guanaco	G06	Male	2019-03-30	2019-10-06	711.97	47.44
G06_2019-10-07	guanaco	G06	Male	2019-03-30	2019-10-07	684.66	74.75
G06_2019-10-08	guanaco	G06	Male	2019-03-30	2019-10-08	820.66	61.25
G06_2019-10-09	guanaco	G06	Male	2019-03-30	2019-10-09	696.02	63.39
G06_2019-10-10	guanaco	G06	Male	2019-03-30	2019-10-10	628.33	131.08
G06_2019-10-11	guanaco	G06	Male	2019-03-30	2019-10-11	772.25	12.84
G06_2019-10-12	guanaco	G06	Male	2019-03-30	2019-10-12	610.1	149.31
G06_2019-10-13	guanaco	G06	Male	2019-03-30	2019-10-13	718.62	40.79
G06_2019-10-14	guanaco	G06	Male	2019-03-30	2019-10-14	738.06	21.35
G06_2019-10-15	guanaco	G06	Male	2019-03-30	2019-10-15	698.06	61.35
G06_2019-10-16	guanaco	G06	Male	2019-03-30	2019-10-16	923.88	164.47
G06_2019-10-17	guanaco	G06	Male	2019-03-30	2019-10-17	1016	256.59
G06_2019-10-18	guanaco	G06	Male	2019-03-30	2019-10-18	1261.81	502.4
G06_2019-10-19	guanaco	G06	Male	2019-03-30	2019-10-19	1138.98	379.57
G06_2019-10-20	guanaco	G06	Male	2019-03-30	2019-10-20	1138.12	378.71
G06_2019-10-21	guanaco	G06	Male	2019-03-30	2019-10-21	828.88	69.47
G06_2019-10-22	guanaco	G06	Male	2019-03-30	2019-10-22	722.2	37.21
G06_2019-10-23	guanaco	G06	Male	2019-03-30	2019-10-23	715.51	43.9
G06_2019-10-24	guanaco	G06	Male	2019-03-30	2019-10-24	904.79	145.38
G06_2019-10-25	guanaco	G06	Male	2019-03-30	2019-10-25	901.22	141.81
G06_2019-10-26	guanaco	G06	Male	2019-03-30	2019-10-26	1223.34	463.93
G06_2019-10-27	guanaco	G06	Male	2019-03-30	2019-10-27	1280.35	520.94
G06_2019-10-28	guanaco	G06	Male	2019-03-30	2019-10-28	1253.1	493.69
G06_2019-10-29	guanaco	G06	Male	2019-03-30	2019-10-29	715.18	44.23
G06_2019-10-30	guanaco	G06	Male	2019-03-30	2019-10-30	624.53	134.88
G06_2019-10-31	guanaco	G06	Male	2019-03-30	2019-10-31	838.89	79.48
G06_2019-11-01	guanaco	G06	Male	2019-03-30	2019-11-01	933.3	173.89
G06_2019-11-02	guanaco	G06	Male	2019-03-30	2019-11-02	725.01	34.4
G06_2019-11-03	guanaco	G06	Male	2019-03-30	2019-11-03	933.8	174.39
G06_2019-11-04	guanaco	G06	Male	2019-03-30	2019-11-04	858.75	99.34
G06_2019-11-05	guanaco	G06	Male	2019-03-30	2019-11-05	721.13	38.28
G06_2019-11-06	guanaco	G06	Male	2019-03-30	2019-11-06	991.58	232.17
G06_2019-11-07	guanaco	G06	Male	2019-03-30	2019-11-07	991.47	232.06
G06_2019-11-08	guanaco	G06	Male	2019-03-30	2019-11-08	1145.61	386.2
G06_2019-11-09	guanaco	G06	Male	2019-03-30	2019-11-09	1249.54	490.13
G06_2019-11-10	guanaco	G06	Male	2019-03-30	2019-11-10	1264.94	505.53
G06_2019-11-11	guanaco	G06	Male	2019-03-30	2019-11-11	1250.9	491.49
G06_2019-11-12	guanaco	G06	Male	2019-03-30	2019-11-12	1133.31	373.9
G06_2019-11-13	guanaco	G06	Male	2019-03-30	2019-11-13	1137.94	378.53
G06_2019-11-14	guanaco	G06	Male	2019-03-30	2019-11-14	1242.61	483.2
G06_2019-11-15	guanaco	G06	Male	2019-03-30	2019-11-15	1230.49	471.08
G06_2019-11-16	guanaco	G06	Male	2019-03-30	2019-11-16	717.26	42.15
G06_2019-11-17	guanaco	G06	Male	2019-03-30	2019-11-17	718.18	41.23
G06_2019-11-18	guanaco	G06	Male	2019-03-30	2019-11-18	682.78	76.63
G06_2019-11-19	guanaco	G06	Male	2019-03-30	2019-11-19	677.06	82.35
G06_2019-11-20	guanaco	G06	Male	2019-03-30	2019-11-20	681.14	78.27
G06_2019-11-21	guanaco	G06	Male	2019-03-30	2019-11-21	723.53	35.88
G06_2019-11-22	guanaco	G06	Male	2019-03-30	2019-11-22	719.81	39.6
G06_2019-11-23	guanaco	G06	Male	2019-03-30	2019-11-23	1272.59	513.18
G06_2019-11-24	guanaco	G06	Male	2019-03-30	2019-11-24	1296.15	536.74
G06_2019-11-25	guanaco	G06	Male	2019-03-30	2019-11-25	313.32	446.09
G06_2019-11-26	guanaco	G06	Male	2019-03-30	2019-11-26	1001.59	242.18
G06_2019-11-27	guanaco	G06	Male	2019-03-30	2019-11-27	732.66	26.75
G06_2019-11-28	guanaco	G06	Male	2019-03-30	2019-11-28	723.17	36.24
G06_2019-11-29	guanaco	G06	Male	2019-03-30	2019-11-29	724.45	34.96
G06_2019-11-30	guanaco	G06	Male	2019-03-30	2019-11-30	715.35	44.06
G06_2019-12-01	guanaco	G06	Male	2019-03-30	2019-12-01	716.68	42.73
G06_2019-12-02	guanaco	G06	Male	2019-03-30	2019-12-02	1150.73	391.32
G06_2019-12-03	guanaco	G06	Male	2019-03-30	2019-12-03	711.55	47.86
G06_2019-12-04	guanaco	G06	Male	2019-03-30	2019-12-04	725.94	33.47
G06_2019-12-05	guanaco	G06	Male	2019-03-30	2019-12-05	708.47	50.94
G06_2019-12-06	guanaco	G06	Male	2019-03-30	2019-12-06	728.15	31.26
G06_2019-12-07	guanaco	G06	Male	2019-03-30	2019-12-07	722.35	37.06
G06_2019-12-08	guanaco	G06	Male	2019-03-30	2019-12-08	716.78	42.63
G06_2019-12-09	guanaco	G06	Male	2019-03-30	2019-12-09	731.14	28.27
G06_2019-12-10	guanaco	G06	Male	2019-03-30	2019-12-10	731.08	28.33
G06_2019-12-11	guanaco	G06	Male	2019-03-30	2019-12-11	585.65	173.76
G06_2019-12-12	guanaco	G06	Male	2019-03-30	2019-12-12	608.35	151.06
G06_2019-12-13	guanaco	G06	Male	2019-03-30	2019-12-13	722.26	37.15
G06_2019-12-14	guanaco	G06	Male	2019-03-30	2019-12-14	846.27	86.86
G06_2019-12-15	guanaco	G06	Male	2019-03-30	2019-12-15	730.7	28.71
G06_2019-12-16	guanaco	G06	Male	2019-03-30	2019-12-16	980.71	221.3
G06_2019-12-17	guanaco	G06	Male	2019-03-30	2019-12-17	1150.43	391.02
G06_2019-12-18	guanaco	G06	Male	2019-03-30	2019-12-18	1229.71	470.3
G06_2019-12-19	guanaco	G06	Male	2019-03-30	2019-12-19	1202.97	443.56
G06_2019-12-20	guanaco	G06	Male	2019-03-30	2019-12-20	1255.37	495.96
G06_2019-12-21	guanaco	G06	Male	2019-03-30	2019-12-21	1226.26	466.85
G06_2019-12-22	guanaco	G06	Male	2019-03-30	2019-12-22	1236.23	476.82
G06_2019-12-23	guanaco	G06	Male	2019-03-30	2019-12-23	1189.5	430.09
G06_2019-12-24	guanaco	G06	Male	2019-03-30	2019-12-24	1245.74	486.33
G06_2019-12-25	guanaco	G06	Male	2019-03-30	2019-12-25	1228.31	468.9
G06_2019-12-26	guanaco	G06	Male	2019-03-30	2019-12-26	1239.46	480.05
G06_2019-12-27	guanaco	G06	Male	2019-03-30	2019-12-27	1257.83	498.42
G06_2019-12-28	guanaco	G06	Male	2019-03-30	2019-12-28	1294.2	534.79
G06_2019-12-29	guanaco	G06	Male	2019-03-30	2019-12-29	1257.96	498.55
G06_2019-12-30	guanaco	G06	Male	2019-03-30	2019-12-30	1219.74	460.33
G06_2019-12-31	guanaco	G06	Male	2019-03-30	2019-12-31	1218.07	458.66
G06_2020-01-01	guanaco	G06	Male	2019-03-30	2020-01-01	1227.13	467.72
G06_2020-01-02	guanaco	G06	Male	2019-03-30	2020-01-02	1245.4	485.99
G06_2020-01-03	guanaco	G06	Male	2019-03-30	2020-01-03	1236.71	477.3
G06_2020-01-04	guanaco	G06	Male	2019-03-30	2020-01-04	1370.82	611.41
G06_2020-01-05	guanaco	G06	Male	2019-03-30	2020-01-05	1361.89	602.48
G06_2020-01-06	guanaco	G06	Male	2019-03-30	2020-01-06	1264.19	504.78
G06_2020-01-07	guanaco	G06	Male	2019-03-30	2020-01-07	852.95	93.54
G06_2020-01-08	guanaco	G06	Male	2019-03-30	2020-01-08	712.9	46.51
G06_2020-01-09	guanaco	G06	Male	2019-03-30	2020-01-09	716.23	43.18
G06_2020-01-10	guanaco	G06	Male	2019-03-30	2020-01-10	792.92	33.51
G06_2020-01-11	guanaco	G06	Male	2019-03-30	2020-01-11	759.06	0.35
G06_2020-01-12	guanaco	G06	Male	2019-03-30	2020-01-12	720.69	38.72
G06_2020-01-13	guanaco	G06	Male	2019-03-30	2020-01-13	729.5	29.91
G06_2020-01-14	guanaco	G06	Male	2019-03-30	2020-01-14	725.48	33.93
G06_2020-01-15	guanaco	G06	Male	2019-03-30	2020-01-15	698.32	61.09
G06_2020-01-16	guanaco	G06	Male	2019-03-30	2020-01-16	721.05	38.36
G06_2020-01-17	guanaco	G06	Male	2019-03-30	2020-01-17	703.35	56.06
G06_2020-01-18	guanaco	G06	Male	2019-03-30	2020-01-18	724.32	35.09
G06_2020-01-19	guanaco	G06	Male	2019-03-30	2020-01-19	776.69	17.28
G06_2020-01-20	guanaco	G06	Male	2019-03-30	2020-01-20	733.27	26.14
G06_2020-01-21	guanaco	G06	Male	2019-03-30	2020-01-21	721.14	38.27
G06_2020-01-22	guanaco	G06	Male	2019-03-30	2020-01-22	620.28	139.13
G06_2020-01-23	guanaco	G06	Male	2019-03-30	2020-01-23	770.65	11.24
G06_2020-01-24	guanaco	G06	Male	2019-03-30	2020-01-24	689.5	69.91
G06_2020-01-25	guanaco	G06	Male	2019-03-30	2020-01-25	830.03	70.62
G06_2020-01-26	guanaco	G06	Male	2019-03-30	2020-01-26	740.04	19.37
G06_2020-01-27	guanaco	G06	Male	2019-03-30	2020-01-27	722.24	37.17
G06_2020-01-28	guanaco	G06	Male	2019-03-30	2020-01-28	731.54	27.87
G06_2020-01-29	guanaco	G06	Male	2019-03-30	2020-01-29	720.66	38.75
G06_2020-01-30	guanaco	G06	Male	2019-03-30	2020-01-30	779.2	19.79
G06_2020-01-31	guanaco	G06	Male	2019-03-30	2020-01-31	725.64	33.77
G06_2020-02-01	guanaco	G06	Male	2019-03-30	2020-02-01	725.54	33.87
G06_2020-02-02	guanaco	G06	Male	2019-03-30	2020-02-02	774.43	15.02
G06_2020-02-03	guanaco	G06	Male	2019-03-30	2020-02-03	728.99	30.42
G06_2020-02-04	guanaco	G06	Male	2019-03-30	2020-02-04	728.81	30.6
G06_2020-02-05	guanaco	G06	Male	2019-03-30	2020-02-05	725.94	33.47
G06_2020-02-06	guanaco	G06	Male	2019-03-30	2020-02-06	723.42	35.99
G06_2020-02-07	guanaco	G06	Male	2019-03-30	2020-02-07	728.07	31.34
G06_2020-02-08	guanaco	G06	Male	2019-03-30	2020-02-08	725.34	34.07
G06_2020-02-09	guanaco	G06	Male	2019-03-30	2020-02-09	723.08	36.33
G06_2020-02-10	guanaco	G06	Male	2019-03-30	2020-02-10	728.74	30.67
G06_2020-02-11	guanaco	G06	Male	2019-03-30	2020-02-11	757.63	1.78
G06_2020-02-12	guanaco	G06	Male	2019-03-30	2020-02-12	731.13	28.28
G06_2020-02-13	guanaco	G06	Male	2019-03-30	2020-02-13	731.11	28.3
G06_2020-02-14	guanaco	G06	Male	2019-03-30	2020-02-14	738.72	20.69
G06_2020-02-15	guanaco	G06	Male	2019-03-30	2020-02-15	785.72	26.31
G06_2020-02-16	guanaco	G06	Male	2019-03-30	2020-02-16	718.72	40.69
G06_2020-02-17	guanaco	G06	Male	2019-03-30	2020-02-17	704.67	54.74
G06_2020-02-18	guanaco	G06	Male	2019-03-30	2020-02-18	733.96	25.45
G06_2020-02-19	guanaco	G06	Male	2019-03-30	2020-02-19	721.13	38.28
G06_2020-02-20	guanaco	G06	Male	2019-03-30	2020-02-20	733.72	25.69
G06_2020-02-21	guanaco	G06	Male	2019-03-30	2020-02-21	723.05	36.36
G06_2020-02-22	guanaco	G06	Male	2019-03-30	2020-02-22	727.76	31.65
G06_2020-02-23	guanaco	G06	Male	2019-03-30	2020-02-23	728.68	30.73
G06_2020-02-24	guanaco	G06	Male	2019-03-30	2020-02-24	735.49	23.92
G06_2020-02-25	guanaco	G06	Male	2019-03-30	2020-02-25	779.73	20.32
G06_2020-02-26	guanaco	G06	Male	2019-03-30	2020-02-26	726.1	33.31
G06_2020-02-27	guanaco	G06	Male	2019-03-30	2020-02-27	721.54	37.87
G06_2020-02-28	guanaco	G06	Male	2019-03-30	2020-02-28	722.14	37.27
G06_2020-02-29	guanaco	G06	Male	2019-03-30	2020-02-29	800.85	41.44
G06_2020-03-01	guanaco	G06	Male	2019-03-30	2020-03-01	752.88	6.53
G06_2020-03-02	guanaco	G06	Male	2019-03-30	2020-03-02	737.64	21.77
G06_2020-03-03	guanaco	G06	Male	2019-03-30	2020-03-03	722.36	37.05
G06_2020-03-04	guanaco	G06	Male	2019-03-30	2020-03-04	724.57	34.84
G06_2020-03-05	guanaco	G06	Male	2019-03-30	2020-03-05	729.3	30.11
G06_2020-03-06	guanaco	G06	Male	2019-03-30	2020-03-06	790.11	30.7
G06_2020-03-07	guanaco	G06	Male	2019-03-30	2020-03-07	795.14	35.73
G06_2020-03-08	guanaco	G06	Male	2019-03-30	2020-03-08	718.96	40.45
G06_2020-03-09	guanaco	G06	Male	2019-03-30	2020-03-09	696.57	62.84
G06_2020-03-10	guanaco	G06	Male	2019-03-30	2020-03-10	720.84	38.57
G06_2020-03-11	guanaco	G06	Male	2019-03-30	2020-03-11	723.63	35.78
G06_2020-03-12	guanaco	G06	Male	2019-03-30	2020-03-12	723.21	36.2
G06_2020-03-13	guanaco	G06	Male	2019-03-30	2020-03-13	685.73	73.68
G06_2020-03-14	guanaco	G06	Male	2019-03-30	2020-03-14	681.11	78.3
G06_2020-03-15	guanaco	G06	Male	2019-03-30	2020-03-15	709.15	50.26
G06_2020-03-16	guanaco	G06	Male	2019-03-30	2020-03-16	727.84	31.57
G06_2020-03-17	guanaco	G06	Male	2019-03-30	2020-03-17	733.73	25.68
G06_2020-03-18	guanaco	G06	Male	2019-03-30	2020-03-18	711.35	48.06
G06_2020-03-19	guanaco	G06	Male	2019-03-30	2020-03-19	725	34.41
G06_2020-03-20	guanaco	G06	Male	2019-03-30	2020-03-20	731.78	27.63
G06_2020-03-21	guanaco	G06	Male	2019-03-30	2020-03-21	722.6	36.81
G06_2020-03-22	guanaco	G06	Male	2019-03-30	2020-03-22	721.51	37.9
G06_2020-03-23	guanaco	G06	Male	2019-03-30	2020-03-23	753.15	6.26
G06_2020-03-24	guanaco	G06	Male	2019-03-30	2020-03-24	717.32	42.09
G06_2020-03-25	guanaco	G06	Male	2019-03-30	2020-03-25	732.28	27.13
G06_2020-03-26	guanaco	G06	Male	2019-03-30	2020-03-26	736.36	23.05
G06_2020-03-27	guanaco	G06	Male	2019-03-30	2020-03-27	713.41	46
G06_2020-03-28	guanaco	G06	Male	2019-03-30	2020-03-28	719.98	39.43
G06_2020-03-29	guanaco	G06	Male	2019-03-30	2020-03-29	712.07	47.34
G06_2020-03-30	guanaco	G06	Male	2019-03-30	2020-03-30	717.28	42.13
G06_2020-03-31	guanaco	G06	Male	2019-03-30	2020-03-31	805.58	46.17
G06_2020-04-01	guanaco	G06	Male	2019-03-30	2020-04-01	733.65	25.76
G06_2020-04-02	guanaco	G06	Male	2019-03-30	2020-04-02	686.5	72.91
G06_2020-04-03	guanaco	G06	Male	2019-03-30	2020-04-03	727.73	31.68
G06_2020-04-04	guanaco	G06	Male	2019-03-30	2020-04-04	733.49	25.92
G06_2020-04-05	guanaco	G06	Male	2019-03-30	2020-04-05	693.97	65.44
G06_2020-04-06	guanaco	G06	Male	2019-03-30	2020-04-06	722.12	37.29
G06_2020-04-07	guanaco	G06	Male	2019-03-30	2020-04-07	724.5	34.91
G06_2020-04-08	guanaco	G06	Male	2019-03-30	2020-04-08	727.55	31.86
G06_2020-04-09	guanaco	G06	Male	2019-03-30	2020-04-09	724.19	35.22
G06_2020-04-10	guanaco	G06	Male	2019-03-30	2020-04-10	710.27	49.14
G06_2020-04-11	guanaco	G06	Male	2019-03-30	2020-04-11	450.64	308.77
G06_2020-04-12	guanaco	G06	Male	2019-03-30	2020-04-12	657.21	102.2
G06_2020-04-13	guanaco	G06	Male	2019-03-30	2020-04-13	731.82	27.59
G06_2020-04-14	guanaco	G06	Male	2019-03-30	2020-04-14	718.89	40.52
G06_2020-04-15	guanaco	G06	Male	2019-03-30	2020-04-15	726.66	32.75
G06_2020-04-16	guanaco	G06	Male	2019-03-30	2020-04-16	719.99	39.42
G06_2020-04-17	guanaco	G06	Male	2019-03-30	2020-04-17	711.58	47.83
G06_2020-04-18	guanaco	G06	Male	2019-03-30	2020-04-18	696.32	63.09
G06_2020-04-19	guanaco	G06	Male	2019-03-30	2020-04-19	642.25	117.16
G06_2020-04-20	guanaco	G06	Male	2019-03-30	2020-04-20	722.92	36.49
G06_2020-04-21	guanaco	G06	Male	2019-03-30	2020-04-21	715.11	44.3
G06_2020-04-22	guanaco	G06	Male	2019-03-30	2020-04-22	725.77	33.64
G06_2020-04-23	guanaco	G06	Male	2019-03-30	2020-04-23	719.69	39.72
G06_2020-04-24	guanaco	G06	Male	2019-03-30	2020-04-24	706.65	52.76
G06_2020-04-25	guanaco	G06	Male	2019-03-30	2020-04-25	625.88	133.53
G06_2020-04-26	guanaco	G06	Male	2019-03-30	2020-04-26	655.4	104.01
G06_2020-04-27	guanaco	G06	Male	2019-03-30	2020-04-27	722.2	37.21
G06_2020-04-28	guanaco	G06	Male	2019-03-30	2020-04-28	724.02	35.39
[truncated: 3,063 more rows]

## Sheet: Jan2020_Feb2021
	sp	id	sex	CaptureDate	Date	altitude	nsd_ele
G01_2020-01-01	guanaco	G01	Male	2019-02-02	2020-01-01	1233.17	0
G01_2020-01-02	guanaco	G01	Male	2019-02-02	2020-01-02	1225.42	7.75
G01_2020-01-03	guanaco	G01	Male	2019-02-02	2020-01-03	1223.27	9.9
G01_2020-01-04	guanaco	G01	Male	2019-02-02	2020-01-04	1217.83	15.34
G01_2020-01-05	guanaco	G01	Male	2019-02-02	2020-01-05	1214.24	18.93
G01_2020-01-06	guanaco	G01	Male	2019-02-02	2020-01-06	1214.48	18.69
G01_2020-01-07	guanaco	G01	Male	2019-02-02	2020-01-07	1236.06	2.89
G01_2020-01-08	guanaco	G01	Male	2019-02-02	2020-01-08	1224.56	8.61
G01_2020-01-09	guanaco	G01	Male	2019-02-02	2020-01-09	1214.63	18.54
G01_2020-01-10	guanaco	G01	Male	2019-02-02	2020-01-10	1227.97	5.2
G01_2020-01-11	guanaco	G01	Male	2019-02-02	2020-01-11	1237.52	4.35
G01_2020-01-12	guanaco	G01	Male	2019-02-02	2020-01-12	1225.18	7.99
G01_2020-01-13	guanaco	G01	Male	2019-02-02	2020-01-13	1225.22	7.95
G01_2020-01-14	guanaco	G01	Male	2019-02-02	2020-01-14	1225.85	7.32
G01_2020-01-15	guanaco	G01	Male	2019-02-02	2020-01-15	1227.77	5.4
G01_2020-01-16	guanaco	G01	Male	2019-02-02	2020-01-16	1226.51	6.66
G01_2020-01-17	guanaco	G01	Male	2019-02-02	2020-01-17	1233.12	0.05
G01_2020-01-18	guanaco	G01	Male	2019-02-02	2020-01-18	1226.14	7.03
G01_2020-01-19	guanaco	G01	Male	2019-02-02	2020-01-19	1228.7	4.47
G01_2020-01-20	guanaco	G01	Male	2019-02-02	2020-01-20	1223.09	10.08
G01_2020-01-21	guanaco	G01	Male	2019-02-02	2020-01-21	1226.96	6.21
G01_2020-01-22	guanaco	G01	Male	2019-02-02	2020-01-22	1226.23	6.94
G01_2020-01-23	guanaco	G01	Male	2019-02-02	2020-01-23	1202.8	30.37
G01_2020-01-24	guanaco	G01	Male	2019-02-02	2020-01-24	1223.77	9.4
G01_2020-01-25	guanaco	G01	Male	2019-02-02	2020-01-25	1234.74	1.57
G01_2020-01-26	guanaco	G01	Male	2019-02-02	2020-01-26	1268.54	35.37
G01_2020-01-27	guanaco	G01	Male	2019-02-02	2020-01-27	1223.79	9.38
G01_2020-01-28	guanaco	G01	Male	2019-02-02	2020-01-28	1215.87	17.3
G01_2020-01-29	guanaco	G01	Male	2019-02-02	2020-01-29	1223.68	9.49
G01_2020-01-30	guanaco	G01	Male	2019-02-02	2020-01-30	1215.11	18.06
G01_2020-01-31	guanaco	G01	Male	2019-02-02	2020-01-31	1226.51	6.66
G01_2020-02-01	guanaco	G01	Male	2019-02-02	2020-02-01	1230.16	3.01
G01_2020-02-02	guanaco	G01	Male	2019-02-02	2020-02-02	1175.81	57.36
G01_2020-02-03	guanaco	G01	Male	2019-02-02	2020-02-03	1229.74	3.43
G01_2020-02-04	guanaco	G01	Male	2019-02-02	2020-02-04	1243.55	10.38
G01_2020-02-05	guanaco	G01	Male	2019-02-02	2020-02-05	1267.04	33.87
G01_2020-02-06	guanaco	G01	Male	2019-02-02	2020-02-06	1225.35	7.82
G01_2020-02-07	guanaco	G01	Male	2019-02-02	2020-02-07	1222.38	10.79
G01_2020-02-08	guanaco	G01	Male	2019-02-02	2020-02-08	1230.69	2.48
G01_2020-02-09	guanaco	G01	Male	2019-02-02	2020-02-09	1223.28	9.89
G01_2020-02-10	guanaco	G01	Male	2019-02-02	2020-02-10	1227.94	5.23
G01_2020-02-11	guanaco	G01	Male	2019-02-02	2020-02-11	1226.81	6.36
G01_2020-02-12	guanaco	G01	Male	2019-02-02	2020-02-12	1222.06	11.11
G01_2020-02-13	guanaco	G01	Male	2019-02-02	2020-02-13	1226.54	6.63
G01_2020-02-14	guanaco	G01	Male	2019-02-02	2020-02-14	1226.71	6.46
G01_2020-02-15	guanaco	G01	Male	2019-02-02	2020-02-15	1227.41	5.76
G01_2020-02-16	guanaco	G01	Male	2019-02-02	2020-02-16	1224.51	8.66
G01_2020-02-17	guanaco	G01	Male	2019-02-02	2020-02-17	1216.12	17.05
G01_2020-02-18	guanaco	G01	Male	2019-02-02	2020-02-18	1224.57	8.6
G01_2020-02-19	guanaco	G01	Male	2019-02-02	2020-02-19	1228.59	4.58
G01_2020-02-20	guanaco	G01	Male	2019-02-02	2020-02-20	1225.47	7.7
G01_2020-02-21	guanaco	G01	Male	2019-02-02	2020-02-21	1229.34	3.83
G01_2020-02-22	guanaco	G01	Male	2019-02-02	2020-02-22	1234.85	1.68
G01_2020-02-23	guanaco	G01	Male	2019-02-02	2020-02-23	1217.13	16.04
G01_2020-02-24	guanaco	G01	Male	2019-02-02	2020-02-24	1230.12	3.05
G01_2020-02-25	guanaco	G01	Male	2019-02-02	2020-02-25	1213.83	19.34
G01_2020-02-26	guanaco	G01	Male	2019-02-02	2020-02-26	1234.69	1.52
G01_2020-02-27	guanaco	G01	Male	2019-02-02	2020-02-27	1223.94	9.23
G01_2020-02-28	guanaco	G01	Male	2019-02-02	2020-02-28	1230.17	3
G01_2020-02-29	guanaco	G01	Male	2019-02-02	2020-02-29	1235.05	1.88
G01_2020-03-01	guanaco	G01	Male	2019-02-02	2020-03-01	1241.16	7.99
G01_2020-03-02	guanaco	G01	Male	2019-02-02	2020-03-02	1237.76	4.59
G01_2020-03-03	guanaco	G01	Male	2019-02-02	2020-03-03	1232.74	0.43
G01_2020-03-04	guanaco	G01	Male	2019-02-02	2020-03-04	1224.04	9.13
G01_2020-03-05	guanaco	G01	Male	2019-02-02	2020-03-05	1220.31	12.86
G01_2020-03-06	guanaco	G01	Male	2019-02-02	2020-03-06	1224.76	8.41
G01_2020-03-07	guanaco	G01	Male	2019-02-02	2020-03-07	1234.42	1.25
G01_2020-03-08	guanaco	G01	Male	2019-02-02	2020-03-08	1235.13	1.96
G01_2020-03-09	guanaco	G01	Male	2019-02-02	2020-03-09	1235.07	1.9
G01_2020-03-10	guanaco	G01	Male	2019-02-02	2020-03-10	1229.27	3.9
G01_2020-03-11	guanaco	G01	Male	2019-02-02	2020-03-11	1237.47	4.3
G01_2020-03-12	guanaco	G01	Male	2019-02-02	2020-03-12	1227.12	6.05
G01_2020-03-13	guanaco	G01	Male	2019-02-02	2020-03-13	1230.51	2.66
G01_2020-03-14	guanaco	G01	Male	2019-02-02	2020-03-14	1246.88	13.71
G01_2020-03-15	guanaco	G01	Male	2019-02-02	2020-03-15	1228.1	5.07
G01_2020-03-16	guanaco	G01	Male	2019-02-02	2020-03-16	1200.46	32.71
G01_2020-03-17	guanaco	G01	Male	2019-02-02	2020-03-17	1283	49.83
G01_2020-03-18	guanaco	G01	Male	2019-02-02	2020-03-18	1232.15	1.02
G01_2020-03-19	guanaco	G01	Male	2019-02-02	2020-03-19	1223.23	9.94
G01_2020-03-20	guanaco	G01	Male	2019-02-02	2020-03-20	1233.36	0.19
G01_2020-03-21	guanaco	G01	Male	2019-02-02	2020-03-21	1257.35	24.18
G01_2020-03-22	guanaco	G01	Male	2019-02-02	2020-03-22	1232.66	0.51
G01_2020-03-23	guanaco	G01	Male	2019-02-02	2020-03-23	1231.24	1.93
G01_2020-03-24	guanaco	G01	Male	2019-02-02	2020-03-24	1226.72	6.45
G01_2020-03-25	guanaco	G01	Male	2019-02-02	2020-03-25	1222.34	10.83
G01_2020-03-26	guanaco	G01	Male	2019-02-02	2020-03-26	1228.4	4.77
G01_2020-03-27	guanaco	G01	Male	2019-02-02	2020-03-27	1215.63	17.54
G01_2020-03-28	guanaco	G01	Male	2019-02-02	2020-03-28	1238.61	5.44
G01_2020-03-29	guanaco	G01	Male	2019-02-02	2020-03-29	1238.09	4.92
G01_2020-03-30	guanaco	G01	Male	2019-02-02	2020-03-30	1223.02	10.15
G01_2020-03-31	guanaco	G01	Male	2019-02-02	2020-03-31	1249.37	16.2
G01_2020-04-01	guanaco	G01	Male	2019-02-02	2020-04-01	1226.34	6.83
G01_2020-04-02	guanaco	G01	Male	2019-02-02	2020-04-02	1268.76	35.59
G01_2020-04-03	guanaco	G01	Male	2019-02-02	2020-04-03	1225	8.17
G01_2020-04-04	guanaco	G01	Male	2019-02-02	2020-04-04	1225.18	7.99
G01_2020-04-05	guanaco	G01	Male	2019-02-02	2020-04-05	1223.01	10.16
G01_2020-04-06	guanaco	G01	Male	2019-02-02	2020-04-06	1225.2	7.97
G01_2020-04-07	guanaco	G01	Male	2019-02-02	2020-04-07	1233.94	0.77
G01_2020-04-08	guanaco	G01	Male	2019-02-02	2020-04-08	1209.24	23.93
G01_2020-04-09	guanaco	G01	Male	2019-02-02	2020-04-09	1227.43	5.74
G01_2020-04-10	guanaco	G01	Male	2019-02-02	2020-04-10	1223.73	9.44
G01_2020-04-11	guanaco	G01	Male	2019-02-02	2020-04-11	1232.27	0.9
G01_2020-04-12	guanaco	G01	Male	2019-02-02	2020-04-12	1214.98	18.19
G01_2020-04-13	guanaco	G01	Male	2019-02-02	2020-04-13	1227.7	5.47
G01_2020-04-14	guanaco	G01	Male	2019-02-02	2020-04-14	1215.68	17.49
G01_2020-04-15	guanaco	G01	Male	2019-02-02	2020-04-15	1222.24	10.93
G01_2020-04-16	guanaco	G01	Male	2019-02-02	2020-04-16	1229.63	3.54
G01_2020-04-17	guanaco	G01	Male	2019-02-02	2020-04-17	1223.8	9.37
G01_2020-04-18	guanaco	G01	Male	2019-02-02	2020-04-18	1218.12	15.05
G01_2020-04-19	guanaco	G01	Male	2019-02-02	2020-04-19	1238.51	5.34
G01_2020-04-20	guanaco	G01	Male	2019-02-02	2020-04-20	1221.24	11.93
G01_2020-04-21	guanaco	G01	Male	2019-02-02	2020-04-21	1255.34	22.17
G01_2020-04-22	guanaco	G01	Male	2019-02-02	2020-04-22	1111.17	122
G01_2020-04-23	guanaco	G01	Male	2019-02-02	2020-04-23	822.45	410.72
G01_2020-04-24	guanaco	G01	Male	2019-02-02	2020-04-24	863.58	369.59
G01_2020-04-25	guanaco	G01	Male	2019-02-02	2020-04-25	757.33	475.84
G01_2020-04-26	guanaco	G01	Male	2019-02-02	2020-04-26	1224.98	8.19
G01_2020-04-27	guanaco	G01	Male	2019-02-02	2020-04-27	1230.14	3.03
G01_2020-04-28	guanaco	G01	Male	2019-02-02	2020-04-28	1248.66	15.49
G01_2020-04-29	guanaco	G01	Male	2019-02-02	2020-04-29	1164.58	68.59
G01_2020-04-30	guanaco	G01	Male	2019-02-02	2020-04-30	1231.29	1.88
G01_2020-05-01	guanaco	G01	Male	2019-02-02	2020-05-01	1239.31	6.14
G01_2020-05-02	guanaco	G01	Male	2019-02-02	2020-05-02	1233.39	0.22
G01_2020-05-03	guanaco	G01	Male	2019-02-02	2020-05-03	1229.8	3.37
G01_2020-05-04	guanaco	G01	Male	2019-02-02	2020-05-04	1168.89	64.28
G01_2020-05-05	guanaco	G01	Male	2019-02-02	2020-05-05	1229.84	3.33
G01_2020-05-06	guanaco	G01	Male	2019-02-02	2020-05-06	1230.34	2.83
G01_2020-05-07	guanaco	G01	Male	2019-02-02	2020-05-07	1233.56	0.39
G01_2020-05-08	guanaco	G01	Male	2019-02-02	2020-05-08	1252.55	19.38
G01_2020-05-09	guanaco	G01	Male	2019-02-02	2020-05-09	1282.42	49.25
G01_2020-05-10	guanaco	G01	Male	2019-02-02	2020-05-10	1251.12	17.95
G01_2020-05-11	guanaco	G01	Male	2019-02-02	2020-05-11	1234.3	1.13
G01_2020-05-12	guanaco	G01	Male	2019-02-02	2020-05-12	1236.89	3.72
G01_2020-05-13	guanaco	G01	Male	2019-02-02	2020-05-13	713.22	519.95
G01_2020-05-14	guanaco	G01	Male	2019-02-02	2020-05-14	552.85	680.32
G01_2020-05-15	guanaco	G01	Male	2019-02-02	2020-05-15	554.72	678.45
G01_2020-05-16	guanaco	G01	Male	2019-02-02	2020-05-16	564.97	668.2
G01_2020-05-17	guanaco	G01	Male	2019-02-02	2020-05-17	560.26	672.91
G01_2020-05-18	guanaco	G01	Male	2019-02-02	2020-05-18	685.98	547.19
G01_2020-05-19	guanaco	G01	Male	2019-02-02	2020-05-19	642.61	590.56
G01_2020-05-20	guanaco	G01	Male	2019-02-02	2020-05-20	589.62	643.55
G01_2020-05-21	guanaco	G01	Male	2019-02-02	2020-05-21	576.81	656.36
G01_2020-05-22	guanaco	G01	Male	2019-02-02	2020-05-22	661.31	571.86
G01_2020-05-23	guanaco	G01	Male	2019-02-02	2020-05-23	689.01	544.16
G01_2020-05-24	guanaco	G01	Male	2019-02-02	2020-05-24	663.76	569.41
G01_2020-05-25	guanaco	G01	Male	2019-02-02	2020-05-25	578.02	655.15
G01_2020-05-26	guanaco	G01	Male	2019-02-02	2020-05-26	705.56	527.61
G01_2020-05-27	guanaco	G01	Male	2019-02-02	2020-05-27	801.45	431.72
G01_2020-05-28	guanaco	G01	Male	2019-02-02	2020-05-28	902.5	330.67
G01_2020-05-29	guanaco	G01	Male	2019-02-02	2020-05-29	871.11	362.06
G01_2020-05-30	guanaco	G01	Male	2019-02-02	2020-05-30	859.88	373.29
G01_2020-05-31	guanaco	G01	Male	2019-02-02	2020-05-31	850.2	382.97
G01_2020-06-01	guanaco	G01	Male	2019-02-02	2020-06-01	940.34	292.83
G01_2020-06-02	guanaco	G01	Male	2019-02-02	2020-06-02	849.63	383.54
G01_2020-06-03	guanaco	G01	Male	2019-02-02	2020-06-03	712.53	520.64
G01_2020-06-04	guanaco	G01	Male	2019-02-02	2020-06-04	802.84	430.33
G01_2020-06-05	guanaco	G01	Male	2019-02-02	2020-06-05	613.36	619.81
G01_2020-06-06	guanaco	G01	Male	2019-02-02	2020-06-06	543.49	689.68
G01_2020-06-07	guanaco	G01	Male	2019-02-02	2020-06-07	663.23	569.94
G01_2020-06-08	guanaco	G01	Male	2019-02-02	2020-06-08	634.38	598.79
G01_2020-06-09	guanaco	G01	Male	2019-02-02	2020-06-09	703.85	529.32
G01_2020-06-10	guanaco	G01	Male	2019-02-02	2020-06-10	544.13	689.04
G01_2020-06-11	guanaco	G01	Male	2019-02-02	2020-06-11	542.36	690.81
G01_2020-06-12	guanaco	G01	Male	2019-02-02	2020-06-12	549.92	683.25
G01_2020-06-13	guanaco	G01	Male	2019-02-02	2020-06-13	553.22	679.95
G01_2020-06-14	guanaco	G01	Male	2019-02-02	2020-06-14	526.96	706.21
G01_2020-06-15	guanaco	G01	Male	2019-02-02	2020-06-15	545.44	687.73
G01_2020-06-16	guanaco	G01	Male	2019-02-02	2020-06-16	552.63	680.54
G01_2020-06-17	guanaco	G01	Male	2019-02-02	2020-06-17	547.97	685.2
G01_2020-06-18	guanaco	G01	Male	2019-02-02	2020-06-18	563.95	669.22
G01_2020-06-19	guanaco	G01	Male	2019-02-02	2020-06-19	570.52	662.65
G01_2020-06-20	guanaco	G01	Male	2019-02-02	2020-06-20	555.28	677.89
G01_2020-06-21	guanaco	G01	Male	2019-02-02	2020-06-21	584.01	649.16
G01_2020-06-22	guanaco	G01	Male	2019-02-02	2020-06-22	589.59	643.58
G01_2020-06-23	guanaco	G01	Male	2019-02-02	2020-06-23	585.75	647.42
G01_2020-06-24	guanaco	G01	Male	2019-02-02	2020-06-24	630.4	602.77
G01_2020-06-25	guanaco	G01	Male	2019-02-02	2020-06-25	550.89	682.28
G01_2020-06-26	guanaco	G01	Male	2019-02-02	2020-06-26	504.25	728.92
G01_2020-06-27	guanaco	G01	Male	2019-02-02	2020-06-27	482.78	750.39
G01_2020-06-28	guanaco	G01	Male	2019-02-02	2020-06-28	455.91	777.26
G01_2020-06-29	guanaco	G01	Male	2019-02-02	2020-06-29	567.58	665.59
G01_2020-06-30	guanaco	G01	Male	2019-02-02	2020-06-30	470.7	762.47
G01_2020-07-01	guanaco	G01	Male	2019-02-02	2020-07-01	511.45	721.72
G01_2020-07-02	guanaco	G01	Male	2019-02-02	2020-07-02	545.33	687.84
G01_2020-07-03	guanaco	G01	Male	2019-02-02	2020-07-03	554.51	678.66
G01_2020-07-04	guanaco	G01	Male	2019-02-02	2020-07-04	549.16	684.01
G01_2020-07-05	guanaco	G01	Male	2019-02-02	2020-07-05	563.86	669.31
G01_2020-07-06	guanaco	G01	Male	2019-02-02	2020-07-06	567.9	665.27
G01_2020-07-07	guanaco	G01	Male	2019-02-02	2020-07-07	560.76	672.41
G01_2020-07-08	guanaco	G01	Male	2019-02-02	2020-07-08	403.28	829.89
G01_2020-07-09	guanaco	G01	Male	2019-02-02	2020-07-09	576.25	656.92
G01_2020-07-10	guanaco	G01	Male	2019-02-02	2020-07-10	552.65	680.52
G01_2020-07-11	guanaco	G01	Male	2019-02-02	2020-07-11	571.13	662.04
G01_2020-07-12	guanaco	G01	Male	2019-02-02	2020-07-12	556.77	676.4
G01_2020-07-13	guanaco	G01	Male	2019-02-02	2020-07-13	568.78	664.39
G01_2020-07-14	guanaco	G01	Male	2019-02-02	2020-07-14	636.43	596.74
G01_2020-07-15	guanaco	G01	Male	2019-02-02	2020-07-15	609.05	624.12
G01_2020-07-16	guanaco	G01	Male	2019-02-02	2020-07-16	582.76	650.41
G01_2020-07-17	guanaco	G01	Male	2019-02-02	2020-07-17	615.46	617.71
G01_2020-07-18	guanaco	G01	Male	2019-02-02	2020-07-18	534.17	699
G01_2020-07-19	guanaco	G01	Male	2019-02-02	2020-07-19	509.4	723.77
G01_2020-07-20	guanaco	G01	Male	2019-02-02	2020-07-20	504.82	728.35
G01_2020-07-21	guanaco	G01	Male	2019-02-02	2020-07-21	554.41	678.76
G01_2020-07-22	guanaco	G01	Male	2019-02-02	2020-07-22	521.49	711.68
G01_2020-07-23	guanaco	G01	Male	2019-02-02	2020-07-23	402.19	830.98
G01_2020-07-26	guanaco	G01	Male	2019-02-02	2020-07-26	309.44	923.73
G01_2020-07-27	guanaco	G01	Male	2019-02-02	2020-07-27	310.13	923.04
G01_2020-07-29	guanaco	G01	Male	2019-02-02	2020-07-29	364.58	868.59
G01_2020-07-30	guanaco	G01	Male	2019-02-02	2020-07-30	608.79	624.38
G01_2020-07-31	guanaco	G01	Male	2019-02-02	2020-07-31	560.25	672.92
G01_2020-08-01	guanaco	G01	Male	2019-02-02	2020-08-01	560.2	672.97
G01_2020-08-02	guanaco	G01	Male	2019-02-02	2020-08-02	568.25	664.92
G01_2020-08-03	guanaco	G01	Male	2019-02-02	2020-08-03	597.73	635.44
G01_2020-08-04	guanaco	G01	Male	2019-02-02	2020-08-04	611.44	621.73
G01_2020-08-05	guanaco	G01	Male	2019-02-02	2020-08-05	606.61	626.56
G01_2020-08-06	guanaco	G01	Male	2019-02-02	2020-08-06	501.67	731.5
G01_2020-08-07	guanaco	G01	Male	2019-02-02	2020-08-07	535.93	697.24
G01_2020-08-08	guanaco	G01	Male	2019-02-02	2020-08-08	540.58	692.59
G01_2020-08-09	guanaco	G01	Male	2019-02-02	2020-08-09	586.32	646.85
G01_2020-08-10	guanaco	G01	Male	2019-02-02	2020-08-10	542.42	690.75
G01_2020-08-11	guanaco	G01	Male	2019-02-02	2020-08-11	522.56	710.61
G01_2020-08-12	guanaco	G01	Male	2019-02-02	2020-08-12	550.2	682.97
G01_2020-08-13	guanaco	G01	Male	2019-02-02	2020-08-13	549.48	683.69
G01_2020-08-14	guanaco	G01	Male	2019-02-02	2020-08-14	541.51	691.66
G01_2020-08-15	guanaco	G01	Male	2019-02-02	2020-08-15	537.75	695.42
G01_2020-08-16	guanaco	G01	Male	2019-02-02	2020-08-16	560.27	672.9
G01_2020-08-17	guanaco	G01	Male	2019-02-02	2020-08-17	548.96	684.21
G01_2020-08-18	guanaco	G01	Male	2019-02-02	2020-08-18	527.8	705.37
G01_2020-08-19	guanaco	G01	Male	2019-02-02	2020-08-19	560.46	672.71
G01_2020-08-20	guanaco	G01	Male	2019-02-02	2020-08-20	574.26	658.91
G01_2020-08-21	guanaco	G01	Male	2019-02-02	2020-08-21	573.75	659.42
G01_2020-08-22	guanaco	G01	Male	2019-02-02	2020-08-22	679.42	553.75
G01_2020-08-23	guanaco	G01	Male	2019-02-02	2020-08-23	790.16	443.01
G01_2020-08-24	guanaco	G01	Male	2019-02-02	2020-08-24	808.78	424.39
G01_2020-08-25	guanaco	G01	Male	2019-02-02	2020-08-25	769.34	463.83
G01_2020-08-26	guanaco	G01	Male	2019-02-02	2020-08-26	726.06	507.11
G01_2020-08-27	guanaco	G01	Male	2019-02-02	2020-08-27	771.25	461.92
G01_2020-08-28	guanaco	G01	Male	2019-02-02	2020-08-28	782.09	451.08
G01_2020-08-29	guanaco	G01	Male	2019-02-02	2020-08-29	557.29	675.88
G01_2020-08-30	guanaco	G01	Male	2019-02-02	2020-08-30	584.87	648.3
G01_2020-08-31	guanaco	G01	Male	2019-02-02	2020-08-31	569.57	663.6
G01_2020-09-01	guanaco	G01	Male	2019-02-02	2020-09-01	713.75	519.42
G01_2020-09-02	guanaco	G01	Male	2019-02-02	2020-09-02	730.61	502.56
G01_2020-09-03	guanaco	G01	Male	2019-02-02	2020-09-03	709.23	523.94
G01_2020-09-04	guanaco	G01	Male	2019-02-02	2020-09-04	786.15	447.02
G01_2020-09-05	guanaco	G01	Male	2019-02-02	2020-09-05	891.91	341.26
G01_2020-09-06	guanaco	G01	Male	2019-02-02	2020-09-06	941.62	291.55
G01_2020-09-07	guanaco	G01	Male	2019-02-02	2020-09-07	919.91	313.26
G01_2020-09-08	guanaco	G01	Male	2019-02-02	2020-09-08	835.58	397.59
G01_2020-09-09	guanaco	G01	Male	2019-02-02	2020-09-09	1046.38	186.79
G01_2020-09-10	guanaco	G01	Male	2019-02-02	2020-09-10	705.78	527.39
G01_2020-09-11	guanaco	G01	Male	2019-02-02	2020-09-11	665.98	567.19
G01_2020-09-12	guanaco	G01	Male	2019-02-02	2020-09-12	685.14	548.03
G01_2020-09-13	guanaco	G01	Male	2019-02-02	2020-09-13	636.6	596.57
G01_2020-09-14	guanaco	G01	Male	2019-02-02	2020-09-14	594.63	638.54
G01_2020-09-15	guanaco	G01	Male	2019-02-02	2020-09-15	609.87	623.3
G01_2020-09-16	guanaco	G01	Male	2019-02-02	2020-09-16	616.39	616.78
G01_2020-09-17	guanaco	G01	Male	2019-02-02	2020-09-17	590.16	643.01
G01_2020-09-18	guanaco	G01	Male	2019-02-02	2020-09-18	570.47	662.7
G01_2020-09-19	guanaco	G01	Male	2019-02-02	2020-09-19	555.92	677.25
G01_2020-09-20	guanaco	G01	Male	2019-02-02	2020-09-20	580.79	652.38
G01_2020-09-21	guanaco	G01	Male	2019-02-02	2020-09-21	846.13	387.04
G01_2020-09-22	guanaco	G01	Male	2019-02-02	2020-09-22	735.29	497.88
G01_2020-09-23	guanaco	G01	Male	2019-02-02	2020-09-23	745.24	487.93
G01_2020-09-24	guanaco	G01	Male	2019-02-02	2020-09-24	721.35	511.82
G01_2020-09-25	guanaco	G01	Male	2019-02-02	2020-09-25	721.28	511.89
G01_2020-09-26	guanaco	G01	Male	2019-02-02	2020-09-26	731.74	501.43
G01_2020-09-27	guanaco	G01	Male	2019-02-02	2020-09-27	891.03	342.14
G01_2020-09-28	guanaco	G01	Male	2019-02-02	2020-09-28	939.36	293.81
G01_2020-09-29	guanaco	G01	Male	2019-02-02	2020-09-29	697.79	535.38
G01_2020-09-30	guanaco	G01	Male	2019-02-02	2020-09-30	685.74	547.43
G01_2020-10-01	guanaco	G01	Male	2019-02-02	2020-10-01	685.67	547.5
G01_2020-10-02	guanaco	G01	Male	2019-02-02	2020-10-02	555.89	677.28
G01_2020-10-03	guanaco	G01	Male	2019-02-02	2020-10-03	554.3	678.87
G01_2020-10-04	guanaco	G01	Male	2019-02-02	2020-10-04	660.54	572.63
G01_2020-10-05	guanaco	G01	Male	2019-02-02	2020-10-05	589.42	643.75
G01_2020-10-06	guanaco	G01	Male	2019-02-02	2020-10-06	686.16	547.01
G01_2020-10-07	guanaco	G01	Male	2019-02-02	2020-10-07	782.87	450.3
G01_2020-10-08	guanaco	G01	Male	2019-02-02	2020-10-08	671.29	561.88
G01_2020-10-09	guanaco	G01	Male	2019-02-02	2020-10-09	696.99	536.18
G01_2020-10-10	guanaco	G01	Male	2019-02-02	2020-10-10	850.41	382.76
G01_2020-10-11	guanaco	G01	Male	2019-02-02	2020-10-11	1234.44	1.27
G01_2020-10-12	guanaco	G01	Male	2019-02-02	2020-10-12	1240.72	7.55
G01_2020-10-13	guanaco	G01	Male	2019-02-02	2020-10-13	1231.82	1.35
G01_2020-10-14	guanaco	G01	Male	2019-02-02	2020-10-14	1220.43	12.74
G01_2020-10-15	guanaco	G01	Male	2019-02-02	2020-10-15	1231.11	2.06
G01_2020-10-16	guanaco	G01	Male	2019-02-02	2020-10-16	1230.28	2.89
G01_2020-10-17	guanaco	G01	Male	2019-02-02	2020-10-17	1223.81	9.36
G01_2020-10-18	guanaco	G01	Male	2019-02-02	2020-10-18	1242.14	8.97
G01_2020-10-19	guanaco	G01	Male	2019-02-02	2020-10-19	1225.26	7.91
G01_2020-10-20	guanaco	G01	Male	2019-02-02	2020-10-20	1223.46	9.71
G01_2020-10-21	guanaco	G01	Male	2019-02-02	2020-10-21	1225.6	7.57
G01_2020-10-22	guanaco	G01	Male	2019-02-02	2020-10-22	1225.91	7.26
G01_2020-10-23	guanaco	G01	Male	2019-02-02	2020-10-23	1228.62	4.55
G01_2020-10-24	guanaco	G01	Male	2019-02-02	2020-10-24	1226.97	6.2
G01_2020-10-25	guanaco	G01	Male	2019-02-02	2020-10-25	1220.01	13.16
G01_2020-10-26	guanaco	G01	Male	2019-02-02	2020-10-26	1235.19	2.02
G01_2020-10-27	guanaco	G01	Male	2019-02-02	2020-10-27	1225.89	7.28
G01_2020-10-28	guanaco	G01	Male	2019-02-02	2020-10-28	1230.73	2.44
G01_2020-10-29	guanaco	G01	Male	2019-02-02	2020-10-29	1229.87	3.3
G01_2020-10-30	guanaco	G01	Male	2019-02-02	2020-10-30	1225.98	7.19
G01_2020-10-31	guanaco	G01	Male	2019-02-02	2020-10-31	1220.05	13.12
G01_2020-11-01	guanaco	G01	Male	2019-02-02	2020-11-01	1248.3	15.13
G01_2020-11-02	guanaco	G01	Male	2019-02-02	2020-11-02	1235.97	2.8
G01_2020-11-03	guanaco	G01	Male	2019-02-02	2020-11-03	1206.33	26.84
G01_2020-11-04	guanaco	G01	Male	2019-02-02	2020-11-04	1225.09	8.08
G01_2020-11-05	guanaco	G01	Male	2019-02-02	2020-11-05	1228	5.17
G01_2020-11-06	guanaco	G01	Male	2019-02-02	2020-11-06	1228.96	4.21
G01_2020-11-07	guanaco	G01	Male	2019-02-02	2020-11-07	1225.23	7.94
G01_2020-11-08	guanaco	G01	Male	2019-02-02	2020-11-08	1235.13	1.96
G01_2020-11-09	guanaco	G01	Male	2019-02-02	2020-11-09	1226.49	6.68
G01_2020-11-10	guanaco	G01	Male	2019-02-02	2020-11-10	1225.24	7.93
G01_2020-11-11	guanaco	G01	Male	2019-02-02	2020-11-11	1220.14	13.03
G01_2020-11-12	guanaco	G01	Male	2019-02-02	2020-11-12	1234.83	1.66
G01_2020-11-13	guanaco	G01	Male	2019-02-02	2020-11-13	1233.99	0.82
G01_2020-11-14	guanaco	G01	Male	2019-02-02	2020-11-14	1227.97	5.2
G01_2020-11-15	guanaco	G01	Male	2019-02-02	2020-11-15	1228.36	4.81
G01_2020-11-16	guanaco	G01	Male	2019-02-02	2020-11-16	1223.91	9.26
G01_2020-11-17	guanaco	G01	Male	2019-02-02	2020-11-17	1232.26	0.91
G01_2020-11-18	guanaco	G01	Male	2019-02-02	2020-11-18	1229.26	3.91
G01_2020-11-19	guanaco	G01	Male	2019-02-02	2020-11-19	1230.31	2.86
G01_2020-11-20	guanaco	G01	Male	2019-02-02	2020-11-20	1071.67	161.5
G01_2020-11-21	guanaco	G01	Male	2019-02-02	2020-11-21	1225.64	7.53
G01_2020-11-22	guanaco	G01	Male	2019-02-02	2020-11-22	1225.22	7.95
G01_2020-11-23	guanaco	G01	Male	2019-02-02	2020-11-23	1237.62	4.45
G01_2020-11-24	guanaco	G01	Male	2019-02-02	2020-11-24	1235.85	2.68
G01_2020-11-25	guanaco	G01	Male	2019-02-02	2020-11-25	1220.09	13.08
G01_2020-11-26	guanaco	G01	Male	2019-02-02	2020-11-26	1221.7	11.47
G01_2020-11-27	guanaco	G01	Male	2019-02-02	2020-11-27	1227.87	5.3
G01_2020-11-28	guanaco	G01	Male	2019-02-02	2020-11-28	1225.53	7.64
G01_2020-11-29	guanaco	G01	Male	2019-02-02	2020-11-29	1217.48	15.69
G01_2020-11-30	guanaco	G01	Male	2019-02-02	2020-11-30	1224.49	8.68
G01_2020-12-01	guanaco	G01	Male	2019-02-02	2020-12-01	1236.93	3.76
G01_2020-12-02	guanaco	G01	Male	2019-02-02	2020-12-02	1235.32	2.15
G01_2020-12-03	guanaco	G01	Male	2019-02-02	2020-12-03	1235.12	1.95
G01_2020-12-04	guanaco	G01	Male	2019-02-02	2020-12-04	1241.96	8.79
G01_2020-12-05	guanaco	G01	Male	2019-02-02	2020-12-05	1227.19	5.98
G01_2020-12-06	guanaco	G01	Male	2019-02-02	2020-12-06	1229.57	3.6
G01_2020-12-07	guanaco	G01	Male	2019-02-02	2020-12-07	1213.41	19.76
G01_2020-12-08	guanaco	G01	Male	2019-02-02	2020-12-08	1221.77	11.4
G01_2020-12-09	guanaco	G01	Male	2019-02-02	2020-12-09	1236.68	3.51
G01_2020-12-10	guanaco	G01	Male	2019-02-02	2020-12-10	1228.7	4.47
G01_2020-12-11	guanaco	G01	Male	2019-02-02	2020-12-11	1229.2	3.97
G01_2020-12-12	guanaco	G01	Male	2019-02-02	2020-12-12	1217.39	15.78
G01_2020-12-13	guanaco	G01	Male	2019-02-02	2020-12-13	1232.6	0.57
G01_2020-12-14	guanaco	G01	Male	2019-02-02	2020-12-14	1225.86	7.31
G01_2020-12-15	guanaco	G01	Male	2019-02-02	2020-12-15	1228.5	4.67
G01_2020-12-16	guanaco	G01	Male	2019-02-02	2020-12-16	1227.17	6
G01_2020-12-17	guanaco	G01	Male	2019-02-02	2020-12-17	1228.19	4.98
G01_2020-12-18	guanaco	G01	Male	2019-02-02	2020-12-18	1224.75	8.42
G01_2020-12-19	guanaco	G01	Male	2019-02-02	2020-12-19	1231.94	1.23
G01_2020-12-20	guanaco	G01	Male	2019-02-02	2020-12-20	1242.65	9.48
G01_2020-12-21	guanaco	G01	Male	2019-02-02	2020-12-21	1256.65	23.48
G01_2020-12-22	guanaco	G01	Male	2019-02-02	2020-12-22	1234.65	1.48
G01_2020-12-23	guanaco	G01	Male	2019-02-02	2020-12-23	1233.15	0.02
G01_2020-12-24	guanaco	G01	Male	2019-02-02	2020-12-24	1228.84	4.33
G01_2020-12-25	guanaco	G01	Male	2019-02-02	2020-12-25	1234.21	1.04
G01_2020-12-26	guanaco	G01	Male	2019-02-02	2020-12-26	1223.35	9.82
G01_2020-12-27	guanaco	G01	Male	2019-02-02	2020-12-27	1223.62	9.55
G01_2020-12-28	guanaco	G01	Male	2019-02-02	2020-12-28	1230.38	2.79
G01_2020-12-29	guanaco	G01	Male	2019-02-02	2020-12-29	1228.1	5.07
G01_2020-12-30	guanaco	G01	Male	2019-02-02	2020-12-30	1222.45	10.72
G01_2020-12-31	guanaco	G01	Male	2019-02-02	2020-12-31	1202.07	31.1
G01_2021-01-01	guanaco	G01	Male	2019-02-02	2021-01-01	1168.25	64.92
G01_2021-01-02	guanaco	G01	Male	2019-02-02	2021-01-02	1214.5	18.67
G01_2021-01-03	guanaco	G01	Male	2019-02-02	2021-01-03	1221.92	11.25
G01_2021-01-04	guanaco	G01	Male	2019-02-02	2021-01-04	1230.07	3.1
G01_2021-01-05	guanaco	G01	Male	2019-02-02	2021-01-05	1223.04	10.13
G01_2021-01-06	guanaco	G01	Male	2019-02-02	2021-01-06	1226.14	7.03
G01_2021-01-07	guanaco	G01	Male	2019-02-02	2021-01-07	1228.04	5.13
G01_2021-01-08	guanaco	G01	Male	2019-02-02	2021-01-08	1237.75	4.58
G01_2021-01-09	guanaco	G01	Male	2019-02-02	2021-01-09	1232.51	0.66
G01_2021-01-10	guanaco	G01	Male	2019-02-02	2021-01-10	1229.19	3.98
G01_2021-01-11	guanaco	G01	Male	2019-02-02	2021-01-11	1224.43	8.74
G01_2021-01-12	guanaco	G01	Male	2019-02-02	2021-01-12	1224.55	8.62
G01_2021-01-13	guanaco	G01	Male	2019-02-02	2021-01-13	1224.85	8.32
G01_2021-01-14	guanaco	G01	Male	2019-02-02	2021-01-14	1220.09	13.08
G01_2021-01-15	guanaco	G01	Male	2019-02-02	2021-01-15	1224.18	8.99
G01_2021-01-16	guanaco	G01	Male	2019-02-02	2021-01-16	1228.68	4.49
G01_2021-01-17	guanaco	G01	Male	2019-02-02	2021-01-17	1222.44	10.73
G01_2021-01-18	guanaco	G01	Male	2019-02-02	2021-01-18	1239.04	5.87
G01_2021-01-19	guanaco	G01	Male	2019-02-02	2021-01-19	1236	2.83
G01_2021-01-20	guanaco	G01	Male	2019-02-02	2021-01-20	1232.21	0.96
G01_2021-01-21	guanaco	G01	Male	2019-02-02	2021-01-21	1217.33	15.84
G01_2021-01-22	guanaco	G01	Male	2019-02-02	2021-01-22	1225.89	7.28
G01_2021-01-23	guanaco	G01	Male	2019-02-02	2021-01-23	1219.71	13.46
G01_2021-01-24	guanaco	G01	Male	2019-02-02	2021-01-24	1222.35	10.82
G01_2021-01-25	guanaco	G01	Male	2019-02-02	2021-01-25	1227.15	6.02
G01_2021-01-26	guanaco	G01	Male	2019-02-02	2021-01-26	1225.98	7.19
G01_2021-01-27	guanaco	G01	Male	2019-02-02	2021-01-27	1226.42	6.75
G01_2021-01-28	guanaco	G01	Male	2019-02-02	2021-01-28	1217.88	15.29
G01_2021-01-29	guanaco	G01	Male	2019-02-02	2021-01-29	1230.14	3.03
G01_2021-01-30	guanaco	G01	Male	2019-02-02	2021-01-30	1224.66	8.51
G01_2021-01-31	guanaco	G01	Male	2019-02-02	2021-01-31	1227.48	5.69
G01_2021-02-01	guanaco	G01	Male	2019-02-02	2021-02-01	1214.89	18.28
G01_2021-02-02	guanaco	G01	Male	2019-02-02	2021-02-02	1237.62	4.45
G01_2021-02-03	guanaco	G01	Male	2019-02-02	2021-02-03	1221.14	12.03
G01_2021-02-04	guanaco	G01	Male	2019-02-02	2021-02-04	1220.08	13.09
G01_2021-02-05	guanaco	G01	Male	2019-02-02	2021-02-05	1227.99	5.18
G01_2021-02-06	guanaco	G01	Male	2019-02-02	2021-02-06	1217.52	15.65
G01_2021-02-07	guanaco	G01	Male	2019-02-02	2021-02-07	1221.66	11.51
G01_2021-02-08	guanaco	G01	Male	2019-02-02	2021-02-08	1236.83	3.66
G01_2021-02-09	guanaco	G01	Male	2019-02-02	2021-02-09	1227.36	5.81
G01_2021-02-10	guanaco	G01	Male	2019-02-02	2021-02-10	1213.16	20.01
G01_2021-02-11	guanaco	G01	Male	2019-02-02	2021-02-11	1228.47	4.7
G01_2021-02-12	guanaco	G01	Male	2019-02-02	2021-02-12	1235.28	2.11
G01_2021-02-13	guanaco	G01	Male	2019-02-02	2021-02-13	1238.09	4.92
G01_2021-02-14	guanaco	G01	Male	2019-02-02	2021-02-14	1226.67	6.5
G01_2021-02-15	guanaco	G01	Male	2019-02-02	2021-02-15	1228.43	4.74
G02_2020-01-01	guanaco	G02	Female	2019-03-02	2020-01-01	1224.11	0
G02_2020-01-02	guanaco	G02	Female	2019-03-02	2020-01-02	1225.16	1.05
G02_2020-01-03	guanaco	G02	Female	2019-03-02	2020-01-03	1226.69	2.58
G02_2020-01-04	guanaco	G02	Female	2019-03-02	2020-01-04	1214.48	9.63
G02_2020-01-05	guanaco	G02	Female	2019-03-02	2020-01-05	1231.24	7.13
G02_2020-01-06	guanaco	G02	Female	2019-03-02	2020-01-06	1224.43	0.32
G02_2020-01-07	guanaco	G02	Female	2019-03-02	2020-01-07	1229.66	5.55
G02_2020-01-08	guanaco	G02	Female	2019-03-02	2020-01-08	1225.53	1.42
G02_2020-01-09	guanaco	G02	Female	2019-03-02	2020-01-09	1218.93	5.18
G02_2020-01-10	guanaco	G02	Female	2019-03-02	2020-01-10	1221.15	2.96
G02_2020-01-11	guanaco	G02	Female	2019-03-02	2020-01-11	1217.98	6.13
G02_2020-01-12	guanaco	G02	Female	2019-03-02	2020-01-12	1233.72	9.61
G02_2020-01-13	guanaco	G02	Female	2019-03-02	2020-01-13	1236.84	12.73
G02_2020-01-14	guanaco	G02	Female	2019-03-02	2020-01-14	1228.81	4.7
G02_2020-01-15	guanaco	G02	Female	2019-03-02	2020-01-15	1235.46	11.35
G02_2020-01-16	guanaco	G02	Female	2019-03-02	2020-01-16	1238.59	14.48
G02_2020-01-17	guanaco	G02	Female	2019-03-02	2020-01-17	1236.71	12.6
G02_2020-01-18	guanaco	G02	Female	2019-03-02	2020-01-18	1243.99	19.88
G02_2020-01-19	guanaco	G02	Female	2019-03-02	2020-01-19	1230.83	6.72
G02_2020-01-20	guanaco	G02	Female	2019-03-02	2020-01-20	1232.32	8.21
G02_2020-01-21	guanaco	G02	Female	2019-03-02	2020-01-21	1235.12	11.01
G02_2020-01-22	guanaco	G02	Female	2019-03-02	2020-01-22	1230.01	5.9
G02_2020-01-23	guanaco	G02	Female	2019-03-02	2020-01-23	1224.96	0.85
G02_2020-01-24	guanaco	G02	Female	2019-03-02	2020-01-24	1233.43	9.32
G02_2020-01-25	guanaco	G02	Female	2019-03-02	2020-01-25	1228.55	4.44
G02_2020-01-26	guanaco	G02	Female	2019-03-02	2020-01-26	1206.37	17.74
G02_2020-01-27	guanaco	G02	Female	2019-03-02	2020-01-27	1230.7	6.59
G02_2020-01-28	guanaco	G02	Female	2019-03-02	2020-01-28	1219.63	4.48
G02_2020-01-29	guanaco	G02	Female	2019-03-02	2020-01-29	1229.37	5.26
G02_2020-01-30	guanaco	G02	Female	2019-03-02	2020-01-30	1245.59	21.48
G02_2020-01-31	guanaco	G02	Female	2019-03-02	2020-01-31	1230.51	6.4
G02_2020-02-01	guanaco	G02	Female	2019-03-02	2020-02-01	1224.92	0.81
G02_2020-02-02	guanaco	G02	Female	2019-03-02	2020-02-02	1232.03	7.92
G02_2020-02-03	guanaco	G02	Female	2019-03-02	2020-02-03	1209.98	14.13
G02_2020-02-04	guanaco	G02	Female	2019-03-02	2020-02-04	1221.68	2.43
G02_2020-02-05	guanaco	G02	Female	2019-03-02	2020-02-05	1224.43	0.32
G02_2020-02-06	guanaco	G02	Female	2019-03-02	2020-02-06	1217.43	6.68
G02_2020-02-07	guanaco	G02	Female	2019-03-02	2020-02-07	1211.3	12.81
G02_2020-02-08	guanaco	G02	Female	2019-03-02	2020-02-08	1215.87	8.24
G02_2020-02-09	guanaco	G02	Female	2019-03-02	2020-02-09	1218.66	5.45
G02_2020-02-10	guanaco	G02	Female	2019-03-02	2020-02-10	1234.54	10.43
G02_2020-02-11	guanaco	G02	Female	2019-03-02	2020-02-11	1250.43	26.32
G02_2020-02-12	guanaco	G02	Female	2019-03-02	2020-02-12	1250.2	26.09
G02_2020-02-13	guanaco	G02	Female	2019-03-02	2020-02-13	1219.23	4.88
G02_2020-02-14	guanaco	G02	Female	2019-03-02	2020-02-14	1255.12	31.01
G02_2020-02-15	guanaco	G02	Female	2019-03-02	2020-02-15	1227.88	3.77
G02_2020-02-16	guanaco	G02	Female	2019-03-02	2020-02-16	1264.56	40.45
G02_2020-02-17	guanaco	G02	Female	2019-03-02	2020-02-17	1249.4	25.29
G02_2020-02-18	guanaco	G02	Female	2019-03-02	2020-02-18	1239.71	15.6
G02_2020-02-19	guanaco	G02	Female	2019-03-02	2020-02-19	1251.48	27.37
G02_2020-02-20	guanaco	G02	Female	2019-03-02	2020-02-20	1246.71	22.6
G02_2020-02-21	guanaco	G02	Female	2019-03-02	2020-02-21	1251.2	27.09
G02_2020-02-22	guanaco	G02	Female	2019-03-02	2020-02-22	1212.77	11.34
G02_2020-02-23	guanaco	G02	Female	2019-03-02	2020-02-23	1209.15	14.96
G02_2020-02-24	guanaco	G02	Female	2019-03-02	2020-02-24	1225.74	1.63
G02_2020-02-25	guanaco	G02	Female	2019-03-02	2020-02-25	1231.7	7.59
G02_2020-02-26	guanaco	G02	Female	2019-03-02	2020-02-26	1259.36	35.25
G02_2020-02-27	guanaco	G02	Female	2019-03-02	2020-02-27	1237.23	13.12
G02_2020-02-28	guanaco	G02	Female	2019-03-02	2020-02-28	1235.62	11.51
G02_2020-02-29	guanaco	G02	Female	2019-03-02	2020-02-29	1237.08	12.97
G02_2020-03-01	guanaco	G02	Female	2019-03-02	2020-03-01	1237.97	13.86
G02_2020-03-02	guanaco	G02	Female	2019-03-02	2020-03-02	1234.47	10.36
G02_2020-03-03	guanaco	G02	Female	2019-03-02	2020-03-03	1233.19	9.08
G02_2020-03-04	guanaco	G02	Female	2019-03-02	2020-03-04	1234.98	10.87
G02_2020-03-05	guanaco	G02	Female	2019-03-02	2020-03-05	1235.73	11.62
G02_2020-03-06	guanaco	G02	Female	2019-03-02	2020-03-06	1233	8.89
G02_2020-03-07	guanaco	G02	Female	2019-03-02	2020-03-07	1235.71	11.6
G02_2020-03-08	guanaco	G02	Female	2019-03-02	2020-03-08	1232.26	8.15
G02_2020-03-09	guanaco	G02	Female	2019-03-02	2020-03-09	1231.89	7.78
G02_2020-03-10	guanaco	G02	Female	2019-03-02	2020-03-10	1230.02	5.91
G02_2020-03-11	guanaco	G02	Female	2019-03-02	2020-03-11	1231.48	7.37
G02_2020-03-12	guanaco	G02	Female	2019-03-02	2020-03-12	866.14	357.97
G02_2020-03-13	guanaco	G02	Female	2019-03-02	2020-03-13	839.99	384.12
G02_2020-03-14	guanaco	G02	Female	2019-03-02	2020-03-14	847.19	376.92
G02_2020-03-15	guanaco	G02	Female	2019-03-02	2020-03-15	728.85	495.26
G02_2020-03-16	guanaco	G02	Female	2019-03-02	2020-03-16	774.54	449.57
G02_2020-03-17	guanaco	G02	Female	2019-03-02	2020-03-17	790.98	433.13
G02_2020-03-18	guanaco	G02	Female	2019-03-02	2020-03-18	796.54	427.57
G02_2020-03-19	guanaco	G02	Female	2019-03-02	2020-03-19	788.17	435.94
G02_2020-03-20	guanaco	G02	Female	2019-03-02	2020-03-20	794.55	429.56
G02_2020-03-21	guanaco	G02	Female	2019-03-02	2020-03-21	579.89	644.22
G02_2020-03-22	guanaco	G02	Female	2019-03-02	2020-03-22	601.53	622.58
G02_2020-03-23	guanaco	G02	Female	2019-03-02	2020-03-23	609.75	614.36
G02_2020-03-24	guanaco	G02	Female	2019-03-02	2020-03-24	621.43	602.68
G02_2020-03-25	guanaco	G02	Female	2019-03-02	2020-03-25	812.7	411.41
G02_2020-03-26	guanaco	G02	Female	2019-03-02	2020-03-26	844.2	379.91
G02_2020-03-27	guanaco	G02	Female	2019-03-02	2020-03-27	594.81	629.3
G02_2020-03-28	guanaco	G02	Female	2019-03-02	2020-03-28	609.03	615.08
G02_2020-03-29	guanaco	G02	Female	2019-03-02	2020-03-29	604.57	619.54
G02_2020-03-30	guanaco	G02	Female	2019-03-02	2020-03-30	606.24	617.87
G02_2020-03-31	guanaco	G02	Female	2019-03-02	2020-03-31	548.78	675.33
G02_2020-04-01	guanaco	G02	Female	2019-03-02	2020-04-01	530.43	693.68
G02_2020-04-02	guanaco	G02	Female	2019-03-02	2020-04-02	550.56	673.55
G02_2020-04-03	guanaco	G02	Female	2019-03-02	2020-04-03	551.29	672.82
G02_2020-04-04	guanaco	G02	Female	2019-03-02	2020-04-04	542.3	681.81
G02_2020-04-05	guanaco	G02	Female	2019-03-02	2020-04-05	538.86	685.25
G02_2020-04-06	guanaco	G02	Female	2019-03-02	2020-04-06	534.86	689.25
G02_2020-04-07	guanaco	G02	Female	2019-03-02	2020-04-07	535.95	688.16
G02_2020-04-08	guanaco	G02	Female	2019-03-02	2020-04-08	685.66	538.45
G02_2020-04-09	guanaco	G02	Female	2019-03-02	2020-04-09	743.42	480.69
G02_2020-04-10	guanaco	G02	Female	2019-03-02	2020-04-10	735.11	489
G02_2020-04-11	guanaco	G02	Female	2019-03-02	2020-04-11	630.14	593.97
G02_2020-04-12	guanaco	G02	Female	2019-03-02	2020-04-12	584.41	639.7
G02_2020-04-13	guanaco	G02	Female	2019-03-02	2020-04-13	586.94	637.17
G02_2020-04-14	guanaco	G02	Female	2019-03-02	2020-04-14	584.13	639.98
G02_2020-04-15	guanaco	G02	Female	2019-03-02	2020-04-15	555.4	668.71
G02_2020-04-16	guanaco	G02	Female	2019-03-02	2020-04-16	573.41	650.7
G02_2020-04-17	guanaco	G02	Female	2019-03-02	2020-04-17	552.8	671.31
G02_2020-04-18	guanaco	G02	Female	2019-03-02	2020-04-18	553.52	670.59
G02_2020-04-19	guanaco	G02	Female	2019-03-02	2020-04-19	544.32	679.79
G02_2020-04-20	guanaco	G02	Female	2019-03-02	2020-04-20	544.1	680.01
G02_2020-04-21	guanaco	G02	Female	2019-03-02	2020-04-21	532.32	691.79
G02_2020-04-22	guanaco	G02	Female	2019-03-02	2020-04-22	576.1	648.01
G02_2020-04-23	guanaco	G02	Female	2019-03-02	2020-04-23	425.6	798.51
G02_2020-04-24	guanaco	G02	Female	2019-03-02	2020-04-24	572.91	651.2
G02_2020-04-25	guanaco	G02	Female	2019-03-02	2020-04-25	525.98	698.13
G02_2020-04-26	guanaco	G02	Female	2019-03-02	2020-04-26	512.84	711.27
G02_2020-04-27	guanaco	G02	Female	2019-03-02	2020-04-27	556.04	668.07
G02_2020-04-28	guanaco	G02	Female	2019-03-02	2020-04-28	649.74	574.37
G02_2020-04-29	guanaco	G02	Female	2019-03-02	2020-04-29	647.18	576.93
G02_2020-04-30	guanaco	G02	Female	2019-03-02	2020-04-30	909.67	314.44
G02_2020-05-01	guanaco	G02	Female	2019-03-02	2020-05-01	589.94	634.17
G02_2020-05-02	guanaco	G02	Female	2019-03-02	2020-05-02	589.93	634.18
G02_2020-05-03	guanaco	G02	Female	2019-03-02	2020-05-03	594.34	629.77
G02_2020-05-04	guanaco	G02	Female	2019-03-02	2020-05-04	546.07	678.04
G02_2020-05-05	guanaco	G02	Female	2019-03-02	2020-05-05	538.47	685.64
G02_2020-05-06	guanaco	G02	Female	2019-03-02	2020-05-06	587.34	636.77
G02_2020-05-07	guanaco	G02	Female	2019-03-02	2020-05-07	588.89	635.22
G02_2020-05-08	guanaco	G02	Female	2019-03-02	2020-05-08	604.92	619.19
G02_2020-05-09	guanaco	G02	Female	2019-03-02	2020-05-09	613.44	610.67
G02_2020-05-10	guanaco	G02	Female	2019-03-02	2020-05-10	550.59	673.52
G02_2020-05-11	guanaco	G02	Female	2019-03-02	2020-05-11	568.81	655.3
G02_2020-05-12	guanaco	G02	Female	2019-03-02	2020-05-12	534.47	689.64
G02_2020-05-13	guanaco	G02	Female	2019-03-02	2020-05-13	531.48	692.63
G02_2020-05-14	guanaco	G02	Female	2019-03-02	2020-05-14	487.79	736.32
G02_2020-05-15	guanaco	G02	Female	2019-03-02	2020-05-15	492.01	732.1
G02_2020-05-16	guanaco	G02	Female	2019-03-02	2020-05-16	417.3	806.81
G02_2020-05-17	guanaco	G02	Female	2019-03-02	2020-05-17	528.8	695.31
G02_2020-05-18	guanaco	G02	Female	2019-03-02	2020-05-18	548.28	675.83
G02_2020-05-19	guanaco	G02	Female	2019-03-02	2020-05-19	564.34	659.77
G02_2020-05-20	guanaco	G02	Female	2019-03-02	2020-05-20	574.02	650.09
G02_2020-05-21	guanaco	G02	Female	2019-03-02	2020-05-21	597.1	627.01
G02_2020-05-22	guanaco	G02	Female	2019-03-02	2020-05-22	605.94	618.17
G02_2020-05-23	guanaco	G02	Female	2019-03-02	2020-05-23	625.85	598.26
G02_2020-05-24	guanaco	G02	Female	2019-03-02	2020-05-24	589.77	634.34
G02_2020-05-25	guanaco	G02	Female	2019-03-02	2020-05-25	580.04	644.07
G02_2020-05-26	guanaco	G02	Female	2019-03-02	2020-05-26	552.9	671.21
G02_2020-05-27	guanaco	G02	Female	2019-03-02	2020-05-27	594	630.11
G02_2020-05-28	guanaco	G02	Female	2019-03-02	2020-05-28	577.21	646.9
G02_2020-05-29	guanaco	G02	Female	2019-03-02	2020-05-29	640.12	583.99
G02_2020-05-30	guanaco	G02	Female	2019-03-02	2020-05-30	771.72	452.39
G02_2020-05-31	guanaco	G02	Female	2019-03-02	2020-05-31	674.17	549.94
G02_2020-06-01	guanaco	G02	Female	2019-03-02	2020-06-01	580.37	643.74
G02_2020-06-02	guanaco	G02	Female	2019-03-02	2020-06-02	575.5	648.61
G02_2020-06-03	guanaco	G02	Female	2019-03-02	2020-06-03	542.74	681.37
G02_2020-06-04	guanaco	G02	Female	2019-03-02	2020-06-04	550.66	673.45
G02_2020-06-05	guanaco	G02	Female	2019-03-02	2020-06-05	532.73	691.38
G02_2020-06-06	guanaco	G02	Female	2019-03-02	2020-06-06	483.87	740.24
G02_2020-06-07	guanaco	G02	Female	2019-03-02	2020-06-07	525.24	698.87
G02_2020-06-08	guanaco	G02	Female	2019-03-02	2020-06-08	537.31	686.8
G02_2020-06-09	guanaco	G02	Female	2019-03-02	2020-06-09	542.09	682.02
G02_2020-06-10	guanaco	G02	Female	2019-03-02	2020-06-10	536.41	687.7
G02_2020-06-11	guanaco	G02	Female	2019-03-02	2020-06-11	528.09	696.02
G02_2020-06-12	guanaco	G02	Female	2019-03-02	2020-06-12	557.1	667.01
G02_2020-06-13	guanaco	G02	Female	2019-03-02	2020-06-13	594.13	629.98
G02_2020-06-14	guanaco	G02	Female	2019-03-02	2020-06-14	514.22	709.89
G02_2020-06-15	guanaco	G02	Female	2019-03-02	2020-06-15	542.1	682.01
G02_2020-06-16	guanaco	G02	Female	2019-03-02	2020-06-16	388.62	835.49
G02_2020-06-17	guanaco	G02	Female	2019-03-02	2020-06-17	423.06	801.05
G02_2020-06-18	guanaco	G02	Female	2019-03-02	2020-06-18	533.58	690.53
G02_2020-06-19	guanaco	G02	Female	2019-03-02	2020-06-19	533.65	690.46
G02_2020-06-20	guanaco	G02	Female	2019-03-02	2020-06-20	520.94	703.17
G02_2020-06-21	guanaco	G02	Female	2019-03-02	2020-06-21	561.41	662.7
G02_2020-06-22	guanaco	G02	Female	2019-03-02	2020-06-22	543.04	681.07
G02_2020-06-23	guanaco	G02	Female	2019-03-02	2020-06-23	550.81	673.3
G02_2020-06-24	guanaco	G02	Female	2019-03-02	2020-06-24	334.2	889.91
G02_2020-06-25	guanaco	G02	Female	2019-03-02	2020-06-25	301.63	922.48
G02_2020-06-26	guanaco	G02	Female	2019-03-02	2020-06-26	428.17	795.94
G02_2020-06-27	guanaco	G02	Female	2019-03-02	2020-06-27	540.97	683.14
G02_2020-06-28	guanaco	G02	Female	2019-03-02	2020-06-28	474.39	749.72
G02_2020-06-29	guanaco	G02	Female	2019-03-02	2020-06-29	481.76	742.35
G02_2020-06-30	guanaco	G02	Female	2019-03-02	2020-06-30	399.19	824.92
G02_2020-07-01	guanaco	G02	Female	2019-03-02	2020-07-01	403.92	820.19
G02_2020-07-02	guanaco	G02	Female	2019-03-02	2020-07-02	388.98	835.13
G02_2020-07-03	guanaco	G02	Female	2019-03-02	2020-07-03	420.42	803.69
G02_2020-07-04	guanaco	G02	Female	2019-03-02	2020-07-04	391.44	832.67
G02_2020-07-05	guanaco	G02	Female	2019-03-02	2020-07-05	439.87	784.24
G02_2020-07-06	guanaco	G02	Female	2019-03-02	2020-07-06	402.28	821.83
G02_2020-07-07	guanaco	G02	Female	2019-03-02	2020-07-07	402.74	821.37
G02_2020-07-08	guanaco	G02	Female	2019-03-02	2020-07-08	396.57	827.54
G02_2020-07-09	guanaco	G02	Female	2019-03-02	2020-07-09	317.86	906.25
G02_2020-07-10	guanaco	G02	Female	2019-03-02	2020-07-10	360.2	863.91
G02_2020-07-11	guanaco	G02	Female	2019-03-02	2020-07-11	508.32	715.79
G02_2020-07-12	guanaco	G02	Female	2019-03-02	2020-07-12	503.61	720.5
G02_2020-07-13	guanaco	G02	Female	2019-03-02	2020-07-13	462.87	761.24
G02_2020-07-14	guanaco	G02	Female	2019-03-02	2020-07-14	365.29	858.82
G02_2020-07-15	guanaco	G02	Female	2019-03-02	2020-07-15	520.45	703.66
G02_2020-07-16	guanaco	G02	Female	2019-03-02	2020-07-16	514.53	709.58
G02_2020-07-17	guanaco	G02	Female	2019-03-02	2020-07-17	398.19	825.92
G02_2020-07-18	guanaco	G02	Female	2019-03-02	2020-07-18	351.83	872.28
G02_2020-07-19	guanaco	G02	Female	2019-03-02	2020-07-19	342.97	881.14
G02_2020-07-20	guanaco	G02	Female	2019-03-02	2020-07-20	346.23	877.88
G02_2020-07-21	guanaco	G02	Female	2019-03-02	2020-07-21	372.66	851.45
G02_2020-07-22	guanaco	G02	Female	2019-03-02	2020-07-22	377.06	847.05
G02_2020-07-23	guanaco	G02	Female	2019-03-02	2020-07-23	371.75	852.36
G02_2020-07-24	guanaco	G02	Female	2019-03-02	2020-07-24	376.02	848.09
G02_2020-07-25	guanaco	G02	Female	2019-03-02	2020-07-25	323.54	900.57
G02_2020-07-26	guanaco	G02	Female	2019-03-02	2020-07-26	323.08	901.03
G02_2020-07-27	guanaco	G02	Female	2019-03-02	2020-07-27	414.21	809.9
G02_2020-07-28	guanaco	G02	Female	2019-03-02	2020-07-28	413.6	810.51
G02_2020-07-29	guanaco	G02	Female	2019-03-02	2020-07-29	437.21	786.9
G02_2020-07-30	guanaco	G02	Female	2019-03-02	2020-07-30	419.71	804.4
G02_2020-07-31	guanaco	G02	Female	2019-03-02	2020-07-31	319.58	904.53
G02_2020-08-01	guanaco	G02	Female	2019-03-02	2020-08-01	317.03	907.08
G02_2020-08-02	guanaco	G02	Female	2019-03-02	2020-08-02	422.85	801.26
G02_2020-08-03	guanaco	G02	Female	2019-03-02	2020-08-03	525.04	699.07
G02_2020-08-04	guanaco	G02	Female	2019-03-02	2020-08-04	553.12	670.99
G02_2020-08-05	guanaco	G02	Female	2019-03-02	2020-08-05	566.92	657.19
G02_2020-08-06	guanaco	G02	Female	2019-03-02	2020-08-06	538.5	685.61
G02_2020-08-07	guanaco	G02	Female	2019-03-02	2020-08-07	531.66	692.45
G02_2020-08-08	guanaco	G02	Female	2019-03-02	2020-08-08	527.43	696.68
G02_2020-08-09	guanaco	G02	Female	2019-03-02	2020-08-09	591.9	632.21
G02_2020-08-10	guanaco	G02	Female	2019-03-02	2020-08-10	609.62	614.49
G02_2020-08-11	guanaco	G02	Female	2019-03-02	2020-08-11	535.87	688.24
G02_2020-08-12	guanaco	G02	Female	2019-03-02	2020-08-12	541.09	683.02
G02_2020-08-13	guanaco	G02	Female	2019-03-02	2020-08-13	539.55	684.56
G02_2020-08-14	guanaco	G02	Female	2019-03-02	2020-08-14	535.44	688.67
G02_2020-08-15	guanaco	G02	Female	2019-03-02	2020-08-15	539.71	684.4
G02_2020-08-16	guanaco	G02	Female	2019-03-02	2020-08-16	534.8	689.31
G02_2020-08-17	guanaco	G02	Female	2019-03-02	2020-08-17	483.52	740.59
G02_2020-08-18	guanaco	G02	Female	2019-03-02	2020-08-18	486.74	737.37
G02_2020-08-19	guanaco	G02	Female	2019-03-02	2020-08-19	535.28	688.83
G02_2020-08-20	guanaco	G02	Female	2019-03-02	2020-08-20	554.98	669.13
G02_2020-08-21	guanaco	G02	Female	2019-03-02	2020-08-21	554.14	669.97
G02_2020-08-22	guanaco	G02	Female	2019-03-02	2020-08-22	592.16	631.95
G02_2020-08-23	guanaco	G02	Female	2019-03-02	2020-08-23	602.17	621.94
G02_2020-08-24	guanaco	G02	Female	2019-03-02	2020-08-24	648.79	575.32
G02_2020-08-25	guanaco	G02	Female	2019-03-02	2020-08-25	646.7	577.41
G02_2020-08-26	guanaco	G02	Female	2019-03-02	2020-08-26	737.5	486.61
G02_2020-08-27	guanaco	G02	Female	2019-03-02	2020-08-27	781.03	443.08
G02_2020-08-28	guanaco	G02	Female	2019-03-02	2020-08-28	558.98	665.13
G02_2020-08-29	guanaco	G02	Female	2019-03-02	2020-08-29	556.39	667.72
G02_2020-08-30	guanaco	G02	Female	2019-03-02	2020-08-30	546.09	678.02
G02_2020-08-31	guanaco	G02	Female	2019-03-02	2020-08-31	550	674.11
G02_2020-09-01	guanaco	G02	Female	2019-03-02	2020-09-01	745.03	479.08
G02_2020-09-02	guanaco	G02	Female	2019-03-02	2020-09-02	757.95	466.16
G02_2020-09-03	guanaco	G02	Female	2019-03-02	2020-09-03	687.72	536.39
G02_2020-09-04	guanaco	G02	Female	2019-03-02	2020-09-04	655.15	568.96
G02_2020-09-05	guanaco	G02	Female	2019-03-02	2020-09-05	898.07	326.04
G02_2020-09-06	guanaco	G02	Female	2019-03-02	2020-09-06	917.28	306.83
G02_2020-09-07	guanaco	G02	Female	2019-03-02	2020-09-07	999.76	224.35
G02_2020-09-08	guanaco	G02	Female	2019-03-02	2020-09-08	750.18	473.93
G02_2020-09-09	guanaco	G02	Female	2019-03-02	2020-09-09	723.19	500.92
G02_2020-09-10	guanaco	G02	Female	2019-03-02	2020-09-10	698.19	525.92
G02_2020-09-11	guanaco	G02	Female	2019-03-02	2020-09-11	619.59	604.52
G02_2020-09-12	guanaco	G02	Female	2019-03-02	2020-09-12	533.97	690.14
G02_2020-09-13	guanaco	G02	Female	2019-03-02	2020-09-13	548.13	675.98
G02_2020-09-14	guanaco	G02	Female	2019-03-02	2020-09-14	570.63	653.48
G02_2020-09-15	guanaco	G02	Female	2019-03-02	2020-09-15	582.02	642.09
G02_2020-09-16	guanaco	G02	Female	2019-03-02	2020-09-16	538.96	685.15
G02_2020-09-17	guanaco	G02	Female	2019-03-02	2020-09-17	558.78	665.33
G02_2020-09-18	guanaco	G02	Female	2019-03-02	2020-09-18	541.36	682.75
G02_2020-09-19	guanaco	G02	Female	2019-03-02	2020-09-19	521.9	702.21
G02_2020-09-20	guanaco	G02	Female	2019-03-02	2020-09-20	545.36	678.75
G02_2020-09-21	guanaco	G02	Female	2019-03-02	2020-09-21	780.72	443.39
G02_2020-09-22	guanaco	G02	Female	2019-03-02	2020-09-22	797.37	426.74
G02_2020-09-23	guanaco	G02	Female	2019-03-02	2020-09-23	815.31	408.8
G02_2020-09-24	guanaco	G02	Female	2019-03-02	2020-09-24	856.12	367.99
G02_2020-09-25	guanaco	G02	Female	2019-03-02	2020-09-25	883.98	340.13
G02_2020-09-26	guanaco	G02	Female	2019-03-02	2020-09-26	879.51	344.6
G02_2020-09-27	guanaco	G02	Female	2019-03-02	2020-09-27	803.25	420.86
G02_2020-09-28	guanaco	G02	Female	2019-03-02	2020-09-28	787.17	436.94
G02_2020-09-29	guanaco	G02	Female	2019-03-02	2020-09-29	790.6	433.51
G02_2020-09-30	guanaco	G02	Female	2019-03-02	2020-09-30	582.64	641.47
G02_2020-10-01	guanaco	G02	Female	2019-03-02	2020-10-01	549.13	674.98
G02_2020-10-02	guanaco	G02	Female	2019-03-02	2020-10-02	539.08	685.03
G02_2020-10-03	guanaco	G02	Female	2019-03-02	2020-10-03	573.56	650.55
G02_2020-10-04	guanaco	G02	Female	2019-03-02	2020-10-04	563.03	661.08
G02_2020-10-05	guanaco	G02	Female	2019-03-02	2020-10-05	579.46	644.65
G02_2020-10-06	guanaco	G02	Female	2019-03-02	2020-10-06	550.44	673.67
G02_2020-10-07	guanaco	G02	Female	2019-03-02	2020-10-07	542.43	681.68
G02_2020-10-08	guanaco	G02	Female	2019-03-02	2020-10-08	552.05	672.06
G02_2020-10-09	guanaco	G02	Female	2019-03-02	2020-10-09	552.27	671.84
G02_2020-10-10	guanaco	G02	Female	2019-03-02	2020-10-10	576.74	647.37
G02_2020-10-11	guanaco	G02	Female	2019-03-02	2020-10-11	615.11	609
G02_2020-10-12	guanaco	G02	Female	2019-03-02	2020-10-12	590.46	633.65
G02_2020-10-13	guanaco	G02	Female	2019-03-02	2020-10-13	594.29	629.82
G02_2020-10-14	guanaco	G02	Female	2019-03-02	2020-10-14	589.3	634.81
G02_2020-10-15	guanaco	G02	Female	2019-03-02	2020-10-15	584.32	639.79
G02_2020-10-16	guanaco	G02	Female	2019-03-02	2020-10-16	765.08	459.03
G02_2020-10-17	guanaco	G02	Female	2019-03-02	2020-10-17	852.02	372.09
G02_2020-10-18	guanaco	G02	Female	2019-03-02	2020-10-18	1166.13	57.98
G02_2020-10-19	guanaco	G02	Female	2019-03-02	2020-10-19	642.8	581.31
G02_2020-10-20	guanaco	G02	Female	2019-03-02	2020-10-20	562.56	661.55
G02_2020-10-21	guanaco	G02	Female	2019-03-02	2020-10-21	720.72	503.39
G02_2020-10-22	guanaco	G02	Female	2019-03-02	2020-10-22	625.21	598.9
G02_2020-10-23	guanaco	G02	Female	2019-03-02	2020-10-23	798.45	425.66
G02_2020-10-24	guanaco	G02	Female	2019-03-02	2020-10-24	792.28	431.83
G02_2020-10-25	guanaco	G02	Female	2019-03-02	2020-10-25	749.28	474.83
G02_2020-10-26	guanaco	G02	Female	2019-03-02	2020-10-26	848.8	375.31
G02_2020-10-27	guanaco	G02	Female	2019-03-02	2020-10-27	935.2	288.91
G02_2020-10-28	guanaco	G02	Female	2019-03-02	2020-10-28	965.86	258.25
G02_2020-10-29	guanaco	G02	Female	2019-03-02	2020-10-29	874.61	349.5
G02_2020-10-30	guanaco	G02	Female	2019-03-02	2020-10-30	1122.84	101.27
G02_2020-10-31	guanaco	G02	Female	2019-03-02	2020-10-31	1218.55	5.56
G02_2020-11-01	guanaco	G02	Female	2019-03-02	2020-11-01	1216.52	7.59
G02_2020-11-02	guanaco	G02	Female	2019-03-02	2020-11-02	1217.98	6.13
G02_2020-11-03	guanaco	G02	Female	2019-03-02	2020-11-03	1244.45	20.34
G02_2020-11-04	guanaco	G02	Female	2019-03-02	2020-11-04	1237.88	13.77
G02_2020-11-05	guanaco	G02	Female	2019-03-02	2020-11-05	1219.23	4.88
G02_2020-11-06	guanaco	G02	Female	2019-03-02	2020-11-06	1208.91	15.2
G02_2020-11-07	guanaco	G02	Female	2019-03-02	2020-11-07	1183.8	40.31
G02_2020-11-08	guanaco	G02	Female	2019-03-02	2020-11-08	1237.62	13.51
G02_2020-11-09	guanaco	G02	Female	2019-03-02	2020-11-09	1208.03	16.08
G02_2020-11-10	guanaco	G02	Female	2019-03-02	2020-11-10	1216.43	7.68
G02_2020-11-11	guanaco	G02	Female	2019-03-02	2020-11-11	1206.17	17.94
G02_2020-11-12	guanaco	G02	Female	2019-03-02	2020-11-12	1189.52	34.59
G02_2020-11-13	guanaco	G02	Female	2019-03-02	2020-11-13	1288.19	64.08
G02_2020-11-14	guanaco	G02	Female	2019-03-02	2020-11-14	1242.6	18.49
G02_2020-11-15	guanaco	G02	Female	2019-03-02	2020-11-15	1292.18	68.07
G02_2020-11-16	guanaco	G02	Female	2019-03-02	2020-11-16	1208.09	16.02
G02_2020-11-17	guanaco	G02	Female	2019-03-02	2020-11-17	1207.68	16.43
G02_2020-11-18	guanaco	G02	Female	2019-03-02	2020-11-18	1208.5	15.61
G02_2020-11-19	guanaco	G02	Female	2019-03-02	2020-11-19	1209.09	15.02
G02_2020-11-20	guanaco	G02	Female	2019-03-02	2020-11-20	1201.33	22.78
G02_2020-11-21	guanaco	G02	Female	2019-03-02	2020-11-21	1206.21	17.9
G02_2020-11-22	guanaco	G02	Female	2019-03-02	2020-11-22	1207.17	16.94
G02_2020-11-23	guanaco	G02	Female	2019-03-02	2020-11-23	1207.69	16.42
G02_2020-11-24	guanaco	G02	Female	2019-03-02	2020-11-24	1188.15	35.96
G02_2020-11-25	guanaco	G02	Female	2019-03-02	2020-11-25	1191.98	32.13
G02_2020-11-26	guanaco	G02	Female	2019-03-02	2020-11-26	1206.05	18.06
G02_2020-11-27	guanaco	G02	Female	2019-03-02	2020-11-27	1206.62	17.49
G02_2020-11-28	guanaco	G02	Female	2019-03-02	2020-11-28	1211.15	12.96
G02_2020-11-29	guanaco	G02	Female	2019-03-02	2020-11-29	1211.55	12.56
G02_2020-11-30	guanaco	G02	Female	2019-03-02	2020-11-30	1208.12	15.99
G02_2020-12-01	guanaco	G02	Female	2019-03-02	2020-12-01	1198.54	25.57
G02_2020-12-02	guanaco	G02	Female	2019-03-02	2020-12-02	1211.1	13.01
G02_2020-12-03	guanaco	G02	Female	2019-03-02	2020-12-03	1211.99	12.12
G02_2020-12-04	guanaco	G02	Female	2019-03-02	2020-12-04	1227.49	3.38
G02_2020-12-05	guanaco	G02	Female	2019-03-02	2020-12-05	1225.1	0.99
G02_2020-12-06	guanaco	G02	Female	2019-03-02	2020-12-06	1213.45	10.66
G02_2020-12-07	guanaco	G02	Female	2019-03-02	2020-12-07	1211.44	12.67
G02_2020-12-08	guanaco	G02	Female	2019-03-02	2020-12-08	1275.56	51.45
G02_2020-12-09	guanaco	G02	Female	2019-03-02	2020-12-09	1202.66	21.45
G02_2020-12-10	guanaco	G02	Female	2019-03-02	2020-12-10	1202.11	22
G02_2020-12-11	guanaco	G02	Female	2019-03-02	2020-12-11	1204.25	19.86
G02_2020-12-12	guanaco	G02	Female	2019-03-02	2020-12-12	1206.81	17.3
G02_2020-12-13	guanaco	G02	Female	2019-03-02	2020-12-13	1201.69	22.42
G02_2020-12-14	guanaco	G02	Female	2019-03-02	2020-12-14	1206.79	17.32
G02_2020-12-15	guanaco	G02	Female	2019-03-02	2020-12-15	1210.19	13.92
G02_2020-12-16	guanaco	G02	Female	2019-03-02	2020-12-16	1216.1	8.01
G02_2020-12-17	guanaco	G02	Female	2019-03-02	2020-12-17	1211.46	12.65
G02_2020-12-18	guanaco	G02	Female	2019-03-02	2020-12-18	1224.63	0.52
G02_2020-12-19	guanaco	G02	Female	2019-03-02	2020-12-19	1201.34	22.77
G02_2020-12-20	guanaco	G02	Female	2019-03-02	2020-12-20	1199.22	24.89
G02_2020-12-21	guanaco	G02	Female	2019-03-02	2020-12-21	1206.32	17.79
G02_2020-12-22	guanaco	G02	Female	2019-03-02	2020-12-22	1204.42	19.69
G02_2020-12-23	guanaco	G02	Female	2019-03-02	2020-12-23	1225.51	1.4
G02_2020-12-24	guanaco	G02	Female	2019-03-02	2020-12-24	1216.05	8.06
G02_2020-12-25	guanaco	G02	Female	2019-03-02	2020-12-25	1220.27	3.84
G02_2020-12-26	guanaco	G02	Female	2019-03-02	2020-12-26	1202.13	21.98
G02_2020-12-27	guanaco	G02	Female	2019-03-02	2020-12-27	1202.89	21.22
G02_2020-12-28	guanaco	G02	Female	2019-03-02	2020-12-28	1215.37	8.74
G02_2020-12-29	guanaco	G02	Female	2019-03-02	2020-12-29	1223.34	0.77
G02_2020-12-30	guanaco	G02	Female	2019-03-02	2020-12-30	1211.06	13.05
G02_2020-12-31	guanaco	G02	Female	2019-03-02	2020-12-31	1216	8.11
G02_2021-01-01	guanaco	G02	Female	2019-03-02	2021-01-01	1213.44	10.67
G02_2021-01-02	guanaco	G02	Female	2019-03-02	2021-01-02	1224.92	0.81
G02_2021-01-03	guanaco	G02	Female	2019-03-02	2021-01-03	1211.83	12.28
G02_2021-01-04	guanaco	G02	Female	2019-03-02	2021-01-04	1196.53	27.58
G02_2021-01-05	guanaco	G02	Female	2019-03-02	2021-01-05	1194.67	29.44
G02_2021-01-06	guanaco	G02	Female	2019-03-02	2021-01-06	1217.69	6.42
G02_2021-01-07	guanaco	G02	Female	2019-03-02	2021-01-07	1212.1	12.01
G02_2021-01-08	guanaco	G02	Female	2019-03-02	2021-01-08	1248.38	24.27
G02_2021-01-09	guanaco	G02	Female	2019-03-02	2021-01-09	1191.62	32.49
G02_2021-01-10	guanaco	G02	Female	2019-03-02	2021-01-10	1204.7	19.41
G02_2021-01-11	guanaco	G02	Female	2019-03-02	2021-01-11	1191.46	32.65
G02_2021-01-12	guanaco	G02	Female	2019-03-02	2021-01-12	1204.57	19.54
G02_2021-01-13	guanaco	G02	Female	2019-03-02	2021-01-13	1200.24	23.87
G02_2021-01-14	guanaco	G02	Female	2019-03-02	2021-01-14	1203.37	20.74
G02_2021-01-15	guanaco	G02	Female	2019-03-02	2021-01-15	1102.86	121.25
G02_2021-01-16	guanaco	G02	Female	2019-03-02	2021-01-16	1210.52	13.59
G02_2021-01-17	guanaco	G02	Female	2019-03-02	2021-01-17	1198.41	25.7
G02_2021-01-18	guanaco	G02	Female	2019-03-02	2021-01-18	1207.21	16.9
G02_2021-01-19	guanaco	G02	Female	2019-03-02	2021-01-19	1197.3	26.81
G02_2021-01-20	guanaco	G02	Female	2019-03-02	2021-01-20	1192.08	32.03
G02_2021-01-21	guanaco	G02	Female	2019-03-02	2021-01-21	1205.66	18.45
G02_2021-01-22	guanaco	G02	Female	2019-03-02	2021-01-22	1207.19	16.92
G02_2021-01-23	guanaco	G02	Female	2019-03-02	2021-01-23	1196.52	27.59
G02_2021-01-24	guanaco	G02	Female	2019-03-02	2021-01-24	1201.24	22.87
G02_2021-01-25	guanaco	G02	Female	2019-03-02	2021-01-25	1203.62	20.49
G02_2021-01-26	guanaco	G02	Female	2019-03-02	2021-01-26	1193.25	30.86
G02_2021-01-27	guanaco	G02	Female	2019-03-02	2021-01-27	1207.56	16.55
G02_2021-01-28	guanaco	G02	Female	2019-03-02	2021-01-28	1194	30.11
G02_2021-01-29	guanaco	G02	Female	2019-03-02	2021-01-29	1209.08	15.03
G02_2021-01-30	guanaco	G02	Female	2019-03-02	2021-01-30	1195.81	28.3
G02_2021-01-31	guanaco	G02	Female	2019-03-02	2021-01-31	1200.01	24.1
G02_2021-02-01	guanaco	G02	Female	2019-03-02	2021-02-01	1204.73	19.38
G02_2021-02-02	guanaco	G02	Female	2019-03-02	2021-02-02	1195.6	28.51
G02_2021-02-03	guanaco	G02	Female	2019-03-02	2021-02-03	1202.41	21.7
G02_2021-02-04	guanaco	G02	Female	2019-03-02	2021-02-04	1199.13	24.98
G02_2021-02-05	guanaco	G02	Female	2019-03-02	2021-02-05	1200.15	23.96
G02_2021-02-06	guanaco	G02	Female	2019-03-02	2021-02-06	1202.86	21.25
G02_2021-02-07	guanaco	G02	Female	2019-03-02	2021-02-07	1203.15	20.96
G02_2021-02-08	guanaco	G02	Female	2019-03-02	2021-02-08	1198.92	25.19
G02_2021-02-09	guanaco	G02	Female	2019-03-02	2021-02-09	1204.62	19.49
G02_2021-02-10	guanaco	G02	Female	2019-03-02	2021-02-10	1195.24	28.87
G02_2021-02-11	guanaco	G02	Female	2019-03-02	2021-02-11	1200	24.11
G02_2021-02-12	guanaco	G02	Female	2019-03-02	2021-02-12	1200.35	23.76
G02_2021-02-13	guanaco	G02	Female	2019-03-02	2021-02-13	1205.39	18.72
G02_2021-02-14	guanaco	G02	Female	2019-03-02	2021-02-14	1209.52	14.59
G02_2021-02-15	guanaco	G02	Female	2019-03-02	2021-02-15	1202.27	21.84
G03_2020-01-01	guanaco	G03	Female	2019-12-17	2020-01-01	723.52	0
G03_2020-01-02	guanaco	G03	Female	2019-12-17	2020-01-02	714.82	8.7
G03_2020-01-03	guanaco	G03	Female	2019-12-17	2020-01-03	703.75	19.77
G03_2020-01-04	guanaco	G03	Female	2019-12-17	2020-01-04	791	67.48
G03_2020-01-05	guanaco	G03	Female	2019-12-17	2020-01-05	739.43	15.91
G03_2020-01-06	guanaco	G03	Female	2019-12-17	2020-01-06	800.35	76.83
G03_2020-01-07	guanaco	G03	Female	2019-12-17	2020-01-07	714.97	8.55
G03_2020-01-08	guanaco	G03	Female	2019-12-17	2020-01-08	720.46	3.06
G03_2020-01-09	guanaco	G03	Female	2019-12-17	2020-01-09	719.62	3.9
G03_2020-01-10	guanaco	G03	Female	2019-12-17	2020-01-10	759.23	35.71
G03_2020-01-11	guanaco	G03	Female	2019-12-17	2020-01-11	792.22	68.7
G03_2020-01-12	guanaco	G03	Female	2019-12-17	2020-01-12	812.4	88.88
G03_2020-01-13	guanaco	G03	Female	2019-12-17	2020-01-13	779.49	55.97
G03_2020-01-14	guanaco	G03	Female	2019-12-17	2020-01-14	783.71	60.19
G03_2020-01-15	guanaco	G03	Female	2019-12-17	2020-01-15	713.68	9.84
G03_2020-01-16	guanaco	G03	Female	2019-12-17	2020-01-16	723.57	0.05
G03_2020-01-17	guanaco	G03	Female	2019-12-17	2020-01-17	705.91	17.61
G03_2020-01-18	guanaco	G03	Female	2019-12-17	2020-01-18	819.88	96.36
G03_2020-01-19	guanaco	G03	Female	2019-12-17	2020-01-19	802.01	78.49
G03_2020-01-20	guanaco	G03	Female	2019-12-17	2020-01-20	801.63	78.11
G03_2020-01-21	guanaco	G03	Female	2019-12-17	2020-01-21	716.44	7.08
G03_2020-01-22	guanaco	G03	Female	2019-12-17	2020-01-22	721.24	2.28
G03_2020-01-23	guanaco	G03	Female	2019-12-17	2020-01-23	785.67	62.15
G03_2020-01-24	guanaco	G03	Female	2019-12-17	2020-01-24	782.65	59.13
G03_2020-01-25	guanaco	G03	Female	2019-12-17	2020-01-25	706.43	17.09
G03_2020-01-26	guanaco	G03	Female	2019-12-17	2020-01-26	717.8	5.72
G03_2020-01-27	guanaco	G03	Female	2019-12-17	2020-01-27	782.75	59.23
G03_2020-01-28	guanaco	G03	Female	2019-12-17	2020-01-28	830.73	107.21
G03_2020-01-29	guanaco	G03	Female	2019-12-17	2020-01-29	708.92	14.6
G03_2020-01-30	guanaco	G03	Female	2019-12-17	2020-01-30	836.18	112.66
G03_2020-01-31	guanaco	G03	Female	2019-12-17	2020-01-31	725.87	2.35
G03_2020-02-01	guanaco	G03	Female	2019-12-17	2020-02-01	729.78	6.26
G03_2020-02-02	guanaco	G03	Female	2019-12-17	2020-02-02	717.25	6.27
G03_2020-02-03	guanaco	G03	Female	2019-12-17	2020-02-03	711.47	12.05
G03_2020-02-04	guanaco	G03	Female	2019-12-17	2020-02-04	754.15	30.63
G03_2020-02-05	guanaco	G03	Female	2019-12-17	2020-02-05	718.33	5.19
G03_2020-02-06	guanaco	G03	Female	2019-12-17	2020-02-06	757.73	34.21
G03_2020-02-07	guanaco	G03	Female	2019-12-17	2020-02-07	714.25	9.27
G03_2020-02-08	guanaco	G03	Female	2019-12-17	2020-02-08	719.9	3.62
G03_2020-02-09	guanaco	G03	Female	2019-12-17	2020-02-09	715.9	7.62
G03_2020-02-10	guanaco	G03	Female	2019-12-17	2020-02-10	713.83	9.69
G03_2020-02-11	guanaco	G03	Female	2019-12-17	2020-02-11	680.17	43.35
G03_2020-02-12	guanaco	G03	Female	2019-12-17	2020-02-12	703.24	20.28
G03_2020-02-13	guanaco	G03	Female	2019-12-17	2020-02-13	792.15	68.63
G03_2020-02-14	guanaco	G03	Female	2019-12-17	2020-02-14	839.6	116.08
G03_2020-02-15	guanaco	G03	Female	2019-12-17	2020-02-15	658.1	65.42
G03_2020-02-16	guanaco	G03	Female	2019-12-17	2020-02-16	797.4	73.88
G03_2020-02-17	guanaco	G03	Female	2019-12-17	2020-02-17	796.73	73.21
G03_2020-02-18	guanaco	G03	Female	2019-12-17	2020-02-18	735.38	11.86
G03_2020-02-19	guanaco	G03	Female	2019-12-17	2020-02-19	752.46	28.94
G03_2020-02-20	guanaco	G03	Female	2019-12-17	2020-02-20	718.35	5.17
G03_2020-02-21	guanaco	G03	Female	2019-12-17	2020-02-21	714.54	8.98
G03_2020-02-22	guanaco	G03	Female	2019-12-17	2020-02-22	806.91	83.39
G03_2020-02-23	guanaco	G03	Female	2019-12-17	2020-02-23	822.89	99.37
G03_2020-02-24	guanaco	G03	Female	2019-12-17	2020-02-24	721.77	1.75
G03_2020-02-25	guanaco	G03	Female	2019-12-17	2020-02-25	804.24	80.72
G03_2020-02-26	guanaco	G03	Female	2019-12-17	2020-02-26	772.57	49.05
G03_2020-02-27	guanaco	G03	Female	2019-12-17	2020-02-27	788.27	64.75
G03_2020-02-28	guanaco	G03	Female	2019-12-17	2020-02-28	708.4	15.12
G03_2020-02-29	guanaco	G03	Female	2019-12-17	2020-02-29	801.45	77.93
G03_2020-03-01	guanaco	G03	Female	2019-12-17	2020-03-01	756.76	33.24
G03_2020-03-02	guanaco	G03	Female	2019-12-17	2020-03-02	764.38	40.86
G03_2020-03-03	guanaco	G03	Female	2019-12-17	2020-03-03	763.75	40.23
G03_2020-03-04	guanaco	G03	Female	2019-12-17	2020-03-04	796.38	72.86
G03_2020-03-05	guanaco	G03	Female	2019-12-17	2020-03-05	785.72	62.2
G03_2020-03-06	guanaco	G03	Female	2019-12-17	2020-03-06	751.41	27.89
G03_2020-03-07	guanaco	G03	Female	2019-12-17	2020-03-07	806.3	82.78
G03_2020-03-08	guanaco	G03	Female	2019-12-17	2020-03-08	755.43	31.91
G03_2020-03-09	guanaco	G03	Female	2019-12-17	2020-03-09	767.49	43.97
G03_2020-03-10	guanaco	G03	Female	2019-12-17	2020-03-10	768.93	45.41
G03_2020-03-11	guanaco	G03	Female	2019-12-17	2020-03-11	809.67	86.15
G03_2020-03-12	guanaco	G03	Female	2019-12-17	2020-03-12	769.38	45.86
G03_2020-03-13	guanaco	G03	Female	2019-12-17	2020-03-13	810.67	87.15
G03_2020-03-14	guanaco	G03	Female	2019-12-17	2020-03-14	743.84	20.32
G03_2020-03-15	guanaco	G03	Female	2019-12-17	2020-03-15	722.51	1.01
G03_2020-03-16	guanaco	G03	Female	2019-12-17	2020-03-16	819.25	95.73
G03_2020-03-17	guanaco	G03	Female	2019-12-17	2020-03-17	780.45	56.93
G03_2020-03-18	guanaco	G03	Female	2019-12-17	2020-03-18	812.14	88.62
G03_2020-03-19	guanaco	G03	Female	2019-12-17	2020-03-19	809.21	85.69
G03_2020-03-20	guanaco	G03	Female	2019-12-17	2020-03-20	804.97	81.45
G03_2020-03-21	guanaco	G03	Female	2019-12-17	2020-03-21	762.25	38.73
G03_2020-03-22	guanaco	G03	Female	2019-12-17	2020-03-22	759.16	35.64
G03_2020-03-23	guanaco	G03	Female	2019-12-17	2020-03-23	729.18	5.66
G03_2020-03-24	guanaco	G03	Female	2019-12-17	2020-03-24	754.72	31.2
G03_2020-03-25	guanaco	G03	Female	2019-12-17	2020-03-25	736.23	12.71
G03_2020-03-26	guanaco	G03	Female	2019-12-17	2020-03-26	807.68	84.16
G03_2020-03-27	guanaco	G03	Female	2019-12-17	2020-03-27	817.33	93.81
G03_2020-03-28	guanaco	G03	Female	2019-12-17	2020-03-28	821.94	98.42
G03_2020-03-29	guanaco	G03	Female	2019-12-17	2020-03-29	809.46	85.94
G03_2020-03-30	guanaco	G03	Female	2019-12-17	2020-03-30	803.14	79.62
G03_2020-03-31	guanaco	G03	Female	2019-12-17	2020-03-31	797.83	74.31
G03_2020-04-01	guanaco	G03	Female	2019-12-17	2020-04-01	807.39	83.87
G03_2020-04-02	guanaco	G03	Female	2019-12-17	2020-04-02	686.1	37.42
G03_2020-04-03	guanaco	G03	Female	2019-12-17	2020-04-03	700.25	23.27
G03_2020-04-04	guanaco	G03	Female	2019-12-17	2020-04-04	826	102.48
G03_2020-04-05	guanaco	G03	Female	2019-12-17	2020-04-05	663.42	60.1
G03_2020-04-06	guanaco	G03	Female	2019-12-17	2020-04-06	701.67	21.85
G03_2020-04-07	guanaco	G03	Female	2019-12-17	2020-04-07	832.2	108.68
G03_2020-04-08	guanaco	G03	Female	2019-12-17	2020-04-08	819.83	96.31
G03_2020-04-09	guanaco	G03	Female	2019-12-17	2020-04-09	711.67	11.85
G03_2020-04-10	guanaco	G03	Female	2019-12-17	2020-04-10	839.14	115.62
G03_2020-04-11	guanaco	G03	Female	2019-12-17	2020-04-11	675.97	47.55
G03_2020-04-12	guanaco	G03	Female	2019-12-17	2020-04-12	725.34	1.82
G03_2020-04-13	guanaco	G03	Female	2019-12-17	2020-04-13	707.31	16.21
G03_2020-04-14	guanaco	G03	Female	2019-12-17	2020-04-14	730.28	6.76
G03_2020-04-15	guanaco	G03	Female	2019-12-17	2020-04-15	722.37	1.15
G03_2020-04-16	guanaco	G03	Female	2019-12-17	2020-04-16	710.28	13.24
G03_2020-04-17	guanaco	G03	Female	2019-12-17	2020-04-17	739.4	15.88
G03_2020-04-18	guanaco	G03	Female	2019-12-17	2020-04-18	704.66	18.86
G03_2020-04-19	guanaco	G03	Female	2019-12-17	2020-04-19	741.65	18.13
G03_2020-04-20	guanaco	G03	Female	2019-12-17	2020-04-20	708.74	14.78
G03_2020-04-21	guanaco	G03	Female	2019-12-17	2020-04-21	830.06	106.54
G03_2020-04-22	guanaco	G03	Female	2019-12-17	2020-04-22	842.63	119.11
G03_2020-04-23	guanaco	G03	Female	2019-12-17	2020-04-23	848.57	125.05
G03_2020-04-24	guanaco	G03	Female	2019-12-17	2020-04-24	834.43	110.91
G03_2020-04-25	guanaco	G03	Female	2019-12-17	2020-04-25	699.53	23.99
G03_2020-04-26	guanaco	G03	Female	2019-12-17	2020-04-26	683.99	39.53
G03_2020-04-27	guanaco	G03	Female	2019-12-17	2020-04-27	692.47	31.05
G03_2020-04-28	guanaco	G03	Female	2019-12-17	2020-04-28	692.96	30.56
G03_2020-04-29	guanaco	G03	Female	2019-12-17	2020-04-29	786.28	62.76
G03_2020-04-30	guanaco	G03	Female	2019-12-17	2020-04-30	803.32	79.8
G03_2020-05-01	guanaco	G03	Female	2019-12-17	2020-05-01	844.72	121.2
G03_2020-05-02	guanaco	G03	Female	2019-12-17	2020-05-02	826.2	102.68
G03_2020-05-03	guanaco	G03	Female	2019-12-17	2020-05-03	776.98	53.46
G03_2020-05-04	guanaco	G03	Female	2019-12-17	2020-05-04	698.84	24.68
G03_2020-05-05	guanaco	G03	Female	2019-12-17	2020-05-05	678.25	45.27
G03_2020-05-06	guanaco	G03	Female	2019-12-17	2020-05-06	660.01	63.51
G03_2020-05-07	guanaco	G03	Female	2019-12-17	2020-05-07	678.61	44.91
G03_2020-05-08	guanaco	G03	Female	2019-12-17	2020-05-08	682.64	40.88
G03_2020-05-09	guanaco	G03	Female	2019-12-17	2020-05-09	743.39	19.87
G03_2020-05-10	guanaco	G03	Female	2019-12-17	2020-05-10	746.24	22.72
G03_2020-05-11	guanaco	G03	Female	2019-12-17	2020-05-11	533.15	190.37
G03_2020-05-12	guanaco	G03	Female	2019-12-17	2020-05-12	661.94	61.58
G03_2020-05-13	guanaco	G03	Female	2019-12-17	2020-05-13	676.63	46.89
G03_2020-05-14	guanaco	G03	Female	2019-12-17	2020-05-14	681.62	41.9
G03_2020-05-15	guanaco	G03	Female	2019-12-17	2020-05-15	650.21	73.31
G03_2020-05-16	guanaco	G03	Female	2019-12-17	2020-05-16	672.79	50.73
G03_2020-05-17	guanaco	G03	Female	2019-12-17	2020-05-17	689.03	34.49
G03_2020-05-18	guanaco	G03	Female	2019-12-17	2020-05-18	682.5	41.02
G03_2020-05-19	guanaco	G03	Female	2019-12-17	2020-05-19	696.31	27.21
G03_2020-05-20	guanaco	G03	Female	2019-12-17	2020-05-20	673.43	50.09
G03_2020-05-21	guanaco	G03	Female	2019-12-17	2020-05-21	673.8	49.72
G03_2020-05-22	guanaco	G03	Female	2019-12-17	2020-05-22	748.82	25.3
G03_2020-05-23	guanaco	G03	Female	2019-12-17	2020-05-23	790.68	67.16
G03_2020-05-24	guanaco	G03	Female	2019-12-17	2020-05-24	648.97	74.55
G03_2020-05-25	guanaco	G03	Female	2019-12-17	2020-05-25	639.72	83.8
G03_2020-05-26	guanaco	G03	Female	2019-12-17	2020-05-26	526.3	197.22
G03_2020-05-27	guanaco	G03	Female	2019-12-17	2020-05-27	607	116.52
G03_2020-05-28	guanaco	G03	Female	2019-12-17	2020-05-28	686.44	37.08
G03_2020-05-29	guanaco	G03	Female	2019-12-17	2020-05-29	697.37	26.15
G03_2020-05-30	guanaco	G03	Female	2019-12-17	2020-05-30	702.33	21.19
G03_2020-05-31	guanaco	G03	Female	2019-12-17	2020-05-31	829.52	106
G03_2020-06-01	guanaco	G03	Female	2019-12-17	2020-06-01	840.14	116.62
G03_2020-06-02	guanaco	G03	Female	2019-12-17	2020-06-02	777.72	54.2
G03_2020-06-03	guanaco	G03	Female	2019-12-17	2020-06-03	685.23	38.29
G03_2020-06-04	guanaco	G03	Female	2019-12-17	2020-06-04	546.82	176.7
G03_2020-06-05	guanaco	G03	Female	2019-12-17	2020-06-05	581.38	142.14
G03_2020-06-06	guanaco	G03	Female	2019-12-17	2020-06-06	651.74	71.78
G03_2020-06-07	guanaco	G03	Female	2019-12-17	2020-06-07	661.02	62.5
G03_2020-06-08	guanaco	G03	Female	2019-12-17	2020-06-08	715.57	7.95
G03_2020-06-09	guanaco	G03	Female	2019-12-17	2020-06-09	745.72	22.2
G03_2020-06-10	guanaco	G03	Female	2019-12-17	2020-06-10	658.54	64.98
G03_2020-06-11	guanaco	G03	Female	2019-12-17	2020-06-11	658.11	65.41
G03_2020-06-12	guanaco	G03	Female	2019-12-17	2020-06-12	524.14	199.38
G03_2020-06-13	guanaco	G03	Female	2019-12-17	2020-06-13	510.51	213.01
G03_2020-06-14	guanaco	G03	Female	2019-12-17	2020-06-14	541.36	182.16
G03_2020-06-15	guanaco	G03	Female	2019-12-17	2020-06-15	504	219.52
G03_2020-06-16	guanaco	G03	Female	2019-12-17	2020-06-16	544.27	179.25
G03_2020-06-17	guanaco	G03	Female	2019-12-17	2020-06-17	516.08	207.44
G03_2020-06-18	guanaco	G03	Female	2019-12-17	2020-06-18	542.77	180.75
G03_2020-06-19	guanaco	G03	Female	2019-12-17	2020-06-19	547.46	176.06
G03_2020-06-20	guanaco	G03	Female	2019-12-17	2020-06-20	539.27	184.25
G03_2020-06-21	guanaco	G03	Female	2019-12-17	2020-06-21	588.4	135.12
G03_2020-06-22	guanaco	G03	Female	2019-12-17	2020-06-22	608.95	114.57
G03_2020-06-23	guanaco	G03	Female	2019-12-17	2020-06-23	574.6	148.92
G03_2020-06-24	guanaco	G03	Female	2019-12-17	2020-06-24	545.67	177.85
G03_2020-06-25	guanaco	G03	Female	2019-12-17	2020-06-25	397.4	326.12
G03_2020-06-26	guanaco	G03	Female	2019-12-17	2020-06-26	496.99	226.53
G03_2020-06-27	guanaco	G03	Female	2019-12-17	2020-06-27	454.57	268.95
G03_2020-06-28	guanaco	G03	Female	2019-12-17	2020-06-28	461.51	262.01
G03_2020-06-29	guanaco	G03	Female	2019-12-17	2020-06-29	462.81	260.71
G03_2020-06-30	guanaco	G03	Female	2019-12-17	2020-06-30	396.69	326.83
G03_2020-07-01	guanaco	G03	Female	2019-12-17	2020-07-01	431.73	291.79
G03_2020-07-02	guanaco	G03	Female	2019-12-17	2020-07-02	448.04	275.48
G03_2020-07-03	guanaco	G03	Female	2019-12-17	2020-07-03	302.83	420.69
G03_2020-07-04	guanaco	G03	Female	2019-12-17	2020-07-04	300.36	423.16
G03_2020-07-05	guanaco	G03	Female	2019-12-17	2020-07-05	304.02	419.5
G03_2020-07-06	guanaco	G03	Female	2019-12-17	2020-07-06	307.53	415.99
G03_2020-07-07	guanaco	G03	Female	2019-12-17	2020-07-07	304.32	419.2
G03_2020-07-08	guanaco	G03	Female	2019-12-17	2020-07-08	555.52	168
G03_2020-07-09	guanaco	G03	Female	2019-12-17	2020-07-09	555.7	167.82
G03_2020-07-10	guanaco	G03	Female	2019-12-17	2020-07-10	602.25	121.27
G03_2020-07-11	guanaco	G03	Female	2019-12-17	2020-07-11	609.93	113.59
G03_2020-07-12	guanaco	G03	Female	2019-12-17	2020-07-12	527.6	195.92
G03_2020-07-13	guanaco	G03	Female	2019-12-17	2020-07-13	529.71	193.81
G03_2020-07-14	guanaco	G03	Female	2019-12-17	2020-07-14	600.7	122.82
G03_2020-07-15	guanaco	G03	Female	2019-12-17	2020-07-15	596.55	126.97
G03_2020-07-16	guanaco	G03	Female	2019-12-17	2020-07-16	632.34	91.18
G03_2020-07-17	guanaco	G03	Female	2019-12-17	2020-07-17	521.04	202.48
G03_2020-07-18	guanaco	G03	Female	2019-12-17	2020-07-18	551.79	171.73
G03_2020-07-19	guanaco	G03	Female	2019-12-17	2020-07-19	529.9	193.62
G03_2020-07-20	guanaco	G03	Female	2019-12-17	2020-07-20	454.43	269.09
G03_2020-07-21	guanaco	G03	Female	2019-12-17	2020-07-21	523.48	200.04
G03_2020-07-22	guanaco	G03	Female	2019-12-17	2020-07-22	441.45	282.07
G03_2020-07-23	guanaco	G03	Female	2019-12-17	2020-07-23	433.32	290.2
G03_2020-07-24	guanaco	G03	Female	2019-12-17	2020-07-24	446.98	276.54
G03_2020-07-25	guanaco	G03	Female	2019-12-17	2020-07-25	466.43	257.09
G03_2020-07-26	guanaco	G03	Female	2019-12-17	2020-07-26	466.56	256.96
G03_2020-07-27	guanaco	G03	Female	2019-12-17	2020-07-27	397.15	326.37
G03_2020-07-28	guanaco	G03	Female	2019-12-17	2020-07-28	431.43	292.09
G03_2020-07-29	guanaco	G03	Female	2019-12-17	2020-07-29	484.89	238.63
G03_2020-07-30	guanaco	G03	Female	2019-12-17	2020-07-30	559.25	164.27
G03_2020-07-31	guanaco	G03	Female	2019-12-17	2020-07-31	453.39	270.13
G03_2020-08-01	guanaco	G03	Female	2019-12-17	2020-08-01	476.54	246.98
G03_2020-08-02	guanaco	G03	Female	2019-12-17	2020-08-02	562.79	160.73
G03_2020-08-03	guanaco	G03	Female	2019-12-17	2020-08-03	574.3	149.22
G03_2020-08-04	guanaco	G03	Female	2019-12-17	2020-08-04	595.11	128.41
G03_2020-08-05	guanaco	G03	Female	2019-12-17	2020-08-05	636.85	86.67
G03_2020-08-06	guanaco	G03	Female	2019-12-17	2020-08-06	588.11	135.41
G03_2020-08-07	guanaco	G03	Female	2019-12-17	2020-08-07	591.42	132.1
G03_2020-08-08	guanaco	G03	Female	2019-12-17	2020-08-08	580.91	142.61
G03_2020-08-09	guanaco	G03	Female	2019-12-17	2020-08-09	589.73	133.79
G03_2020-08-10	guanaco	G03	Female	2019-12-17	2020-08-10	680.77	42.75
G03_2020-08-11	guanaco	G03	Female	2019-12-17	2020-08-11	612.58	110.94
G03_2020-08-12	guanaco	G03	Female	2019-12-17	2020-08-12	626.14	97.38
G03_2020-08-13	guanaco	G03	Female	2019-12-17	2020-08-13	587.84	135.68
G03_2020-08-14	guanaco	G03	Female	2019-12-17	2020-08-14	591.9	131.62
G03_2020-08-15	guanaco	G03	Female	2019-12-17	2020-08-15	597.23	126.29
G03_2020-08-16	guanaco	G03	Female	2019-12-17	2020-08-16	518.35	205.17
G03_2020-08-17	guanaco	G03	Female	2019-12-17	2020-08-17	533.02	190.5
G03_2020-08-18	guanaco	G03	Female	2019-12-17	2020-08-18	597.37	126.15
G03_2020-08-19	guanaco	G03	Female	2019-12-17	2020-08-19	611.73	111.79
G03_2020-08-20	guanaco	G03	Female	2019-12-17	2020-08-20	541.72	181.8
G03_2020-08-21	guanaco	G03	Female	2019-12-17	2020-08-21	581.26	142.26
G03_2020-08-22	guanaco	G03	Female	2019-12-17	2020-08-22	660.01	63.51
G03_2020-08-23	guanaco	G03	Female	2019-12-17	2020-08-23	732.69	9.17
G03_2020-08-24	guanaco	G03	Female	2019-12-17	2020-08-24	713.92	9.6
G03_2020-08-25	guanaco	G03	Female	2019-12-17	2020-08-25	675.73	47.79
G03_2020-08-26	guanaco	G03	Female	2019-12-17	2020-08-26	690.44	33.08
G03_2020-08-27	guanaco	G03	Female	2019-12-17	2020-08-27	670.68	52.84
G03_2020-08-28	guanaco	G03	Female	2019-12-17	2020-08-28	706.2	17.32
G03_2020-08-29	guanaco	G03	Female	2019-12-17	2020-08-29	569.85	153.67
G03_2020-08-30	guanaco	G03	Female	2019-12-17	2020-08-30	672.04	51.48
G03_2020-08-31	guanaco	G03	Female	2019-12-17	2020-08-31	665.25	58.27
G03_2020-09-01	guanaco	G03	Female	2019-12-17	2020-09-01	811.29	87.77
G03_2020-09-02	guanaco	G03	Female	2019-12-17	2020-09-02	795.69	72.17
G03_2020-09-03	guanaco	G03	Female	2019-12-17	2020-09-03	766.06	42.54
G03_2020-09-04	guanaco	G03	Female	2019-12-17	2020-09-04	843.59	120.07
G03_2020-09-05	guanaco	G03	Female	2019-12-17	2020-09-05	853.08	129.56
G03_2020-09-06	guanaco	G03	Female	2019-12-17	2020-09-06	874.7	151.18
G03_2020-09-07	guanaco	G03	Female	2019-12-17	2020-09-07	863.73	140.21
G03_2020-09-08	guanaco	G03	Female	2019-12-17	2020-09-08	898.21	174.69
G03_2020-09-09	guanaco	G03	Female	2019-12-17	2020-09-09	862.92	139.4
G03_2020-09-10	guanaco	G03	Female	2019-12-17	2020-09-10	673.2	50.32
G03_2020-09-11	guanaco	G03	Female	2019-12-17	2020-09-11	707.79	15.73
G03_2020-09-12	guanaco	G03	Female	2019-12-17	2020-09-12	735.96	12.44
G03_2020-09-13	guanaco	G03	Female	2019-12-17	2020-09-13	699.13	24.39
G03_2020-09-14	guanaco	G03	Female	2019-12-17	2020-09-14	759.28	35.76
G03_2020-09-15	guanaco	G03	Female	2019-12-17	2020-09-15	583.58	139.94
G03_2020-09-16	guanaco	G03	Female	2019-12-17	2020-09-16	676.33	47.19
G03_2020-09-17	guanaco	G03	Female	2019-12-17	2020-09-17	625.22	98.3
G03_2020-09-18	guanaco	G03	Female	2019-12-17	2020-09-18	632.61	90.91
G03_2020-09-19	guanaco	G03	Female	2019-12-17	2020-09-19	687.75	35.77
G03_2020-09-20	guanaco	G03	Female	2019-12-17	2020-09-20	843.77	120.25
G03_2020-09-21	guanaco	G03	Female	2019-12-17	2020-09-21	802.92	79.4
G03_2020-09-22	guanaco	G03	Female	2019-12-17	2020-09-22	845.31	121.79
G03_2020-09-23	guanaco	G03	Female	2019-12-17	2020-09-23	676.3	47.22
G03_2020-09-24	guanaco	G03	Female	2019-12-17	2020-09-24	672.95	50.57
G03_2020-09-25	guanaco	G03	Female	2019-12-17	2020-09-25	854.43	130.91
G03_2020-09-26	guanaco	G03	Female	2019-12-17	2020-09-26	811.83	88.31
G03_2020-09-27	guanaco	G03	Female	2019-12-17	2020-09-27	805.49	81.97
G03_2020-09-28	guanaco	G03	Female	2019-12-17	2020-09-28	757.11	33.59
G03_2020-09-29	guanaco	G03	Female	2019-12-17	2020-09-29	693.78	29.74
G03_2020-09-30	guanaco	G03	Female	2019-12-17	2020-09-30	681.52	42
G03_2020-10-01	guanaco	G03	Female	2019-12-17	2020-10-01	662.49	61.03
G03_2020-10-02	guanaco	G03	Female	2019-12-17	2020-10-02	665.19	58.33
G03_2020-10-03	guanaco	G03	Female	2019-12-17	2020-10-03	758.16	34.64
G03_2020-10-04	guanaco	G03	Female	2019-12-17	2020-10-04	735.87	12.35
G03_2020-10-05	guanaco	G03	Female	2019-12-17	2020-10-05	640.32	83.2
G03_2020-10-06	guanaco	G03	Female	2019-12-17	2020-10-06	775.53	52.01
G03_2020-10-07	guanaco	G03	Female	2019-12-17	2020-10-07	685.84	37.68
G03_2020-10-08	guanaco	G03	Female	2019-12-17	2020-10-08	677.95	45.57
G03_2020-10-09	guanaco	G03	Female	2019-12-17	2020-10-09	452.23	271.29
G03_2020-10-10	guanaco	G03	Female	2019-12-17	2020-10-10	688.51	35.01
G03_2020-10-11	guanaco	G03	Female	2019-12-17	2020-10-11	675.42	48.1
G03_2020-10-12	guanaco	G03	Female	2019-12-17	2020-10-12	775.28	51.76
G03_2020-10-13	guanaco	G03	Female	2019-12-17	2020-10-13	827.13	103.61
G03_2020-10-14	guanaco	G03	Female	2019-12-17	2020-10-14	959.75	236.23
G03_2020-10-15	guanaco	G03	Female	2019-12-17	2020-10-15	856.09	132.57
G03_2020-10-16	guanaco	G03	Female	2019-12-17	2020-10-16	860.85	137.33
G03_2020-10-17	guanaco	G03	Female	2019-12-17	2020-10-17	870.39	146.87
G03_2020-10-18	guanaco	G03	Female	2019-12-17	2020-10-18	893.88	170.36
G03_2020-10-19	guanaco	G03	Female	2019-12-17	2020-10-19	687.23	36.29
G03_2020-10-20	guanaco	G03	Female	2019-12-17	2020-10-20	664.82	58.7
G03_2020-10-21	guanaco	G03	Female	2019-12-17	2020-10-21	808.96	85.44
G03_2020-10-22	guanaco	G03	Female	2019-12-17	2020-10-22	827.09	103.57
G03_2020-10-23	guanaco	G03	Female	2019-12-17	2020-10-23	786.02	62.5
G03_2020-10-24	guanaco	G03	Female	2019-12-17	2020-10-24	790.21	66.69
G03_2020-10-25	guanaco	G03	Female	2019-12-17	2020-10-25	666.8	56.72
G03_2020-10-26	guanaco	G03	Female	2019-12-17	2020-10-26	655.83	67.69
G03_2020-10-27	guanaco	G03	Female	2019-12-17	2020-10-27	709.73	13.79
G03_2020-10-28	guanaco	G03	Female	2019-12-17	2020-10-28	714.98	8.54
G03_2020-10-29	guanaco	G03	Female	2019-12-17	2020-10-29	844.71	121.19
G03_2020-10-30	guanaco	G03	Female	2019-12-17	2020-10-30	897.32	173.8
G03_2020-10-31	guanaco	G03	Female	2019-12-17	2020-10-31	807.38	83.86
G03_2020-11-01	guanaco	G03	Female	2019-12-17	2020-11-01	795.97	72.45
G03_2020-11-02	guanaco	G03	Female	2019-12-17	2020-11-02	681.53	41.99
G03_2020-11-03	guanaco	G03	Female	2019-12-17	2020-11-03	841.13	117.61
G03_2020-11-04	guanaco	G03	Female	2019-12-17	2020-11-04	769.49	45.97
G03_2020-11-05	guanaco	G03	Female	2019-12-17	2020-11-05	613.68	109.84
G03_2020-11-06	guanaco	G03	Female	2019-12-17	2020-11-06	773.66	50.14
G03_2020-11-07	guanaco	G03	Female	2019-12-17	2020-11-07	761.08	37.56
G03_2020-11-08	guanaco	G03	Female	2019-12-17	2020-11-08	808.07	84.55
G03_2020-11-09	guanaco	G03	Female	2019-12-17	2020-11-09	814.36	90.84
G03_2020-11-10	guanaco	G03	Female	2019-12-17	2020-11-10	673.55	49.97
G03_2020-11-11	guanaco	G03	Female	2019-12-17	2020-11-11	672.32	51.2
G03_2020-11-12	guanaco	G03	Female	2019-12-17	2020-11-12	699.02	24.5
G03_2020-11-13	guanaco	G03	Female	2019-12-17	2020-11-13	721.65	1.87
G03_2020-11-14	guanaco	G03	Female	2019-12-17	2020-11-14	713.63	9.89
G03_2020-11-15	guanaco	G03	Female	2019-12-17	2020-11-15	704.51	19.01
G03_2020-11-16	guanaco	G03	Female	2019-12-17	2020-11-16	828.34	104.82
G03_2020-11-17	guanaco	G03	Female	2019-12-17	2020-11-17	672.84	50.68
G03_2020-11-18	guanaco	G03	Female	2019-12-17	2020-11-18	848.6	125.08
G03_2020-11-19	guanaco	G03	Female	2019-12-17	2020-11-19	808.66	85.14
G03_2020-11-20	guanaco	G03	Female	2019-12-17	2020-11-20	842.01	118.49
G03_2020-11-21	guanaco	G03	Female	2019-12-17	2020-11-21	396.04	327.48
G03_2020-11-22	guanaco	G03	Female	2019-12-17	2020-11-22	848.56	125.04
G03_2020-11-23	guanaco	G03	Female	2019-12-17	2020-11-23	777.13	53.61
G03_2020-11-24	guanaco	G03	Female	2019-12-17	2020-11-24	822.69	99.17
G03_2020-11-25	guanaco	G03	Female	2019-12-17	2020-11-25	785.38	61.86
G03_2020-11-26	guanaco	G03	Female	2019-12-17	2020-11-26	722.26	1.26
G03_2020-11-27	guanaco	G03	Female	2019-12-17	2020-11-27	671.92	51.6
G03_2020-11-28	guanaco	G03	Female	2019-12-17	2020-11-28	689.42	34.1
G03_2020-11-29	guanaco	G03	Female	2019-12-17	2020-11-29	740.8	17.28
G03_2020-11-30	guanaco	G03	Female	2019-12-17	2020-11-30	773.68	50.16
G03_2020-12-01	guanaco	G03	Female	2019-12-17	2020-12-01	767.7	44.18
G03_2020-12-02	guanaco	G03	Female	2019-12-17	2020-12-02	732.54	9.02
G03_2020-12-03	guanaco	G03	Female	2019-12-17	2020-12-03	742.96	19.44
G03_2020-12-04	guanaco	G03	Female	2019-12-17	2020-12-04	530.17	193.35
G03_2020-12-05	guanaco	G03	Female	2019-12-17	2020-12-05	804.93	81.41
G03_2020-12-06	guanaco	G03	Female	2019-12-17	2020-12-06	819.95	96.43
G03_2020-12-07	guanaco	G03	Female	2019-12-17	2020-12-07	635.65	87.87
G03_2020-12-08	guanaco	G03	Female	2019-12-17	2020-12-08	828.35	104.83
G03_2020-12-09	guanaco	G03	Female	2019-12-17	2020-12-09	846.18	122.66
G03_2020-12-10	guanaco	G03	Female	2019-12-17	2020-12-10	846.63	123.11
G03_2020-12-11	guanaco	G03	Female	2019-12-17	2020-12-11	846.94	123.42
G03_2020-12-12	guanaco	G03	Female	2019-12-17	2020-12-12	854.22	130.7
G03_2020-12-13	guanaco	G03	Female	2019-12-17	2020-12-13	821.16	97.64
G03_2020-12-14	guanaco	G03	Female	2019-12-17	2020-12-14	825.79	102.27
G03_2020-12-15	guanaco	G03	Female	2019-12-17	2020-12-15	860.58	137.06
G03_2020-12-16	guanaco	G03	Female	2019-12-17	2020-12-16	825.42	101.9
G03_2020-12-17	guanaco	G03	Female	2019-12-17	2020-12-17	816.33	92.81
G03_2020-12-18	guanaco	G03	Female	2019-12-17	2020-12-18	842.45	118.93
G03_2020-12-19	guanaco	G03	Female	2019-12-17	2020-12-19	804.83	81.31
G03_2020-12-20	guanaco	G03	Female	2019-12-17	2020-12-20	818.77	95.25
G03_2020-12-21	guanaco	G03	Female	2019-12-17	2020-12-21	830	106.48
G03_2020-12-22	guanaco	G03	Female	2019-12-17	2020-12-22	829.86	106.34
G03_2020-12-23	guanaco	G03	Female	2019-12-17	2020-12-23	804.64	81.12
G03_2020-12-24	guanaco	G03	Female	2019-12-17	2020-12-24	833.36	109.84
G03_2020-12-25	guanaco	G03	Female	2019-12-17	2020-12-25	720.16	3.36
G03_2020-12-26	guanaco	G03	Female	2019-12-17	2020-12-26	777.05	53.53
G03_2020-12-27	guanaco	G03	Female	2019-12-17	2020-12-27	827.51	103.99
G03_2020-12-28	guanaco	G03	Female	2019-12-17	2020-12-28	653.35	70.17
G03_2020-12-29	guanaco	G03	Female	2019-12-17	2020-12-29	690.68	32.84
G03_2020-12-30	guanaco	G03	Female	2019-12-17	2020-12-30	702.26	21.26
G03_2020-12-31	guanaco	G03	Female	2019-12-17	2020-12-31	696.93	26.59
G03_2021-01-01	guanaco	G03	Female	2019-12-17	2021-01-01	780.58	57.06
G03_2021-01-02	guanaco	G03	Female	2019-12-17	2021-01-02	785	61.48
G03_2021-01-03	guanaco	G03	Female	2019-12-17	2021-01-03	790.33	66.81
G03_2021-01-04	guanaco	G03	Female	2019-12-17	2021-01-04	853.71	130.19
G03_2021-01-05	guanaco	G03	Female	2019-12-17	2021-01-05	799.55	76.03
G03_2021-01-06	guanaco	G03	Female	2019-12-17	2021-01-06	789.53	66.01
G03_2021-01-07	guanaco	G03	Female	2019-12-17	2021-01-07	725.83	2.31
G03_2021-01-08	guanaco	G03	Female	2019-12-17	2021-01-08	801.51	77.99
G03_2021-01-09	guanaco	G03	Female	2019-12-17	2021-01-09	809.29	85.77
G03_2021-01-10	guanaco	G03	Female	2019-12-17	2021-01-10	830.84	107.32
G03_2021-01-11	guanaco	G03	Female	2019-12-17	2021-01-11	780.57	57.05
G03_2021-01-12	guanaco	G03	Female	2019-12-17	2021-01-12	714.25	9.27
G03_2021-01-13	guanaco	G03	Female	2019-12-17	2021-01-13	834.4	110.88
G03_2021-01-14	guanaco	G03	Female	2019-12-17	2021-01-14	816.34	92.82
G03_2021-01-15	guanaco	G03	Female	2019-12-17	2021-01-15	822.12	98.6
G03_2021-01-16	guanaco	G03	Female	2019-12-17	2021-01-16	822.27	98.75
G03_2021-01-17	guanaco	G03	Female	2019-12-17	2021-01-17	792.91	69.39
G03_2021-01-18	guanaco	G03	Female	2019-12-17	2021-01-18	831.73	108.21
G03_2021-01-19	guanaco	G03	Female	2019-12-17	2021-01-19	763	39.48
G03_2021-01-20	guanaco	G03	Female	2019-12-17	2021-01-20	774.38	50.86
G03_2021-01-21	guanaco	G03	Female	2019-12-17	2021-01-21	653.5	70.02
G03_2021-01-22	guanaco	G03	Female	2019-12-17	2021-01-22	768.66	45.14
G03_2021-01-23	guanaco	G03	Female	2019-12-17	2021-01-23	794.36	70.84
G03_2021-01-24	guanaco	G03	Female	2019-12-17	2021-01-24	810.94	87.42
G03_2021-01-25	guanaco	G03	Female	2019-12-17	2021-01-25	787.54	64.02
G03_2021-01-26	guanaco	G03	Female	2019-12-17	2021-01-26	671.41	52.11
G03_2021-01-27	guanaco	G03	Female	2019-12-17	2021-01-27	776.45	52.93
G03_2021-01-28	guanaco	G03	Female	2019-12-17	2021-01-28	770.07	46.55
G03_2021-01-29	guanaco	G03	Female	2019-12-17	2021-01-29	709.51	14.01
G03_2021-01-30	guanaco	G03	Female	2019-12-17	2021-01-30	836.24	112.72
G03_2021-01-31	guanaco	G03	Female	2019-12-17	2021-01-31	782.42	58.9
G03_2021-02-01	guanaco	G03	Female	2019-12-17	2021-02-01	794.06	70.54
G03_2021-02-02	guanaco	G03	Female	2019-12-17	2021-02-02	782.76	59.24
G03_2021-02-03	guanaco	G03	Female	2019-12-17	2021-02-03	783.49	59.97
G03_2021-02-04	guanaco	G03	Female	2019-12-17	2021-02-04	771.75	48.23
G03_2021-02-05	guanaco	G03	Female	2019-12-17	2021-02-05	786.38	62.86
G03_2021-02-06	guanaco	G03	Female	2019-12-17	2021-02-06	735.87	12.35
G03_2021-02-07	guanaco	G03	Female	2019-12-17	2021-02-07	763.63	40.11
G03_2021-02-08	guanaco	G03	Female	2019-12-17	2021-02-08	779.92	56.4
G03_2021-02-09	guanaco	G03	Female	2019-12-17	2021-02-09	832.88	109.36
G03_2021-02-10	guanaco	G03	Female	2019-12-17	2021-02-10	743.68	20.16
G03_2021-02-11	guanaco	G03	Female	2019-12-17	2021-02-11	742.53	19.01
G03_2021-02-12	guanaco	G03	Female	2019-12-17	2021-02-12	830.7	107.18
G03_2021-02-13	guanaco	G03	Female	2019-12-17	2021-02-13	844.3	120.78
G03_2021-02-14	guanaco	G03	Female	2019-12-17	2021-02-14	763.18	39.66
G03_2021-02-15	guanaco	G03	Female	2019-12-17	2021-02-15	783.15	59.63
G04_2020-01-01	guanaco	G04	Male	2019-07-10	2020-01-01	1272.35	0
G04_2020-01-02	guanaco	G04	Male	2019-07-10	2020-01-02	1512.84	240.49
G04_2020-01-03	guanaco	G04	Male	2019-07-10	2020-01-03	1523.98	251.63
G04_2020-01-04	guanaco	G04	Male	2019-07-10	2020-01-04	1383.96	111.61
G04_2020-01-05	guanaco	G04	Male	2019-07-10	2020-01-05	1260.55	11.8
G04_2020-01-06	guanaco	G04	Male	2019-07-10	2020-01-06	1273.53	1.18
G04_2020-01-07	guanaco	G04	Male	2019-07-10	2020-01-07	1267.04	5.31
G04_2020-01-08	guanaco	G04	Male	2019-07-10	2020-01-08	1525.84	253.49
G04_2020-01-09	guanaco	G04	Male	2019-07-10	2020-01-09	1479.3	206.95
G04_2020-01-10	guanaco	G04	Male	2019-07-10	2020-01-10	1481.75	209.4
G04_2020-01-11	guanaco	G04	Male	2019-07-10	2020-01-11	1516.61	244.26
G04_2020-01-12	guanaco	G04	Male	2019-07-10	2020-01-12	1490.14	217.79
G04_2020-01-13	guanaco	G04	Male	2019-07-10	2020-01-13	1550.4	278.05
G04_2020-01-14	guanaco	G04	Male	2019-07-10	2020-01-14	1546.1	273.75
G04_2020-01-15	guanaco	G04	Male	2019-07-10	2020-01-15	1521.99	249.64
G04_2020-01-16	guanaco	G04	Male	2019-07-10	2020-01-16	1529.85	257.5
G04_2020-01-17	guanaco	G04	Male	2019-07-10	2020-01-17	1543.19	270.84
G04_2020-01-18	guanaco	G04	Male	2019-07-10	2020-01-18	1564.26	291.91
G04_2020-01-19	guanaco	G04	Male	2019-07-10	2020-01-19	1520.98	248.63
G04_2020-01-20	guanaco	G04	Male	2019-07-10	2020-01-20	1494.69	222.34
G04_2020-01-21	guanaco	G04	Male	2019-07-10	2020-01-21	1492.37	220.02
G04_2020-01-22	guanaco	G04	Male	2019-07-10	2020-01-22	1556.94	284.59
G04_2020-01-23	guanaco	G04	Male	2019-07-10	2020-01-23	1571.1	298.75
G04_2020-01-24	guanaco	G04	Male	2019-07-10	2020-01-24	1486.58	214.23
G04_2020-01-25	guanaco	G04	Male	2019-07-10	2020-01-25	1506.25	233.9
G04_2020-01-26	guanaco	G04	Male	2019-07-10	2020-01-26	1545.83	273.48
G04_2020-01-27	guanaco	G04	Male	2019-07-10	2020-01-27	1533.87	261.52
G04_2020-01-28	guanaco	G04	Male	2019-07-10	2020-01-28	1509.79	237.44
G04_2020-01-29	guanaco	G04	Male	2019-07-10	2020-01-29	1554.26	281.91
G04_2020-01-30	guanaco	G04	Male	2019-07-10	2020-01-30	1553.34	280.99
G04_2020-01-31	guanaco	G04	Male	2019-07-10	2020-01-31	1528.42	256.07
G04_2020-02-01	guanaco	G04	Male	2019-07-10	2020-02-01	1557.11	284.76
G04_2020-02-02	guanaco	G04	Male	2019-07-10	2020-02-02	1517.54	245.19
G04_2020-02-03	guanaco	G04	Male	2019-07-10	2020-02-03	1542.27	269.92
G04_2020-02-04	guanaco	G04	Male	2019-07-10	2020-02-04	1529.53	257.18
G04_2020-02-05	guanaco	G04	Male	2019-07-10	2020-02-05	1518.59	246.24
G04_2020-02-06	guanaco	G04	Male	2019-07-10	2020-02-06	1530.73	258.38
G04_2020-02-07	guanaco	G04	Male	2019-07-10	2020-02-07	1499.79	227.44
G04_2020-02-08	guanaco	G04	Male	2019-07-10	2020-02-08	1514.81	242.46
G04_2020-02-09	guanaco	G04	Male	2019-07-10	2020-02-09	1526.46	254.11
G04_2020-02-10	guanaco	G04	Male	2019-07-10	2020-02-10	1515.67	243.32
G04_2020-02-11	guanaco	G04	Male	2019-07-10	2020-02-11	1561.73	289.38
G04_2020-02-12	guanaco	G04	Male	2019-07-10	2020-02-12	1533.97	261.62
G04_2020-02-13	guanaco	G04	Male	2019-07-10	2020-02-13	1509.9	237.55
G04_2020-02-14	guanaco	G04	Male	2019-07-10	2020-02-14	1610.9	338.55
G04_2020-02-15	guanaco	G04	Male	2019-07-10	2020-02-15	1594.71	322.36
G04_2020-02-16	guanaco	G04	Male	2019-07-10	2020-02-16	1586.77	314.42
G04_2020-02-17	guanaco	G04	Male	2019-07-10	2020-02-17	1543.46	271.11
G04_2020-02-18	guanaco	G04	Male	2019-07-10	2020-02-18	1579.31	306.96
G04_2020-02-19	guanaco	G04	Male	2019-07-10	2020-02-19	1503.01	230.66
G04_2020-02-20	guanaco	G04	Male	2019-07-10	2020-02-20	1574.46	302.11
G04_2020-02-21	guanaco	G04	Male	2019-07-10	2020-02-21	1591.6	319.25
G04_2020-02-22	guanaco	G04	Male	2019-07-10	2020-02-22	1665.45	393.1
G04_2020-02-23	guanaco	G04	Male	2019-07-10	2020-02-23	1547.2	274.85
G04_2020-02-24	guanaco	G04	Male	2019-07-10	2020-02-24	1536.19	263.84
G04_2020-02-25	guanaco	G04	Male	2019-07-10	2020-02-25	1529.59	257.24
G04_2020-02-26	guanaco	G04	Male	2019-07-10	2020-02-26	1553.52	281.17
G04_2020-02-27	guanaco	G04	Male	2019-07-10	2020-02-27	1531.01	258.66
G04_2020-02-28	guanaco	G04	Male	2019-07-10	2020-02-28	1546.42	274.07
G04_2020-02-29	guanaco	G04	Male	2019-07-10	2020-02-29	1676.72	404.37
G04_2020-03-01	guanaco	G04	Male	2019-07-10	2020-03-01	1614.7	342.35
G04_2020-03-02	guanaco	G04	Male	2019-07-10	2020-03-02	1616.63	344.28
G04_2020-03-03	guanaco	G04	Male	2019-07-10	2020-03-03	1591.05	318.7
G04_2020-03-04	guanaco	G04	Male	2019-07-10	2020-03-04	1529.69	257.34
G04_2020-03-05	guanaco	G04	Male	2019-07-10	2020-03-05	1457.34	184.99
G04_2020-03-06	guanaco	G04	Male	2019-07-10	2020-03-06	1274.35	2
G04_2020-03-07	guanaco	G04	Male	2019-07-10	2020-03-07	1084.63	187.72
G04_2020-03-08	guanaco	G04	Male	2019-07-10	2020-03-08	613.13	659.22
G04_2020-03-09	guanaco	G04	Male	2019-07-10	2020-03-09	588.97	683.38
G04_2020-03-10	guanaco	G04	Male	2019-07-10	2020-03-10	675.8	596.55
G04_2020-03-11	guanaco	G04	Male	2019-07-10	2020-03-11	685.6	586.75
G04_2020-03-12	guanaco	G04	Male	2019-07-10	2020-03-12	679.87	592.48
G04_2020-03-13	guanaco	G04	Male	2019-07-10	2020-03-13	688.06	584.29
G04_2020-03-14	guanaco	G04	Male	2019-07-10	2020-03-14	678.87	593.48
G04_2020-03-15	guanaco	G04	Male	2019-07-10	2020-03-15	707.75	564.6
G04_2020-03-16	guanaco	G04	Male	2019-07-10	2020-03-16	683.76	588.59
G04_2020-03-17	guanaco	G04	Male	2019-07-10	2020-03-17	685.89	586.46
G04_2020-03-18	guanaco	G04	Male	2019-07-10	2020-03-18	618.85	653.5
G04_2020-03-19	guanaco	G04	Male	2019-07-10	2020-03-19	628.37	643.98
G04_2020-03-20	guanaco	G04	Male	2019-07-10	2020-03-20	617.99	654.36
G04_2020-03-21	guanaco	G04	Male	2019-07-10	2020-03-21	727.11	545.24
G04_2020-03-22	guanaco	G04	Male	2019-07-10	2020-03-22	718.78	553.57
G04_2020-03-23	guanaco	G04	Male	2019-07-10	2020-03-23	634.99	637.36
G04_2020-03-24	guanaco	G04	Male	2019-07-10	2020-03-24	645.48	626.87
G04_2020-03-25	guanaco	G04	Male	2019-07-10	2020-03-25	589.78	682.57
G04_2020-03-26	guanaco	G04	Male	2019-07-10	2020-03-26	566.8	705.55
G04_2020-03-27	guanaco	G04	Male	2019-07-10	2020-03-27	624.29	648.06
G04_2020-03-28	guanaco	G04	Male	2019-07-10	2020-03-28	591.38	680.97
G04_2020-03-29	guanaco	G04	Male	2019-07-10	2020-03-29	601.74	670.61
G04_2020-03-30	guanaco	G04	Male	2019-07-10	2020-03-30	620.61	651.74
G04_2020-03-31	guanaco	G04	Male	2019-07-10	2020-03-31	467.25	805.1
G04_2020-04-01	guanaco	G04	Male	2019-07-10	2020-04-01	583.17	689.18
G04_2020-04-02	guanaco	G04	Male	2019-07-10	2020-04-02	571.68	700.67
G04_2020-04-03	guanaco	G04	Male	2019-07-10	2020-04-03	580.82	691.53
G04_2020-04-04	guanaco	G04	Male	2019-07-10	2020-04-04	586.79	685.56
G04_2020-04-05	guanaco	G04	Male	2019-07-10	2020-04-05	569.96	702.39
G04_2020-04-06	guanaco	G04	Male	2019-07-10	2020-04-06	564.34	708.01
G04_2020-04-07	guanaco	G04	Male	2019-07-10	2020-04-07	582.57	689.78
G04_2020-04-08	guanaco	G04	Male	2019-07-10	2020-04-08	554.86	717.49
G04_2020-04-09	guanaco	G04	Male	2019-07-10	2020-04-09	451.63	820.72
G04_2020-04-10	guanaco	G04	Male	2019-07-10	2020-04-10	519.03	753.32
G04_2020-04-11	guanaco	G04	Male	2019-07-10	2020-04-11	561.82	710.53
G04_2020-04-12	guanaco	G04	Male	2019-07-10	2020-04-12	619.75	652.6
G04_2020-04-13	guanaco	G04	Male	2019-07-10	2020-04-13	610.57	661.78
G04_2020-04-14	guanaco	G04	Male	2019-07-10	2020-04-14	644.16	628.19
G04_2020-04-15	guanaco	G04	Male	2019-07-10	2020-04-15	454.29	818.06
G04_2020-04-16	guanaco	G04	Male	2019-07-10	2020-04-16	418.32	854.03
G04_2020-04-17	guanaco	G04	Male	2019-07-10	2020-04-17	633.88	638.47
G04_2020-04-18	guanaco	G04	Male	2019-07-10	2020-04-18	626.93	645.42
G04_2020-04-19	guanaco	G04	Male	2019-07-10	2020-04-19	606.92	665.43
G04_2020-04-20	guanaco	G04	Male	2019-07-10	2020-04-20	608.03	664.32
G04_2020-04-21	guanaco	G04	Male	2019-07-10	2020-04-21	491.91	780.44
G04_2020-04-22	guanaco	G04	Male	2019-07-10	2020-04-22	647.76	624.59
G04_2020-04-23	guanaco	G04	Male	2019-07-10	2020-04-23	698.4	573.95
G04_2020-04-24	guanaco	G04	Male	2019-07-10	2020-04-24	454.62	817.73
G04_2020-04-25	guanaco	G04	Male	2019-07-10	2020-04-25	615.44	656.91
G04_2020-04-26	guanaco	G04	Male	2019-07-10	2020-04-26	701.6	570.75
G04_2020-04-27	guanaco	G04	Male	2019-07-10	2020-04-27	637.38	634.97
G04_2020-04-28	guanaco	G04	Male	2019-07-10	2020-04-28	547.03	725.32
G04_2020-04-29	guanaco	G04	Male	2019-07-10	2020-04-29	622.16	650.19
G04_2020-04-30	guanaco	G04	Male	2019-07-10	2020-04-30	634.07	638.28
G04_2020-05-01	guanaco	G04	Male	2019-07-10	2020-05-01	584.96	687.39
G04_2020-05-02	guanaco	G04	Male	2019-07-10	2020-05-02	648.73	623.62
G04_2020-05-03	guanaco	G04	Male	2019-07-10	2020-05-03	625.09	647.26
G04_2020-05-04	guanaco	G04	Male	2019-07-10	2020-05-04	554.95	717.4
G04_2020-05-05	guanaco	G04	Male	2019-07-10	2020-05-05	534.57	737.78
G04_2020-05-06	guanaco	G04	Male	2019-07-10	2020-05-06	561.2	711.15
G04_2020-05-07	guanaco	G04	Male	2019-07-10	2020-05-07	704.24	568.11
G04_2020-05-08	guanaco	G04	Male	2019-07-10	2020-05-08	658.84	613.51
G04_2020-05-09	guanaco	G04	Male	2019-07-10	2020-05-09	579.32	693.03
G04_2020-05-10	guanaco	G04	Male	2019-07-10	2020-05-10	574.41	697.94
G04_2020-05-11	guanaco	G04	Male	2019-07-10	2020-05-11	568.12	704.23
G04_2020-05-12	guanaco	G04	Male	2019-07-10	2020-05-12	606.19	666.16
G04_2020-05-13	guanaco	G04	Male	2019-07-10	2020-05-13	581.45	690.9
G04_2020-05-14	guanaco	G04	Male	2019-07-10	2020-05-14	582.56	689.79
G04_2020-05-15	guanaco	G04	Male	2019-07-10	2020-05-15	603.68	668.67
G04_2020-05-16	guanaco	G04	Male	2019-07-10	2020-05-16	605.21	667.14
G04_2020-05-17	guanaco	G04	Male	2019-07-10	2020-05-17	446.97	825.38
G04_2020-05-18	guanaco	G04	Male	2019-07-10	2020-05-18	613.8	658.55
G04_2020-05-19	guanaco	G04	Male	2019-07-10	2020-05-19	569.38	702.97
G04_2020-05-20	guanaco	G04	Male	2019-07-10	2020-05-20	571.52	700.83
G04_2020-05-21	guanaco	G04	Male	2019-07-10	2020-05-21	552.94	719.41
G04_2020-05-22	guanaco	G04	Male	2019-07-10	2020-05-22	550.45	721.9
G04_2020-05-23	guanaco	G04	Male	2019-07-10	2020-05-23	625.61	646.74
G04_2020-05-24	guanaco	G04	Male	2019-07-10	2020-05-24	564.72	707.63
G04_2020-05-25	guanaco	G04	Male	2019-07-10	2020-05-25	542.99	729.36
G04_2020-05-26	guanaco	G04	Male	2019-07-10	2020-05-26	554.58	717.77
G04_2020-05-27	guanaco	G04	Male	2019-07-10	2020-05-27	546.7	725.65
G04_2020-05-28	guanaco	G04	Male	2019-07-10	2020-05-28	545.56	726.79
G04_2020-05-29	guanaco	G04	Male	2019-07-10	2020-05-29	544.38	727.97
G04_2020-05-30	guanaco	G04	Male	2019-07-10	2020-05-30	449.22	823.13
G04_2020-05-31	guanaco	G04	Male	2019-07-10	2020-05-31	559.19	713.16
G04_2020-06-01	guanaco	G04	Male	2019-07-10	2020-06-01	529.66	742.69
G04_2020-06-02	guanaco	G04	Male	2019-07-10	2020-06-02	545.92	726.43
G04_2020-06-03	guanaco	G04	Male	2019-07-10	2020-06-03	547.64	724.71
G04_2020-06-04	guanaco	G04	Male	2019-07-10	2020-06-04	546.34	726.01
G04_2020-06-05	guanaco	G04	Male	2019-07-10	2020-06-05	570.13	702.22
G04_2020-06-06	guanaco	G04	Male	2019-07-10	2020-06-06	565.11	707.24
G04_2020-06-07	guanaco	G04	Male	2019-07-10	2020-06-07	469.99	802.36
G04_2020-06-08	guanaco	G04	Male	2019-07-10	2020-06-08	551.2	721.15
G04_2020-06-09	guanaco	G04	Male	2019-07-10	2020-06-09	528.6	743.75
G04_2020-06-10	guanaco	G04	Male	2019-07-10	2020-06-10	530.65	741.7
G04_2020-06-11	guanaco	G04	Male	2019-07-10	2020-06-11	517.6	754.75
G04_2020-06-12	guanaco	G04	Male	2019-07-10	2020-06-12	510.14	762.21
G04_2020-06-13	guanaco	G04	Male	2019-07-10	2020-06-13	458.21	814.14
G04_2020-06-14	guanaco	G04	Male	2019-07-10	2020-06-14	458.11	814.24
G04_2020-06-15	guanaco	G04	Male	2019-07-10	2020-06-15	538.55	733.8
G04_2020-06-16	guanaco	G04	Male	2019-07-10	2020-06-16	540.64	731.71
G04_2020-06-17	guanaco	G04	Male	2019-07-10	2020-06-17	537.04	735.31
G04_2020-06-18	guanaco	G04	Male	2019-07-10	2020-06-18	538.17	734.18
G04_2020-06-19	guanaco	G04	Male	2019-07-10	2020-06-19	532.54	739.81
G04_2020-06-20	guanaco	G04	Male	2019-07-10	2020-06-20	508.04	764.31
G04_2020-06-21	guanaco	G04	Male	2019-07-10	2020-06-21	474.97	797.38
G04_2020-06-22	guanaco	G04	Male	2019-07-10	2020-06-22	455.49	816.86
G04_2020-06-23	guanaco	G04	Male	2019-07-10	2020-06-23	534.46	737.89
G04_2020-06-24	guanaco	G04	Male	2019-07-10	2020-06-24	560.34	712.01
G04_2020-06-25	guanaco	G04	Male	2019-07-10	2020-06-25	574.95	697.4
G04_2020-06-26	guanaco	G04	Male	2019-07-10	2020-06-26	576	696.35
G04_2020-06-27	guanaco	G04	Male	2019-07-10	2020-06-27	472.11	800.24
G04_2020-06-28	guanaco	G04	Male	2019-07-10	2020-06-28	441.28	831.07
G04_2020-06-29	guanaco	G04	Male	2019-07-10	2020-06-29	493.7	778.65
G04_2020-06-30	guanaco	G04	Male	2019-07-10	2020-06-30	493.89	778.46
G04_2020-07-01	guanaco	G04	Male	2019-07-10	2020-07-01	557.49	714.86
G04_2020-07-02	guanaco	G04	Male	2019-07-10	2020-07-02	459.95	812.4
G04_2020-07-03	guanaco	G04	Male	2019-07-10	2020-07-03	560.74	711.61
G04_2020-07-04	guanaco	G04	Male	2019-07-10	2020-07-04	491.65	780.7
G04_2020-07-05	guanaco	G04	Male	2019-07-10	2020-07-05	570.59	701.76
G04_2020-07-06	guanaco	G04	Male	2019-07-10	2020-07-06	579.64	692.71
G04_2020-07-07	guanaco	G04	Male	2019-07-10	2020-07-07	452.59	819.76
G04_2020-07-08	guanaco	G04	Male	2019-07-10	2020-07-08	541.69	730.66
G04_2020-07-09	guanaco	G04	Male	2019-07-10	2020-07-09	528.86	743.49
G04_2020-07-10	guanaco	G04	Male	2019-07-10	2020-07-10	564.52	707.83
G04_2020-07-11	guanaco	G04	Male	2019-07-10	2020-07-11	557.26	715.09
G04_2020-07-12	guanaco	G04	Male	2019-07-10	2020-07-12	572.03	700.32
G04_2020-07-13	guanaco	G04	Male	2019-07-10	2020-07-13	535.12	737.23
G04_2020-07-14	guanaco	G04	Male	2019-07-10	2020-07-14	476.36	795.99
G04_2020-07-15	guanaco	G04	Male	2019-07-10	2020-07-15	472.99	799.36
G04_2020-07-16	guanaco	G04	Male	2019-07-10	2020-07-16	567.56	704.79
G04_2020-07-17	guanaco	G04	Male	2019-07-10	2020-07-17	469.88	802.47
G04_2020-07-18	guanaco	G04	Male	2019-07-10	2020-07-18	471.1	801.25
G04_2020-07-19	guanaco	G04	Male	2019-07-10	2020-07-19	481.93	790.42
G04_2020-07-20	guanaco	G04	Male	2019-07-10	2020-07-20	460.52	811.83
G04_2020-07-21	guanaco	G04	Male	2019-07-10	2020-07-21	471.66	800.69
G04_2020-07-22	guanaco	G04	Male	2019-07-10	2020-07-22	486.24	786.11
G04_2020-07-23	guanaco	G04	Male	2019-07-10	2020-07-23	467.74	804.61
G04_2020-07-24	guanaco	G04	Male	2019-07-10	2020-07-24	453.41	818.94
G04_2020-07-25	guanaco	G04	Male	2019-07-10	2020-07-25	552.97	719.38
G04_2020-07-26	guanaco	G04	Male	2019-07-10	2020-07-26	472.31	800.04
G04_2020-07-27	guanaco	G04	Male	2019-07-10	2020-07-27	478.25	794.1
G04_2020-07-28	guanaco	G04	Male	2019-07-10	2020-07-28	513.63	758.72
G04_2020-07-29	guanaco	G04	Male	2019-07-10	2020-07-29	455.94	816.41
G04_2020-07-30	guanaco	G04	Male	2019-07-10	2020-07-30	481.8	790.55
G04_2020-07-31	guanaco	G04	Male	2019-07-10	2020-07-31	471.05	801.3
G04_2020-08-01	guanaco	G04	Male	2019-07-10	2020-08-01	540.78	731.57
G04_2020-08-02	guanaco	G04	Male	2019-07-10	2020-08-02	476.52	795.83
G04_2020-08-03	guanaco	G04	Male	2019-07-10	2020-08-03	531.5	740.85
G04_2020-08-04	guanaco	G04	Male	2019-07-10	2020-08-04	543.87	728.48
G04_2020-08-05	guanaco	G04	Male	2019-07-10	2020-08-05	552.69	719.66
G04_2020-08-06	guanaco	G04	Male	2019-07-10	2020-08-06	517.82	754.53
G04_2020-08-07	guanaco	G04	Male	2019-07-10	2020-08-07	593.59	678.76
G04_2020-08-08	guanaco	G04	Male	2019-07-10	2020-08-08	578.82	693.53
G04_2020-08-09	guanaco	G04	Male	2019-07-10	2020-08-09	597.51	674.84
G04_2020-08-10	guanaco	G04	Male	2019-07-10	2020-08-10	553.15	719.2
G04_2020-08-11	guanaco	G04	Male	2019-07-10	2020-08-11	584.38	687.97
G04_2020-08-12	guanaco	G04	Male	2019-07-10	2020-08-12	617.81	654.54
G04_2020-08-13	guanaco	G04	Male	2019-07-10	2020-08-13	599.51	672.84
G04_2020-08-14	guanaco	G04	Male	2019-07-10	2020-08-14	451.44	820.91
G04_2020-08-15	guanaco	G04	Male	2019-07-10	2020-08-15	528.9	743.45
G04_2020-08-16	guanaco	G04	Male	2019-07-10	2020-08-16	537.91	734.44
G04_2020-08-17	guanaco	G04	Male	2019-07-10	2020-08-17	564.72	707.63
G04_2020-08-18	guanaco	G04	Male	2019-07-10	2020-08-18	525.79	746.56
G04_2020-08-19	guanaco	G04	Male	2019-07-10	2020-08-19	472.57	799.78
G04_2020-08-20	guanaco	G04	Male	2019-07-10	2020-08-20	538.4	733.95
G04_2020-08-21	guanaco	G04	Male	2019-07-10	2020-08-21	653.19	619.16
G04_2020-08-22	guanaco	G04	Male	2019-07-10	2020-08-22	684.13	588.22
G04_2020-08-23	guanaco	G04	Male	2019-07-10	2020-08-23	634.84	637.51
G04_2020-08-24	guanaco	G04	Male	2019-07-10	2020-08-24	587.57	684.78
G04_2020-08-25	guanaco	G04	Male	2019-07-10	2020-08-25	630.94	641.41
G04_2020-08-26	guanaco	G04	Male	2019-07-10	2020-08-26	561.72	710.63
G04_2020-08-27	guanaco	G04	Male	2019-07-10	2020-08-27	628.66	643.69
G04_2020-08-28	guanaco	G04	Male	2019-07-10	2020-08-28	539.68	732.67
G04_2020-08-29	guanaco	G04	Male	2019-07-10	2020-08-29	537.26	735.09
G04_2020-08-30	guanaco	G04	Male	2019-07-10	2020-08-30	581.6	690.75
G04_2020-08-31	guanaco	G04	Male	2019-07-10	2020-08-31	670.31	602.04
G04_2020-09-01	guanaco	G04	Male	2019-07-10	2020-09-01	710.31	562.04
G04_2020-09-02	guanaco	G04	Male	2019-07-10	2020-09-02	714.61	557.74
G04_2020-09-03	guanaco	G04	Male	2019-07-10	2020-09-03	616.96	655.39
G04_2020-09-04	guanaco	G04	Male	2019-07-10	2020-09-04	652.58	619.77
G04_2020-09-05	guanaco	G04	Male	2019-07-10	2020-09-05	680.51	591.84
G04_2020-09-06	guanaco	G04	Male	2019-07-10	2020-09-06	621.94	650.41
G04_2020-09-07	guanaco	G04	Male	2019-07-10	2020-09-07	633.53	638.82
G04_2020-09-08	guanaco	G04	Male	2019-07-10	2020-09-08	634.68	637.67
G04_2020-09-09	guanaco	G04	Male	2019-07-10	2020-09-09	543.35	729
G04_2020-09-10	guanaco	G04	Male	2019-07-10	2020-09-10	639.09	633.26
G04_2020-09-11	guanaco	G04	Male	2019-07-10	2020-09-11	584.14	688.21
G04_2020-09-12	guanaco	G04	Male	2019-07-10	2020-09-12	676.41	595.94
G04_2020-09-13	guanaco	G04	Male	2019-07-10	2020-09-13	728.13	544.22
G04_2020-09-14	guanaco	G04	Male	2019-07-10	2020-09-14	714.77	557.58
G04_2020-09-15	guanaco	G04	Male	2019-07-10	2020-09-15	678.8	593.55
G04_2020-09-16	guanaco	G04	Male	2019-07-10	2020-09-16	682.33	590.02
G04_2020-09-17	guanaco	G04	Male	2019-07-10	2020-09-17	592.64	679.71
G04_2020-09-18	guanaco	G04	Male	2019-07-10	2020-09-18	649.74	622.61
G04_2020-09-19	guanaco	G04	Male	2019-07-10	2020-09-19	606.8	665.55
G04_2020-09-20	guanaco	G04	Male	2019-07-10	2020-09-20	568.47	703.88
G04_2020-09-21	guanaco	G04	Male	2019-07-10	2020-09-21	551.98	720.37
G04_2020-09-22	guanaco	G04	Male	2019-07-10	2020-09-22	569.45	702.9
G04_2020-09-23	guanaco	G04	Male	2019-07-10	2020-09-23	578.18	694.17
G04_2020-09-24	guanaco	G04	Male	2019-07-10	2020-09-24	515.01	757.34
G04_2020-09-25	guanaco	G04	Male	2019-07-10	2020-09-25	687.01	585.34
G04_2020-09-26	guanaco	G04	Male	2019-07-10	2020-09-26	1211.25	61.1
G04_2020-09-27	guanaco	G04	Male	2019-07-10	2020-09-27	1267.5	4.85
G04_2020-09-28	guanaco	G04	Male	2019-07-10	2020-09-28	1271.84	0.51
G04_2020-09-29	guanaco	G04	Male	2019-07-10	2020-09-29	617.3	655.05
G04_2020-09-30	guanaco	G04	Male	2019-07-10	2020-09-30	621.07	651.28
G04_2020-10-01	guanaco	G04	Male	2019-07-10	2020-10-01	590.11	682.24
G04_2020-10-02	guanaco	G04	Male	2019-07-10	2020-10-02	581.06	691.29
G04_2020-10-03	guanaco	G04	Male	2019-07-10	2020-10-03	684.89	587.46
G04_2020-10-04	guanaco	G04	Male	2019-07-10	2020-10-04	687.67	584.68
G04_2020-10-05	guanaco	G04	Male	2019-07-10	2020-10-05	700.54	571.81
G04_2020-10-06	guanaco	G04	Male	2019-07-10	2020-10-06	683.1	589.25
G04_2020-10-07	guanaco	G04	Male	2019-07-10	2020-10-07	639.67	632.68
G04_2020-10-08	guanaco	G04	Male	2019-07-10	2020-10-08	625.72	646.63
G04_2020-10-09	guanaco	G04	Male	2019-07-10	2020-10-09	632.46	639.89
G04_2020-10-10	guanaco	G04	Male	2019-07-10	2020-10-10	607.95	664.4
G04_2020-10-11	guanaco	G04	Male	2019-07-10	2020-10-11	643.74	628.61
G04_2020-10-12	guanaco	G04	Male	2019-07-10	2020-10-12	693.73	578.62
G04_2020-10-13	guanaco	G04	Male	2019-07-10	2020-10-13	684.06	588.29
G04_2020-10-14	guanaco	G04	Male	2019-07-10	2020-10-14	703.76	568.59
G04_2020-10-15	guanaco	G04	Male	2019-07-10	2020-10-15	696.68	575.67
G04_2020-10-16	guanaco	G04	Male	2019-07-10	2020-10-16	1269.23	3.12
G04_2020-10-17	guanaco	G04	Male	2019-07-10	2020-10-17	1265.86	6.49
G04_2020-10-18	guanaco	G04	Male	2019-07-10	2020-10-18	1252.74	19.61
G04_2020-10-19	guanaco	G04	Male	2019-07-10	2020-10-19	1274.97	2.62
G04_2020-10-20	guanaco	G04	Male	2019-07-10	2020-10-20	1272.77	0.42
G04_2020-10-21	guanaco	G04	Male	2019-07-10	2020-10-21	1265.8	6.55
G04_2020-10-22	guanaco	G04	Male	2019-07-10	2020-10-22	1261.33	11.02
G04_2020-10-23	guanaco	G04	Male	2019-07-10	2020-10-23	1265.4	6.95
G04_2020-10-24	guanaco	G04	Male	2019-07-10	2020-10-24	1266.32	6.03
G04_2020-10-25	guanaco	G04	Male	2019-07-10	2020-10-25	1248.19	24.16
G04_2020-10-26	guanaco	G04	Male	2019-07-10	2020-10-26	1258.77	13.58
G04_2020-10-27	guanaco	G04	Male	2019-07-10	2020-10-27	1272.09	0.26
G04_2020-10-28	guanaco	G04	Male	2019-07-10	2020-10-28	1276.5	4.15
G04_2020-10-29	guanaco	G04	Male	2019-07-10	2020-10-29	1280.12	7.77
G04_2020-10-30	guanaco	G04	Male	2019-07-10	2020-10-30	1269.15	3.2
G04_2020-10-31	guanaco	G04	Male	2019-07-10	2020-10-31	1283.38	11.03
G04_2020-11-01	guanaco	G04	Male	2019-07-10	2020-11-01	1273.4	1.05
G04_2020-11-02	guanaco	G04	Male	2019-07-10	2020-11-02	1280.17	7.82
G04_2020-11-03	guanaco	G04	Male	2019-07-10	2020-11-03	1280.63	8.28
G04_2020-11-04	guanaco	G04	Male	2019-07-10	2020-11-04	1264.32	8.03
G04_2020-11-05	guanaco	G04	Male	2019-07-10	2020-11-05	1229.98	42.37
G04_2020-11-06	guanaco	G04	Male	2019-07-10	2020-11-06	1106.48	165.87
G04_2020-11-07	guanaco	G04	Male	2019-07-10	2020-11-07	1230.24	42.11
G04_2020-11-08	guanaco	G04	Male	2019-07-10	2020-11-08	1234.98	37.37
G04_2020-11-09	guanaco	G04	Male	2019-07-10	2020-11-09	1215.87	56.48
G04_2020-11-10	guanaco	G04	Male	2019-07-10	2020-11-10	1206.13	66.22
G04_2020-11-11	guanaco	G04	Male	2019-07-10	2020-11-11	1231.13	41.22
G04_2020-11-12	guanaco	G04	Male	2019-07-10	2020-11-12	1222.78	49.57
G04_2020-11-13	guanaco	G04	Male	2019-07-10	2020-11-13	1228.15	44.2
G04_2020-11-14	guanaco	G04	Male	2019-07-10	2020-11-14	1227.31	45.04
G04_2020-11-15	guanaco	G04	Male	2019-07-10	2020-11-15	1239.75	32.6
G04_2020-11-16	guanaco	G04	Male	2019-07-10	2020-11-16	997.28	275.07
G04_2020-11-17	guanaco	G04	Male	2019-07-10	2020-11-17	906.68	365.67
G04_2020-11-18	guanaco	G04	Male	2019-07-10	2020-11-18	1152.45	119.9
G04_2020-11-19	guanaco	G04	Male	2019-07-10	2020-11-19	1215.38	56.97
G04_2020-11-20	guanaco	G04	Male	2019-07-10	2020-11-20	1219.35	53
G04_2020-11-21	guanaco	G04	Male	2019-07-10	2020-11-21	1239.64	32.71
G04_2020-11-22	guanaco	G04	Male	2019-07-10	2020-11-22	920.12	352.23
G04_2020-11-23	guanaco	G04	Male	2019-07-10	2020-11-23	908.26	364.09
G04_2020-11-24	guanaco	G04	Male	2019-07-10	2020-11-24	1276.29	3.94
G04_2020-11-25	guanaco	G04	Male	2019-07-10	2020-11-25	851.37	420.98
G04_2020-11-26	guanaco	G04	Male	2019-07-10	2020-11-26	781.03	491.32
G04_2020-11-27	guanaco	G04	Male	2019-07-10	2020-11-27	745.05	527.3
G04_2020-11-28	guanaco	G04	Male	2019-07-10	2020-11-28	726.47	545.88
G04_2020-11-29	guanaco	G04	Male	2019-07-10	2020-11-29	826.43	445.92
G04_2020-11-30	guanaco	G04	Male	2019-07-10	2020-11-30	913.65	358.7
G04_2020-12-01	guanaco	G04	Male	2019-07-10	2020-12-01	725.89	546.46
G04_2020-12-02	guanaco	G04	Male	2019-07-10	2020-12-02	726.93	545.42
G04_2020-12-03	guanaco	G04	Male	2019-07-10	2020-12-03	721.31	551.04
G04_2020-12-04	guanaco	G04	Male	2019-07-10	2020-12-04	725.54	546.81
G04_2020-12-05	guanaco	G04	Male	2019-07-10	2020-12-05	742.47	529.88
G04_2020-12-06	guanaco	G04	Male	2019-07-10	2020-12-06	844.8	427.55
G04_2020-12-07	guanaco	G04	Male	2019-07-10	2020-12-07	1088.9	183.45
G04_2020-12-08	guanaco	G04	Male	2019-07-10	2020-12-08	1247.16	25.19
G04_2020-12-09	guanaco	G04	Male	2019-07-10	2020-12-09	1228.08	44.27
G04_2020-12-10	guanaco	G04	Male	2019-07-10	2020-12-10	1236.58	35.77
G04_2020-12-11	guanaco	G04	Male	2019-07-10	2020-12-11	851.43	420.92
G04_2020-12-12	guanaco	G04	Male	2019-07-10	2020-12-12	764.51	507.84
G04_2020-12-13	guanaco	G04	Male	2019-07-10	2020-12-13	756.85	515.5
G04_2020-12-14	guanaco	G04	Male	2019-07-10	2020-12-14	981.14	291.21
G04_2020-12-15	guanaco	G04	Male	2019-07-10	2020-12-15	998.3	274.05
G04_2020-12-16	guanaco	G04	Male	2019-07-10	2020-12-16	949.51	322.84
G04_2020-12-17	guanaco	G04	Male	2019-07-10	2020-12-17	737.38	534.97
G04_2020-12-18	guanaco	G04	Male	2019-07-10	2020-12-18	1282.5	10.15
G04_2020-12-19	guanaco	G04	Male	2019-07-10	2020-12-19	1239.38	32.97
G04_2020-12-20	guanaco	G04	Male	2019-07-10	2020-12-20	1253.76	18.59
G04_2020-12-21	guanaco	G04	Male	2019-07-10	2020-12-21	1225.4	46.95
G04_2020-12-22	guanaco	G04	Male	2019-07-10	2020-12-22	1382.89	110.54
G04_2020-12-23	guanaco	G04	Male	2019-07-10	2020-12-23	1513.04	240.69
G04_2020-12-24	guanaco	G04	Male	2019-07-10	2020-12-24	1498.56	226.21
G04_2020-12-25	guanaco	G04	Male	2019-07-10	2020-12-25	1582.71	310.36
G04_2020-12-26	guanaco	G04	Male	2019-07-10	2020-12-26	1567.23	294.88
G04_2020-12-27	guanaco	G04	Male	2019-07-10	2020-12-27	1521	248.65
G04_2020-12-28	guanaco	G04	Male	2019-07-10	2020-12-28	1524.63	252.28
G04_2020-12-29	guanaco	G04	Male	2019-07-10	2020-12-29	1609.92	337.57
G04_2020-12-30	guanaco	G04	Male	2019-07-10	2020-12-30	1522.28	249.93
G04_2020-12-31	guanaco	G04	Male	2019-07-10	2020-12-31	1572.64	300.29
G04_2021-01-01	guanaco	G04	Male	2019-07-10	2021-01-01	1561.11	288.76
G04_2021-01-02	guanaco	G04	Male	2019-07-10	2021-01-02	1547.1	274.75
G04_2021-01-03	guanaco	G04	Male	2019-07-10	2021-01-03	1588.86	316.51
G04_2021-01-04	guanaco	G04	Male	2019-07-10	2021-01-04	1529.69	257.34
G04_2021-01-05	guanaco	G04	Male	2019-07-10	2021-01-05	1553.31	280.96
G04_2021-01-06	guanaco	G04	Male	2019-07-10	2021-01-06	1521.65	249.3
G04_2021-01-07	guanaco	G04	Male	2019-07-10	2021-01-07	1509.68	237.33
G04_2021-01-08	guanaco	G04	Male	2019-07-10	2021-01-08	1511.36	239.01
G04_2021-01-09	guanaco	G04	Male	2019-07-10	2021-01-09	1512.17	239.82
G04_2021-01-10	guanaco	G04	Male	2019-07-10	2021-01-10	1299.88	27.53
G04_2021-01-11	guanaco	G04	Male	2019-07-10	2021-01-11	1512.63	240.28
G04_2021-01-12	guanaco	G04	Male	2019-07-10	2021-01-12	1510.92	238.57
G04_2021-01-13	guanaco	G04	Male	2019-07-10	2021-01-13	1511.92	239.57
G04_2021-01-14	guanaco	G04	Male	2019-07-10	2021-01-14	1507.86	235.51
G04_2021-01-15	guanaco	G04	Male	2019-07-10	2021-01-15	1512.34	239.99
G04_2021-01-16	guanaco	G04	Male	2019-07-10	2021-01-16	1493.8	221.45
G04_2021-01-17	guanaco	G04	Male	2019-07-10	2021-01-17	1534.3	261.95
G04_2021-01-18	guanaco	G04	Male	2019-07-10	2021-01-18	1516.64	244.29
G04_2021-01-19	guanaco	G04	Male	2019-07-10	2021-01-19	1536.91	264.56
G04_2021-01-20	guanaco	G04	Male	2019-07-10	2021-01-20	1573.73	301.38
G04_2021-01-21	guanaco	G04	Male	2019-07-10	2021-01-21	1533.56	261.21
G04_2021-01-22	guanaco	G04	Male	2019-07-10	2021-01-22	1525.84	253.49
G04_2021-01-23	guanaco	G04	Male	2019-07-10	2021-01-23	1524.62	252.27
G04_2021-01-24	guanaco	G04	Male	2019-07-10	2021-01-24	1493.7	221.35
G04_2021-01-25	guanaco	G04	Male	2019-07-10	2021-01-25	1499.17	226.82
G04_2021-01-26	guanaco	G04	Male	2019-07-10	2021-01-26	1518.7	246.35
G04_2021-01-27	guanaco	G04	Male	2019-07-10	2021-01-27	1568.27	295.92
G04_2021-01-28	guanaco	G04	Male	2019-07-10	2021-01-28	1534.06	261.71
G04_2021-01-29	guanaco	G04	Male	2019-07-10	2021-01-29	1508.23	235.88
G04_2021-01-30	guanaco	G04	Male	2019-07-10	2021-01-30	1578.68	306.33
G04_2021-01-31	guanaco	G04	Male	2019-07-10	2021-01-31	1496.86	224.51
G04_2021-02-01	guanaco	G04	Male	2019-07-10	2021-02-01	1509.45	237.1
G04_2021-02-02	guanaco	G04	Male	2019-07-10	2021-02-02	1547.89	275.54
G04_2021-02-03	guanaco	G04	Male	2019-07-10	2021-02-03	1517.58	245.23
G04_2021-02-04	guanaco	G04	Male	2019-07-10	2021-02-04	1492.75	220.4
G04_2021-02-05	guanaco	G04	Male	2019-07-10	2021-02-05	1518.03	245.68
G04_2021-02-06	guanaco	G04	Male	2019-07-10	2021-02-06	1556.53	284.18
G04_2021-02-07	guanaco	G04	Male	2019-07-10	2021-02-07	1504.56	232.21
G04_2021-02-08	guanaco	G04	Male	2019-07-10	2021-02-08	1523.12	250.77
G04_2021-02-09	guanaco	G04	Male	2019-07-10	2021-02-09	1523.45	251.1
G04_2021-02-10	guanaco	G04	Male	2019-07-10	2021-02-10	1516.65	244.3
G04_2021-02-11	guanaco	G04	Male	2019-07-10	2021-02-11	1526.41	254.06
G04_2021-02-12	guanaco	G04	Male	2019-07-10	2021-02-12	1478.93	206.58
G04_2021-02-13	guanaco	G04	Male	2019-07-10	2021-02-13	1520.81	248.46
G04_2021-02-14	guanaco	G04	Male	2019-07-10	2021-02-14	1515	242.65
G04_2021-02-15	guanaco	G04	Male	2019-07-10	2021-02-15	1511.83	239.48
G05_2020-01-01	guanaco	G05	Male	2019-03-02	2020-01-01	832.66	0
G05_2020-01-02	guanaco	G05	Male	2019-03-02	2020-01-02	874.14	41.48
G05_2020-01-03	guanaco	G05	Male	2019-03-02	2020-01-03	713.31	119.35
G05_2020-01-04	guanaco	G05	Male	2019-03-02	2020-01-04	789.48	43.18
G05_2020-01-05	guanaco	G05	Male	2019-03-02	2020-01-05	809.57	23.09
G05_2020-01-06	guanaco	G05	Male	2019-03-02	2020-01-06	867.89	35.23
G05_2020-01-07	guanaco	G05	Male	2019-03-02	2020-01-07	791.91	40.75
G05_2020-01-08	guanaco	G05	Male	2019-03-02	2020-01-08	455.9	376.76
G05_2020-01-09	guanaco	G05	Male	2019-03-02	2020-01-09	888.97	56.31
G05_2020-01-10	guanaco	G05	Male	2019-03-02	2020-01-10	792.04	40.62
G05_2020-01-11	guanaco	G05	Male	2019-03-02	2020-01-11	847.57	14.91
G05_2020-01-12	guanaco	G05	Male	2019-03-02	2020-01-12	849.97	17.31
G05_2020-01-13	guanaco	G05	Male	2019-03-02	2020-01-13	746.74	85.92
G05_2020-01-14	guanaco	G05	Male	2019-03-02	2020-01-14	790.99	41.67
G05_2020-01-15	guanaco	G05	Male	2019-03-02	2020-01-15	700.72	131.94
G05_2020-01-16	guanaco	G05	Male	2019-03-02	2020-01-16	730.65	102.01
G05_2020-01-17	guanaco	G05	Male	2019-03-02	2020-01-17	869.57	36.91
G05_2020-01-18	guanaco	G05	Male	2019-03-02	2020-01-18	889.69	57.03
G05_2020-01-19	guanaco	G05	Male	2019-03-02	2020-01-19	860.74	28.08
G05_2020-01-20	guanaco	G05	Male	2019-03-02	2020-01-20	757.51	75.15
G05_2020-01-21	guanaco	G05	Male	2019-03-02	2020-01-21	837.26	4.6
G05_2020-01-22	guanaco	G05	Male	2019-03-02	2020-01-22	850.96	18.3
G05_2020-01-23	guanaco	G05	Male	2019-03-02	2020-01-23	767.64	65.02
G05_2020-01-24	guanaco	G05	Male	2019-03-02	2020-01-24	829.11	3.55
G05_2020-01-25	guanaco	G05	Male	2019-03-02	2020-01-25	794.5	38.16
G05_2020-01-26	guanaco	G05	Male	2019-03-02	2020-01-26	842.13	9.47
G05_2020-01-27	guanaco	G05	Male	2019-03-02	2020-01-27	881.3	48.64
G05_2020-01-28	guanaco	G05	Male	2019-03-02	2020-01-28	675.32	157.34
G05_2020-01-29	guanaco	G05	Male	2019-03-02	2020-01-29	799.37	33.29
G05_2020-01-30	guanaco	G05	Male	2019-03-02	2020-01-30	711.34	121.32
G05_2020-01-31	guanaco	G05	Male	2019-03-02	2020-01-31	858.84	26.18
G05_2020-02-01	guanaco	G05	Male	2019-03-02	2020-02-01	843.54	10.88
G05_2020-02-02	guanaco	G05	Male	2019-03-02	2020-02-02	877.21	44.55
G05_2020-02-03	guanaco	G05	Male	2019-03-02	2020-02-03	797.1	35.56
G05_2020-02-04	guanaco	G05	Male	2019-03-02	2020-02-04	807.94	24.72
G05_2020-02-05	guanaco	G05	Male	2019-03-02	2020-02-05	788.12	44.54
G05_2020-02-06	guanaco	G05	Male	2019-03-02	2020-02-06	876.4	43.74
G05_2020-02-07	guanaco	G05	Male	2019-03-02	2020-02-07	863.56	30.9
G05_2020-02-08	guanaco	G05	Male	2019-03-02	2020-02-08	890.34	57.68
G05_2020-02-09	guanaco	G05	Male	2019-03-02	2020-02-09	883.21	50.55
G05_2020-02-10	guanaco	G05	Male	2019-03-02	2020-02-10	711.98	120.68
G05_2020-02-11	guanaco	G05	Male	2019-03-02	2020-02-11	720.38	112.28
G05_2020-02-12	guanaco	G05	Male	2019-03-02	2020-02-12	712.78	119.88
G05_2020-02-13	guanaco	G05	Male	2019-03-02	2020-02-13	711.89	120.77
G05_2020-02-14	guanaco	G05	Male	2019-03-02	2020-02-14	711.57	121.09
G05_2020-02-15	guanaco	G05	Male	2019-03-02	2020-02-15	714.25	118.41
G05_2020-02-16	guanaco	G05	Male	2019-03-02	2020-02-16	711.7	120.96
G05_2020-02-17	guanaco	G05	Male	2019-03-02	2020-02-17	643.94	188.72
G05_2020-02-18	guanaco	G05	Male	2019-03-02	2020-02-18	712.36	120.3
G05_2020-02-19	guanaco	G05	Male	2019-03-02	2020-02-19	720.86	111.8
G05_2020-02-20	guanaco	G05	Male	2019-03-02	2020-02-20	709.61	123.05
G05_2020-02-21	guanaco	G05	Male	2019-03-02	2020-02-21	713.81	118.85
G05_2020-02-22	guanaco	G05	Male	2019-03-02	2020-02-22	737.25	95.41
G05_2020-02-23	guanaco	G05	Male	2019-03-02	2020-02-23	697.72	134.94
G05_2020-02-24	guanaco	G05	Male	2019-03-02	2020-02-24	706.88	125.78
G05_2020-02-25	guanaco	G05	Male	2019-03-02	2020-02-25	713.65	119.01
G05_2020-02-26	guanaco	G05	Male	2019-03-02	2020-02-26	709.28	123.38
G05_2020-02-27	guanaco	G05	Male	2019-03-02	2020-02-27	715.45	117.21
G05_2020-02-28	guanaco	G05	Male	2019-03-02	2020-02-28	710.9	121.76
G05_2020-02-29	guanaco	G05	Male	2019-03-02	2020-02-29	714.92	117.74
G05_2020-03-01	guanaco	G05	Male	2019-03-02	2020-03-01	714.2	118.46
G05_2020-03-02	guanaco	G05	Male	2019-03-02	2020-03-02	706.66	126
G05_2020-03-03	guanaco	G05	Male	2019-03-02	2020-03-03	710.04	122.62
G05_2020-03-04	guanaco	G05	Male	2019-03-02	2020-03-04	708.57	124.09
G05_2020-03-05	guanaco	G05	Male	2019-03-02	2020-03-05	701.81	130.85
G05_2020-03-06	guanaco	G05	Male	2019-03-02	2020-03-06	713.04	119.62
G05_2020-03-07	guanaco	G05	Male	2019-03-02	2020-03-07	713.31	119.35
G05_2020-03-08	guanaco	G05	Male	2019-03-02	2020-03-08	710.18	122.48
G05_2020-03-09	guanaco	G05	Male	2019-03-02	2020-03-09	714.21	118.45
G05_2020-03-10	guanaco	G05	Male	2019-03-02	2020-03-10	714.07	118.59
G05_2020-03-11	guanaco	G05	Male	2019-03-02	2020-03-11	715.63	117.03
G05_2020-03-12	guanaco	G05	Male	2019-03-02	2020-03-12	705.38	127.28
G05_2020-03-13	guanaco	G05	Male	2019-03-02	2020-03-13	420.04	412.62
G05_2020-03-14	guanaco	G05	Male	2019-03-02	2020-03-14	828.45	4.21
G05_2020-03-15	guanaco	G05	Male	2019-03-02	2020-03-15	861.92	29.26
G05_2020-03-16	guanaco	G05	Male	2019-03-02	2020-03-16	747.59	85.07
G05_2020-03-17	guanaco	G05	Male	2019-03-02	2020-03-17	831.65	1.01
G05_2020-03-18	guanaco	G05	Male	2019-03-02	2020-03-18	814.63	18.03
G05_2020-03-19	guanaco	G05	Male	2019-03-02	2020-03-19	776.1	56.56
G05_2020-03-20	guanaco	G05	Male	2019-03-02	2020-03-20	846.76	14.1
G05_2020-03-21	guanaco	G05	Male	2019-03-02	2020-03-21	774.34	58.32
G05_2020-03-22	guanaco	G05	Male	2019-03-02	2020-03-22	839.81	7.15
G05_2020-03-23	guanaco	G05	Male	2019-03-02	2020-03-23	710.26	122.4
G05_2020-03-24	guanaco	G05	Male	2019-03-02	2020-03-24	707.45	125.21
G05_2020-03-25	guanaco	G05	Male	2019-03-02	2020-03-25	711.58	121.08
G05_2020-03-26	guanaco	G05	Male	2019-03-02	2020-03-26	707.85	124.81
G05_2020-03-27	guanaco	G05	Male	2019-03-02	2020-03-27	705.03	127.63
G05_2020-03-28	guanaco	G05	Male	2019-03-02	2020-03-28	701.09	131.57
G05_2020-03-29	guanaco	G05	Male	2019-03-02	2020-03-29	699.47	133.19
G05_2020-03-30	guanaco	G05	Male	2019-03-02	2020-03-30	846.9	14.24
G05_2020-03-31	guanaco	G05	Male	2019-03-02	2020-03-31	840.35	7.69
G05_2020-04-01	guanaco	G05	Male	2019-03-02	2020-04-01	828	4.66
G05_2020-04-02	guanaco	G05	Male	2019-03-02	2020-04-02	795.39	37.27
G05_2020-04-03	guanaco	G05	Male	2019-03-02	2020-04-03	731.67	100.99
G05_2020-04-04	guanaco	G05	Male	2019-03-02	2020-04-04	714.89	117.77
G05_2020-04-05	guanaco	G05	Male	2019-03-02	2020-04-05	713.66	119
G05_2020-04-06	guanaco	G05	Male	2019-03-02	2020-04-06	824.8	7.86
G05_2020-04-07	guanaco	G05	Male	2019-03-02	2020-04-07	837.72	5.06
G05_2020-04-08	guanaco	G05	Male	2019-03-02	2020-04-08	815.59	17.07
G05_2020-04-09	guanaco	G05	Male	2019-03-02	2020-04-09	834.29	1.63
G05_2020-04-10	guanaco	G05	Male	2019-03-02	2020-04-10	797.57	35.09
G05_2020-04-11	guanaco	G05	Male	2019-03-02	2020-04-11	712.46	120.2
G05_2020-04-12	guanaco	G05	Male	2019-03-02	2020-04-12	817.8	14.86
G05_2020-04-13	guanaco	G05	Male	2019-03-02	2020-04-13	687.83	144.83
G05_2020-04-14	guanaco	G05	Male	2019-03-02	2020-04-14	783.93	48.73
G05_2020-04-15	guanaco	G05	Male	2019-03-02	2020-04-15	870.57	37.91
G05_2020-04-16	guanaco	G05	Male	2019-03-02	2020-04-16	893.11	60.45
G05_2020-04-17	guanaco	G05	Male	2019-03-02	2020-04-17	858.08	25.42
G05_2020-04-18	guanaco	G05	Male	2019-03-02	2020-04-18	752.36	80.3
G05_2020-04-19	guanaco	G05	Male	2019-03-02	2020-04-19	711.75	120.91
G05_2020-04-20	guanaco	G05	Male	2019-03-02	2020-04-20	615.95	216.71
G05_2020-04-21	guanaco	G05	Male	2019-03-02	2020-04-21	623.31	209.35
G05_2020-04-22	guanaco	G05	Male	2019-03-02	2020-04-22	803.24	29.42
G05_2020-04-23	guanaco	G05	Male	2019-03-02	2020-04-23	838.74	6.08
G05_2020-04-24	guanaco	G05	Male	2019-03-02	2020-04-24	830.77	1.89
G05_2020-04-25	guanaco	G05	Male	2019-03-02	2020-04-25	848.55	15.89
G05_2020-04-26	guanaco	G05	Male	2019-03-02	2020-04-26	763.33	69.33
G05_2020-04-27	guanaco	G05	Male	2019-03-02	2020-04-27	811.85	20.81
G05_2020-04-28	guanaco	G05	Male	2019-03-02	2020-04-28	824.33	8.33
G05_2020-04-29	guanaco	G05	Male	2019-03-02	2020-04-29	828.25	4.41
G05_2020-04-30	guanaco	G05	Male	2019-03-02	2020-04-30	850.68	18.02
G05_2020-05-01	guanaco	G05	Male	2019-03-02	2020-05-01	780.3	52.36
G05_2020-05-02	guanaco	G05	Male	2019-03-02	2020-05-02	777.1	55.56
G05_2020-05-03	guanaco	G05	Male	2019-03-02	2020-05-03	832.19	0.47
G05_2020-05-04	guanaco	G05	Male	2019-03-02	2020-05-04	755.38	77.28
G05_2020-05-05	guanaco	G05	Male	2019-03-02	2020-05-05	747.57	85.09
G05_2020-05-06	guanaco	G05	Male	2019-03-02	2020-05-06	857.25	24.59
G05_2020-05-07	guanaco	G05	Male	2019-03-02	2020-05-07	762.25	70.41
G05_2020-05-08	guanaco	G05	Male	2019-03-02	2020-05-08	776.04	56.62
G05_2020-05-09	guanaco	G05	Male	2019-03-02	2020-05-09	687.28	145.38
G05_2020-05-10	guanaco	G05	Male	2019-03-02	2020-05-10	676.35	156.31
G05_2020-05-11	guanaco	G05	Male	2019-03-02	2020-05-11	616.62	216.04
G05_2020-05-12	guanaco	G05	Male	2019-03-02	2020-05-12	607.27	225.39
G05_2020-05-13	guanaco	G05	Male	2019-03-02	2020-05-13	638.39	194.27
G05_2020-05-14	guanaco	G05	Male	2019-03-02	2020-05-14	622.42	210.24
G05_2020-05-15	guanaco	G05	Male	2019-03-02	2020-05-15	688.51	144.15
G05_2020-05-16	guanaco	G05	Male	2019-03-02	2020-05-16	663.11	169.55
G05_2020-05-17	guanaco	G05	Male	2019-03-02	2020-05-17	600.44	232.22
G05_2020-05-18	guanaco	G05	Male	2019-03-02	2020-05-18	672.93	159.73
G05_2020-05-19	guanaco	G05	Male	2019-03-02	2020-05-19	608.41	224.25
G05_2020-05-20	guanaco	G05	Male	2019-03-02	2020-05-20	626.42	206.24
G05_2020-05-21	guanaco	G05	Male	2019-03-02	2020-05-21	758.5	74.16
G05_2020-05-22	guanaco	G05	Male	2019-03-02	2020-05-22	875.93	43.27
G05_2020-05-23	guanaco	G05	Male	2019-03-02	2020-05-23	836.32	3.66
G05_2020-05-24	guanaco	G05	Male	2019-03-02	2020-05-24	731.11	101.55
G05_2020-05-25	guanaco	G05	Male	2019-03-02	2020-05-25	676.52	156.14
G05_2020-05-26	guanaco	G05	Male	2019-03-02	2020-05-26	739.39	93.27
G05_2020-05-27	guanaco	G05	Male	2019-03-02	2020-05-27	684.79	147.87
G05_2020-05-28	guanaco	G05	Male	2019-03-02	2020-05-28	806.77	25.89
G05_2020-05-29	guanaco	G05	Male	2019-03-02	2020-05-29	813.76	18.9
G05_2020-05-30	guanaco	G05	Male	2019-03-02	2020-05-30	836.37	3.71
G05_2020-05-31	guanaco	G05	Male	2019-03-02	2020-05-31	824.97	7.69
G05_2020-06-01	guanaco	G05	Male	2019-03-02	2020-06-01	820.24	12.42
G05_2020-06-02	guanaco	G05	Male	2019-03-02	2020-06-02	871.5	38.84
G05_2020-06-03	guanaco	G05	Male	2019-03-02	2020-06-03	673.67	158.99
G05_2020-06-04	guanaco	G05	Male	2019-03-02	2020-06-04	679.37	153.29
G05_2020-06-05	guanaco	G05	Male	2019-03-02	2020-06-05	621.27	211.39
G05_2020-06-06	guanaco	G05	Male	2019-03-02	2020-06-06	635.58	197.08
G05_2020-06-07	guanaco	G05	Male	2019-03-02	2020-06-07	657.6	175.06
G05_2020-06-08	guanaco	G05	Male	2019-03-02	2020-06-08	681.87	150.79
G05_2020-06-09	guanaco	G05	Male	2019-03-02	2020-06-09	796.21	36.45
G05_2020-06-10	guanaco	G05	Male	2019-03-02	2020-06-10	727.39	105.27
G05_2020-06-11	guanaco	G05	Male	2019-03-02	2020-06-11	697.3	135.36
G05_2020-06-12	guanaco	G05	Male	2019-03-02	2020-06-12	676.9	155.76
G05_2020-06-13	guanaco	G05	Male	2019-03-02	2020-06-13	675.49	157.17
G05_2020-06-14	guanaco	G05	Male	2019-03-02	2020-06-14	617.26	215.4
G05_2020-06-15	guanaco	G05	Male	2019-03-02	2020-06-15	621.23	211.43
G05_2020-06-16	guanaco	G05	Male	2019-03-02	2020-06-16	648.67	183.99
G05_2020-06-17	guanaco	G05	Male	2019-03-02	2020-06-17	682.04	150.62
G05_2020-06-18	guanaco	G05	Male	2019-03-02	2020-06-18	671.41	161.25
G05_2020-06-19	guanaco	G05	Male	2019-03-02	2020-06-19	660.23	172.43
[truncated: 1,889 more rows]

## Sheet: Jun2020_Jul2021
	sp	id	sex	CaptureDate	Date	altitude	nsd_ele
[truncated: 5,385 more rows]

[truncated: 1 more sheets: Jan2021_Feb2022]
